# Supplementary material for: Honokiol Ameliorates High-Fat-Diet-Induced Obesity of Different Sexes of Mice by Modulating the Composition of the Gut Microbiota
Source: Front Immunol. 2019 Dec 11;10:2800. doi: 10.3389/fimmu.2019.02800 (PMC6917612; doi:10.3389/fimmu.2019.02800)
Supplement: Supplementary file 2 [file Data_Sheet_1.XLS]

# Constructed from biom file
#OTU ID	M5-6-1	M5-5-1	M5-4-1	M5-3-1	M5-1-2	M4-5-2	M4-4-1	M4-3-2	M4-1-2	M4-1-1	M3-6-1	M3-4-1	M3-3-2	M3-3-1	M3-2-2	M2-5-2	M2-4-2	M2-3-1	M2-2-2	M2-1-1	M1-6-1	M1-5-1	M1-4-2	M1-4-1	M1-2-2	F5-4-2	F5-4-1	F5-3-1	F5-2-1	F5-1-1	F4-6-2	F4-6-1	F4-4-2	F4-2-2	F4-2-1	F3-5-2	F3-4-2	F3-4-1	F3-3-1	F3-1-1	F2-6-1	F2-5-2	F2-3-2	F2-3-1	F2-1-1	F1-5-1	F1-3-2	F1-3-1	F1-1-2
otu27071	12989.0	10101.0	10677.0	11046.0	8885.0	10962.0	8160.0	3069.0	10508.0	2367.0	9994.0	6804.0	6095.0	9403.0	9027.0	288.0	1138.0	11.0	3027.0	3208.0	5060.0	1825.0	2100.0	418.0	7385.0	9815.0	11487.0	6821.0	1892.0	9885.0	12161.0	5249.0	11550.0	6996.0	9360.0	1500.0	8573.0	3425.0	7601.0	149.0	10991.0	5095.0	4710.0	4904.0	6474.0	4370.0	127.0	296.0	517.0
otu44063	2157.0	1.0	2567.0	3781.0	610.0	4359.0	6174.0	7609.0	4336.0	2642.0	41.0	2737.0	3889.0	1224.0	3985.0	3154.0	1804.0	4843.0	2241.0	2706.0	2052.0	1356.0	112.0	1113.0	720.0	680.0	2163.0	5933.0	1566.0	279.0	2328.0	5569.0	2404.0	64.0	110.0	816.0	3133.0	62.0	1743.0	2816.0	1300.0	645.0	1821.0	1354.0	2232.0	742.0	790.0	344.0	1641.0
otu32260	0.0	0.0	0.0	2.0	0.0	0.0	0.0	0.0	0.0	0.0	602.0	1544.0	1495.0	1050.0	791.0	2240.0	2371.0	1300.0	2068.0	2064.0	823.0	856.0	978.0	1093.0	1003.0	0.0	0.0	0.0	0.0	0.0	509.0	603.0	1167.0	1811.0	520.0	1929.0	1376.0	284.0	662.0	1332.0	1493.0	2006.0	1505.0	1314.0	1340.0	744.0	1013.0	717.0	873.0
otu9304	105.0	0.0	640.0	249.0	0.0	702.0	590.0	2.0	0.0	607.0	2.0	893.0	1546.0	1110.0	24.0	399.0	1531.0	333.0	1465.0	432.0	1969.0	28.0	2595.0	1755.0	590.0	11.0	0.0	700.0	31.0	644.0	23.0	19.0	133.0	715.0	714.0	54.0	257.0	923.0	1071.0	914.0	39.0	1206.0	69.0	47.0	141.0	2671.0	2836.0	3487.0	836.0
otu32711	516.0	0.0	0.0	2.0	0.0	384.0	631.0	1617.0	0.0	2.0	22.0	1337.0	744.0	1158.0	713.0	577.0	888.0	748.0	353.0	273.0	471.0	601.0	280.0	538.0	754.0	0.0	0.0	0.0	433.0	33.0	907.0	29.0	0.0	458.0	65.0	227.0	602.0	0.0	519.0	558.0	533.0	905.0	541.0	712.0	266.0	455.0	467.0	330.0	778.0
otu21809	171.0	0.0	241.0	265.0	11.0	211.0	224.0	307.0	253.0	144.0	927.0	939.0	412.0	1362.0	311.0	586.0	577.0	422.0	0.0	185.0	22.0	0.0	99.0	64.0	32.0	0.0	88.0	253.0	444.0	564.0	632.0	398.0	638.0	348.0	163.0	2552.0	1658.0	2006.0	678.0	389.0	113.0	54.0	132.0	721.0	200.0	161.0	195.0	103.0	132.0
otu22906	319.0	33.0	187.0	141.0	4.0	487.0	249.0	622.0	457.0	429.0	47.0	393.0	339.0	360.0	314.0	730.0	194.0	636.0	545.0	429.0	305.0	260.0	407.0	327.0	491.0	61.0	6.0	141.0	467.0	347.0	92.0	323.0	443.0	475.0	1072.0	491.0	504.0	441.0	902.0	856.0	336.0	203.0	440.0	206.0	326.0	591.0	459.0	447.0	442.0
otu2239	143.0	0.0	182.0	5.0	0.0	225.0	242.0	717.0	533.0	1933.0	280.0	83.0	5.0	315.0	138.0	252.0	9.0	381.0	3.0	5.0	16.0	17.0	7.0	3.0	7.0	1400.0	3.0	8.0	192.0	147.0	787.0	990.0	122.0	1249.0	693.0	1467.0	647.0	1859.0	958.0	430.0	18.0	185.0	12.0	578.0	9.0	15.0	17.0	16.0	69.0
otu7985	3.0	784.0	693.0	255.0	126.0	0.0	487.0	281.0	347.0	1570.0	341.0	217.0	170.0	182.0	620.0	40.0	27.0	60.0	0.0	2.0	9.0	6.0	21.0	2.0	4.0	34.0	315.0	0.0	3390.0	8.0	686.0	257.0	501.0	376.0	316.0	130.0	138.0	815.0	286.0	622.0	16.0	8.0	3.0	0.0	15.0	7.0	11.0	6.0	4.0
otu15616	0.0	2.0	1.0	2.0	6545.0	4.0	2.0	0.0	0.0	0.0	0.0	0.0	0.0	0.0	0.0	0.0	0.0	0.0	0.0	0.0	0.0	0.0	0.0	0.0	0.0	0.0	0.0	0.0	1998.0	4515.0	0.0	0.0	0.0	0.0	0.0	0.0	0.0	0.0	0.0	0.0	0.0	0.0	0.0	0.0	0.0	0.0	0.0	0.0	0.0
otu7452	0.0	0.0	0.0	2.0	0.0	0.0	0.0	0.0	0.0	0.0	0.0	0.0	0.0	0.0	0.0	0.0	1.0	16.0	35.0	18.0	415.0	1095.0	1840.0	751.0	1211.0	0.0	0.0	0.0	0.0	0.0	0.0	0.0	0.0	0.0	0.0	0.0	0.0	0.0	0.0	0.0	4.0	0.0	0.0	0.0	38.0	739.0	1247.0	1434.0	2332.0
otu41760	2.0	0.0	0.0	0.0	0.0	0.0	0.0	0.0	0.0	0.0	0.0	0.0	0.0	3.0	2912.0	3.0	1.0	0.0	2.0	8.0	5.0	5614.0	4.0	3.0	0.0	0.0	0.0	0.0	0.0	0.0	0.0	0.0	0.0	8.0	52.0	0.0	0.0	0.0	706.0	680.0	35.0	498.0	1333.0	36.0	365.0	50.0	83.0	10.0	0.0
otu37335	184.0	71.0	76.0	0.0	0.0	0.0	5.0	704.0	1.0	5.0	2210.0	343.0	111.0	352.0	223.0	497.0	846.0	194.0	501.0	398.0	266.0	0.0	2.0	102.0	163.0	7.0	0.0	288.0	1.0	0.0	27.0	191.0	92.0	3.0	4.0	1414.0	253.0	455.0	155.0	9.0	583.0	594.0	358.0	27.0	164.0	0.0	0.0	0.0	373.0
otu17860	1357.0	59.0	66.0	75.0	55.0	160.0	187.0	95.0	36.0	134.0	26.0	900.0	136.0	248.0	40.0	659.0	44.0	174.0	345.0	362.0	105.0	168.0	118.0	487.0	205.0	22.0	13.0	455.0	352.0	30.0	80.0	186.0	40.0	22.0	22.0	682.0	295.0	31.0	11.0	449.0	72.0	139.0	1140.0	1092.0	281.0	94.0	452.0	247.0	359.0
otu24999	0.0	0.0	0.0	0.0	0.0	0.0	0.0	0.0	0.0	0.0	0.0	0.0	0.0	0.0	0.0	650.0	624.0	473.0	901.0	571.0	124.0	4.0	379.0	649.0	632.0	0.0	0.0	0.0	0.0	0.0	0.0	0.0	0.0	0.0	0.0	172.0	0.0	177.0	45.0	219.0	659.0	475.0	1283.0	1287.0	514.0	339.0	780.0	634.0	107.0
otu11706	3.0	0.0	0.0	5.0	0.0	167.0	35.0	28.0	2.0	15.0	1.0	88.0	107.0	87.0	21.0	545.0	130.0	655.0	259.0	1312.0	550.0	677.0	186.0	888.0	1007.0	0.0	0.0	58.0	30.0	2.0	12.0	0.0	10.0	52.0	87.0	3.0	27.0	9.0	88.0	151.0	289.0	102.0	272.0	165.0	682.0	443.0	501.0	575.0	592.0
otu32470	2.0	0.0	0.0	0.0	0.0	0.0	0.0	0.0	0.0	0.0	0.0	0.0	0.0	0.0	0.0	0.0	0.0	24.0	18.0	17.0	297.0	884.0	1232.0	571.0	899.0	0.0	0.0	0.0	0.0	0.0	0.0	0.0	0.0	0.0	0.0	0.0	0.0	0.0	0.0	0.0	6.0	0.0	0.0	0.0	36.0	590.0	969.0	1078.0	1708.0
otu39100	11.0	0.0	35.0	9.0	1.0	22.0	43.0	485.0	277.0	60.0	461.0	205.0	141.0	298.0	62.0	1267.0	339.0	141.0	283.0	36.0	22.0	12.0	292.0	82.0	194.0	10.0	8.0	38.0	53.0	72.0	12.0	180.0	3.0	143.0	58.0	216.0	44.0	384.0	216.0	103.0	170.0	109.0	8.0	75.0	1031.0	29.0	47.0	86.0	886.0
otu42965	955.0	280.0	446.0	1413.0	126.0	91.0	149.0	10.0	162.0	421.0	125.0	2.0	8.0	9.0	10.0	19.0	4.0	2.0	19.0	27.0	4.0	3.0	10.0	2.0	5.0	1098.0	869.0	450.0	1.0	336.0	59.0	142.0	459.0	10.0	14.0	11.0	2.0	17.0	5.0	9.0	4.0	3.0	231.0	111.0	2.0	3.0	4.0	6.0	6.0
otu8986	0.0	0.0	0.0	1.0	0.0	0.0	0.0	0.0	0.0	0.0	0.0	0.0	0.0	0.0	0.0	0.0	0.0	14.0	20.0	15.0	267.0	651.0	1011.0	550.0	733.0	0.0	0.0	0.0	0.0	0.0	0.0	0.0	0.0	0.0	0.0	0.0	2.0	0.0	0.0	0.0	4.0	0.0	0.0	0.0	22.0	475.0	791.0	986.0	1474.0
otu16742	0.0	0.0	0.0	0.0	0.0	14.0	222.0	555.0	137.0	45.0	397.0	43.0	95.0	44.0	2.0	280.0	231.0	175.0	71.0	139.0	118.0	83.0	41.0	318.0	32.0	0.0	0.0	375.0	875.0	1.0	9.0	641.0	0.0	67.0	3.0	282.0	5.0	613.0	68.0	483.0	18.0	209.0	175.0	359.0	0.0	89.0	277.0	102.0	98.0
otu41091	0.0	2111.0	1215.0	0.0	1215.0	1.0	0.0	2.0	0.0	2053.0	5.0	0.0	0.0	0.0	0.0	0.0	0.0	0.0	1.0	0.0	0.0	0.0	0.0	0.0	0.0	0.0	0.0	0.0	0.0	0.0	0.0	0.0	0.0	0.0	0.0	0.0	0.0	0.0	0.0	0.0	0.0	0.0	0.0	0.0	0.0	0.0	0.0	0.0	0.0
otu22222	0.0	1314.0	0.0	0.0	891.0	0.0	0.0	0.0	0.0	266.0	0.0	0.0	0.0	0.0	0.0	0.0	0.0	0.0	0.0	0.0	0.0	0.0	0.0	0.0	0.0	793.0	3602.0	0.0	0.0	0.0	0.0	0.0	0.0	0.0	0.0	0.0	0.0	0.0	0.0	0.0	0.0	0.0	0.0	0.0	0.0	0.0	0.0	0.0	0.0
otu25956	477.0	147.0	107.0	17.0	1634.0	4.0	1.0	3.0	0.0	4.0	30.0	7.0	3.0	1.0	6.0	0.0	7.0	0.0	5.0	0.0	2.0	0.0	2.0	2.0	0.0	13.0	3272.0	296.0	11.0	0.0	3.0	3.0	3.0	5.0	2.0	7.0	5.0	14.0	3.0	0.0	3.0	5.0	0.0	2.0	0.0	3.0	1.0	0.0	4.0
otu26403	12.0	0.0	905.0	184.0	8.0	10.0	8.0	2.0	2.0	35.0	975.0	516.0	131.0	87.0	61.0	30.0	236.0	29.0	0.0	21.0	0.0	77.0	2.0	0.0	0.0	51.0	99.0	45.0	0.0	5.0	210.0	33.0	248.0	8.0	9.0	385.0	504.0	33.0	106.0	5.0	27.0	50.0	463.0	238.0	4.0	12.0	0.0	0.0	93.0
otu10551	10.0	23.0	37.0	39.0	21.0	34.0	23.0	67.0	39.0	71.0	176.0	85.0	36.0	72.0	31.0	60.0	369.0	114.0	105.0	62.0	26.0	20.0	9.0	20.0	10.0	70.0	29.0	64.0	162.0	122.0	82.0	131.0	59.0	357.0	98.0	367.0	79.0	706.0	180.0	154.0	152.0	476.0	113.0	661.0	71.0	15.0	80.0	36.0	85.0
otu28851	383.0	0.0	403.0	1275.0	0.0	250.0	96.0	52.0	352.0	181.0	60.0	0.0	90.0	37.0	77.0	0.0	0.0	11.0	0.0	7.0	0.0	8.0	0.0	0.0	4.0	368.0	0.0	103.0	101.0	2.0	400.0	240.0	188.0	63.0	121.0	121.0	0.0	140.0	79.0	90.0	33.0	10.0	15.0	12.0	9.0	0.0	20.0	9.0	22.0
otu1150	28.0	0.0	76.0	31.0	0.0	110.0	44.0	324.0	42.0	48.0	257.0	109.0	303.0	158.0	90.0	79.0	1071.0	40.0	73.0	15.0	5.0	24.0	24.0	8.0	28.0	76.0	0.0	15.0	9.0	107.0	98.0	320.0	18.0	28.0	52.0	70.0	61.0	240.0	220.0	74.0	305.0	144.0	10.0	21.0	255.0	30.0	36.0	123.0	48.0
otu8557	1.0	0.0	0.0	0.0	0.0	14.0	7.0	0.0	0.0	8.0	0.0	45.0	564.0	379.0	4.0	25.0	279.0	346.0	19.0	1098.0	153.0	6.0	61.0	267.0	194.0	0.0	0.0	0.0	0.0	0.0	0.0	3.0	3.0	9.0	10.0	0.0	278.0	2.0	3.0	25.0	744.0	77.0	214.0	90.0	43.0	329.0	121.0	92.0	89.0
otu27922	36.0	0.0	155.0	92.0	0.0	126.0	152.0	0.0	3.0	134.0	0.0	125.0	217.0	82.0	4.0	110.0	315.0	88.0	196.0	69.0	151.0	2.0	356.0	252.0	82.0	3.0	0.0	159.0	14.0	149.0	8.0	5.0	46.0	100.0	113.0	17.0	45.0	172.0	146.0	161.0	16.0	184.0	11.0	17.0	58.0	242.0	270.0	392.0	165.0
otu13791	64.0	0.0	86.0	306.0	0.0	29.0	77.0	17.0	32.0	99.0	2.0	24.0	44.0	77.0	106.0	92.0	46.0	119.0	101.0	98.0	74.0	52.0	52.0	154.0	183.0	499.0	1.0	388.0	95.0	41.0	110.0	119.0	310.0	36.0	22.0	21.0	48.0	9.0	131.0	128.0	50.0	108.0	61.0	19.0	32.0	133.0	193.0	166.0	153.0
otu31352	0.0	0.0	0.0	2.0	0.0	169.0	32.0	0.0	6.0	5.0	0.0	2.0	66.0	3.0	1.0	329.0	6.0	2233.0	113.0	777.0	330.0	6.0	17.0	258.0	63.0	0.0	0.0	0.0	0.0	0.0	0.0	3.0	6.0	3.0	0.0	0.0	2.0	0.0	0.0	2.0	72.0	310.0	55.0	13.0	198.0	169.0	7.0	0.0	89.0
otu29716	38.0	56.0	3.0	1.0	101.0	76.0	93.0	172.0	0.0	101.0	482.0	206.0	95.0	99.0	32.0	124.0	202.0	25.0	1.0	4.0	1.0	47.0	0.0	0.0	0.0	830.0	129.0	37.0	136.0	65.0	49.0	106.0	59.0	2.0	5.0	122.0	43.0	11.0	0.0	0.0	3.0	157.0	331.0	600.0	167.0	6.0	75.0	55.0	7.0
otu43306	0.0	4266.0	2.0	0.0	2.0	0.0	0.0	0.0	0.0	0.0	0.0	0.0	0.0	0.0	0.0	0.0	0.0	0.0	0.0	0.0	0.0	0.0	0.0	0.0	0.0	0.0	0.0	0.0	0.0	0.0	0.0	0.0	0.0	0.0	0.0	0.0	0.0	0.0	0.0	0.0	0.0	0.0	0.0	0.0	0.0	0.0	0.0	0.0	0.0
otu39755	0.0	2178.0	0.0	0.0	6.0	0.0	0.0	0.0	0.0	0.0	0.0	0.0	0.0	0.0	0.0	0.0	0.0	0.0	0.0	0.0	0.0	0.0	0.0	0.0	0.0	0.0	0.0	0.0	0.0	0.0	0.0	0.0	0.0	1016.0	1328.0	0.0	0.0	0.0	0.0	2.0	0.0	0.0	0.0	0.0	0.0	0.0	0.0	0.0	0.0
otu39184	8.0	15.0	21.0	27.0	6.0	12.0	26.0	119.0	12.0	72.0	75.0	25.0	44.0	28.0	15.0	67.0	46.0	22.0	36.0	53.0	181.0	259.0	183.0	71.0	40.0	84.0	18.0	53.0	32.0	76.0	33.0	36.0	78.0	67.0	38.0	459.0	17.0	138.0	63.0	61.0	36.0	286.0	331.0	561.0	43.0	47.0	111.0	57.0	235.0
otu38834	0.0	0.0	0.0	0.0	0.0	153.0	28.0	14.0	14.0	0.0	0.0	0.0	30.0	104.0	90.0	63.0	0.0	122.0	360.0	291.0	613.0	249.0	238.0	148.0	167.0	33.0	0.0	0.0	0.0	33.0	0.0	0.0	86.0	236.0	200.0	0.0	2.0	34.0	8.0	45.0	11.0	20.0	0.0	0.0	0.0	25.0	231.0	58.0	6.0
otu21121	137.0	510.0	21.0	24.0	97.0	123.0	18.0	53.0	92.0	106.0	108.0	41.0	33.0	134.0	67.0	29.0	87.0	28.0	263.0	72.0	80.0	60.0	0.0	0.0	21.0	74.0	136.0	17.0	65.0	157.0	83.0	17.0	51.0	95.0	112.0	199.0	18.0	221.0	110.0	15.0	105.0	68.0	30.0	119.0	80.0	0.0	1.0	0.0	35.0
otu21745	56.0	0.0	61.0	3.0	0.0	80.0	93.0	239.0	27.0	695.0	91.0	22.0	2.0	107.0	56.0	93.0	0.0	12.0	0.0	2.0	3.0	0.0	0.0	0.0	0.0	495.0	0.0	5.0	71.0	56.0	293.0	359.0	16.0	239.0	14.0	572.0	5.0	139.0	13.0	97.0	0.0	5.0	0.0	3.0	0.0	0.0	0.0	0.0	24.0
otu23829	34.0	0.0	0.0	0.0	0.0	18.0	22.0	29.0	73.0	60.0	172.0	74.0	104.0	104.0	55.0	148.0	240.0	76.0	119.0	101.0	60.0	69.0	121.0	109.0	68.0	0.0	0.0	64.0	61.0	94.0	35.0	96.0	145.0	141.0	67.0	56.0	48.0	166.0	103.0	147.0	65.0	221.0	65.0	158.0	89.0	60.0	87.0	67.0	106.0
otu32205	0.0	0.0	0.0	0.0	0.0	0.0	0.0	0.0	0.0	0.0	0.0	0.0	0.0	0.0	0.0	0.0	0.0	0.0	0.0	0.0	0.0	0.0	0.0	0.0	0.0	275.0	222.0	0.0	2946.0	411.0	1.0	0.0	0.0	0.0	0.0	0.0	0.0	0.0	0.0	0.0	0.0	0.0	0.0	0.0	0.0	0.0	0.0	0.0	0.0
otu20663	28.0	0.0	194.0	526.0	0.0	29.0	4.0	2.0	0.0	3.0	22.0	15.0	46.0	18.0	11.0	9.0	12.0	15.0	5.0	16.0	11.0	16.0	29.0	2.0	13.0	430.0	0.0	638.0	302.0	430.0	67.0	65.0	24.0	12.0	16.0	160.0	12.0	243.0	59.0	39.0	12.0	19.0	8.0	11.0	3.0	20.0	23.0	18.0	39.0
otu14097	22.0	0.0	0.0	0.0	0.0	15.0	13.0	2.0	18.0	1.0	4.0	66.0	44.0	38.0	14.0	525.0	3.0	178.0	5.0	581.0	13.0	0.0	29.0	91.0	28.0	4.0	0.0	0.0	0.0	9.0	0.0	0.0	561.0	18.0	32.0	0.0	12.0	0.0	13.0	591.0	104.0	86.0	291.0	229.0	355.0	0.0	0.0	0.0	0.0
otu13669	74.0	6.0	69.0	45.0	7.0	88.0	141.0	85.0	119.0	78.0	45.0	66.0	92.0	82.0	157.0	14.0	36.0	0.0	80.0	73.0	98.0	99.0	81.0	32.0	66.0	94.0	20.0	70.0	82.0	102.0	65.0	120.0	42.0	131.0	142.0	41.0	87.0	94.0	123.0	10.0	29.0	106.0	107.0	73.0	80.0	133.0	8.0	18.0	10.0
otu9132	2.0	0.0	0.0	2.0	2.0	0.0	4.0	0.0	0.0	51.0	5.0	194.0	72.0	127.0	20.0	81.0	103.0	44.0	14.0	41.0	41.0	148.0	7.0	201.0	95.0	0.0	0.0	0.0	0.0	0.0	0.0	0.0	0.0	0.0	0.0	0.0	189.0	0.0	6.0	331.0	88.0	96.0	560.0	321.0	11.0	132.0	81.0	222.0	238.0
otu37977	7.0	12.0	0.0	0.0	9.0	4.0	5.0	32.0	0.0	18.0	110.0	30.0	56.0	13.0	10.0	20.0	14.0	30.0	81.0	55.0	215.0	0.0	93.0	40.0	0.0	243.0	4.0	13.0	55.0	0.0	17.0	12.0	11.0	333.0	171.0	336.0	8.0	14.0	55.0	29.0	15.0	423.0	23.0	150.0	28.0	106.0	48.0	120.0	320.0
otu34687	23.0	0.0	99.0	19.0	1.0	93.0	144.0	1.0	3.0	331.0	0.0	67.0	40.0	121.0	4.0	84.0	59.0	68.0	37.0	10.0	47.0	0.0	77.0	54.0	22.0	3.0	0.0	31.0	8.0	87.0	13.0	14.0	26.0	229.0	159.0	35.0	97.0	248.0	197.0	166.0	6.0	92.0	4.0	9.0	6.0	65.0	63.0	93.0	67.0
otu31058	19.0	0.0	60.0	32.0	0.0	61.0	69.0	0.0	0.0	59.0	2.0	104.0	162.0	92.0	2.0	42.0	142.0	40.0	107.0	41.0	148.0	2.0	202.0	152.0	62.0	1.0	0.0	72.0	4.0	55.0	0.0	2.0	17.0	63.0	55.0	5.0	46.0	87.0	91.0	75.0	6.0	113.0	5.0	7.0	12.0	196.0	216.0	261.0	86.0
otu23740	16.0	0.0	72.0	40.0	0.0	57.0	62.0	2.0	2.0	46.0	2.0	61.0	175.0	47.0	1.0	28.0	238.0	30.0	109.0	27.0	69.0	0.0	148.0	90.0	79.0	0.0	0.0	83.0	12.0	108.0	4.0	3.0	19.0	37.0	62.0	13.0	24.0	111.0	71.0	87.0	16.0	124.0	6.0	3.0	15.0	136.0	124.0	184.0	111.0
otu37297	226.0	36.0	40.0	32.0	0.0	26.0	26.0	462.0	9.0	4.0	82.0	93.0	109.0	64.0	27.0	0.0	211.0	0.0	0.0	0.0	321.0	0.0	70.0	46.0	166.0	0.0	0.0	8.0	0.0	0.0	20.0	29.0	86.0	41.0	14.0	0.0	60.0	27.0	0.0	2.0	0.0	30.0	27.0	23.0	0.0	54.0	138.0	83.0	49.0
otu16130	110.0	39.0	5.0	15.0	0.0	79.0	180.0	65.0	56.0	54.0	0.0	16.0	72.0	41.0	46.0	117.0	6.0	45.0	353.0	127.0	47.0	8.0	15.0	79.0	9.0	33.0	30.0	4.0	49.0	41.0	0.0	3.0	4.0	70.0	85.0	168.0	31.0	23.0	8.0	63.0	14.0	11.0	21.0	11.0	155.0	51.0	100.0	45.0	100.0
otu4420	28.0	0.0	69.0	7.0	0.0	25.0	97.0	235.0	175.0	366.0	125.0	29.0	0.0	45.0	25.0	69.0	6.0	69.0	0.0	2.0	1.0	2.0	2.0	2.0	0.0	190.0	0.0	2.0	60.0	34.0	89.0	159.0	17.0	104.0	48.0	188.0	57.0	151.0	68.0	57.0	3.0	22.0	2.0	54.0	3.0	0.0	2.0	0.0	12.0
otu2428	38.0	13.0	83.0	20.0	5.0	23.0	63.0	92.0	47.0	25.0	78.0	25.0	56.0	18.0	26.0	22.0	86.0	35.0	55.0	10.0	12.0	29.0	106.0	39.0	38.0	15.0	5.0	96.0	192.0	60.0	39.0	51.0	52.0	90.0	45.0	158.0	28.0	99.0	56.0	114.0	36.0	110.0	20.0	67.0	37.0	71.0	77.0	51.0	61.0
otu14703	16.0	11.0	58.0	18.0	0.0	71.0	111.0	117.0	100.0	96.0	263.0	53.0	57.0	30.0	61.0	19.0	82.0	68.0	30.0	36.0	5.0	6.0	8.0	12.0	7.0	19.0	8.0	2.0	13.0	7.0	93.0	296.0	35.0	13.0	28.0	11.0	28.0	294.0	38.0	69.0	82.0	90.0	14.0	32.0	32.0	8.0	10.0	3.0	12.0
otu14593	12.0	8.0	30.0	21.0	4.0	14.0	22.0	50.0	15.0	30.0	91.0	24.0	30.0	33.0	21.0	41.0	19.0	28.0	30.0	24.0	9.0	68.0	87.0	18.0	37.0	193.0	15.0	127.0	34.0	25.0	47.0	47.0	222.0	70.0	72.0	215.0	15.0	217.0	41.0	34.0	15.0	32.0	4.0	58.0	54.0	29.0	135.0	62.0	48.0
otu24994	15.0	0.0	34.0	22.0	0.0	141.0	27.0	45.0	52.0	139.0	15.0	14.0	76.0	43.0	28.0	27.0	25.0	77.0	313.0	71.0	69.0	3.0	42.0	51.0	32.0	282.0	0.0	0.0	9.0	20.0	2.0	0.0	40.0	45.0	183.0	32.0	4.0	37.0	0.0	2.0	17.0	35.0	0.0	4.0	132.0	4.0	1.0	2.0	19.0
otu40584	2.0	0.0	0.0	2.0	0.0	3.0	0.0	2.0	0.0	0.0	0.0	0.0	2.0	2.0	2.0	0.0	4.0	0.0	0.0	2.0	278.0	49.0	116.0	130.0	80.0	0.0	0.0	0.0	0.0	0.0	2.0	3.0	0.0	0.0	0.0	0.0	0.0	0.0	0.0	0.0	0.0	0.0	0.0	2.0	0.0	115.0	266.0	238.0	313.0
otu12939	0.0	0.0	0.0	0.0	0.0	0.0	0.0	0.0	0.0	10.0	263.0	6.0	74.0	17.0	0.0	34.0	11.0	88.0	35.0	66.0	36.0	0.0	113.0	47.0	92.0	0.0	0.0	0.0	0.0	6.0	3.0	0.0	0.0	126.0	128.0	0.0	2.0	21.0	0.0	108.0	57.0	85.0	6.0	25.0	103.0	81.0	239.0	95.0	58.0
otu41775	20.0	0.0	25.0	0.0	0.0	26.0	44.0	139.0	90.0	126.0	45.0	9.0	0.0	24.0	13.0	75.0	5.0	52.0	1.0	0.0	0.0	2.0	0.0	0.0	2.0	100.0	0.0	2.0	34.0	31.0	73.0	232.0	17.0	93.0	72.0	180.0	33.0	188.0	96.0	103.0	5.0	31.0	3.0	68.0	5.0	1.0	0.0	0.0	29.0
otu35581	0.0	0.0	0.0	0.0	0.0	0.0	149.0	0.0	0.0	0.0	0.0	0.0	0.0	0.0	0.0	0.0	0.0	0.0	0.0	0.0	0.0	66.0	0.0	0.0	0.0	166.0	0.0	0.0	0.0	0.0	0.0	0.0	0.0	0.0	0.0	0.0	0.0	0.0	23.0	491.0	0.0	0.0	0.0	0.0	0.0	99.0	426.0	281.0	0.0
otu3854	52.0	0.0	75.0	47.0	0.0	51.0	35.0	94.0	68.0	40.0	28.0	34.0	34.0	57.0	52.0	39.0	47.0	30.0	41.0	31.0	22.0	25.0	36.0	24.0	28.0	1.0	0.0	74.0	46.0	41.0	56.0	75.0	52.0	68.0	43.0	58.0	34.0	54.0	59.0	38.0	31.0	29.0	13.0	25.0	15.0	20.0	31.0	20.0	44.0
otu18818	12.0	0.0	21.0	4.0	0.0	37.0	50.0	0.0	0.0	98.0	0.0	17.0	10.0	45.0	135.0	24.0	14.0	36.0	14.0	2.0	22.0	43.0	30.0	15.0	4.0	2.0	0.0	3.0	3.0	31.0	4.0	3.0	9.0	90.0	89.0	7.0	37.0	71.0	265.0	267.0	5.0	170.0	45.0	14.0	29.0	33.0	55.0	39.0	21.0
otu36902	159.0	0.0	23.0	45.0	35.0	58.0	120.0	58.0	33.0	64.0	0.0	106.0	44.0	23.0	19.0	107.0	18.0	77.0	39.0	48.0	32.0	70.0	0.0	24.0	10.0	0.0	6.0	144.0	36.0	4.0	30.0	97.0	9.0	0.0	2.0	26.0	71.0	0.0	1.0	73.0	13.0	5.0	89.0	55.0	33.0	5.0	19.0	15.0	19.0
otu27677	0.0	0.0	0.0	0.0	0.0	0.0	0.0	0.0	0.0	12.0	117.0	3.0	66.0	13.0	0.0	35.0	6.0	83.0	24.0	52.0	92.0	0.0	111.0	32.0	86.0	0.0	0.0	0.0	0.0	4.0	2.0	0.0	0.0	143.0	126.0	0.0	0.0	25.0	0.0	98.0	28.0	42.0	5.0	24.0	70.0	91.0	283.0	128.0	50.0
otu18953	0.0	9.0	0.0	0.0	651.0	1.0	0.0	0.0	0.0	1045.0	2.0	0.0	0.0	2.0	0.0	0.0	0.0	0.0	0.0	0.0	0.0	0.0	0.0	0.0	0.0	6.0	21.0	0.0	0.0	0.0	0.0	0.0	0.0	0.0	0.0	0.0	0.0	0.0	0.0	0.0	0.0	0.0	0.0	0.0	0.0	0.0	0.0	0.0	0.0
otu16011	228.0	0.0	0.0	7.0	0.0	254.0	3.0	38.0	166.0	10.0	3.0	47.0	83.0	147.0	0.0	9.0	3.0	37.0	7.0	37.0	71.0	69.0	5.0	6.0	8.0	0.0	0.0	5.0	11.0	143.0	0.0	4.0	9.0	49.0	131.0	9.0	12.0	0.0	1.0	11.0	22.0	4.0	37.0	20.0	26.0	7.0	63.0	44.0	4.0
otu9901	41.0	15.0	52.0	53.0	30.0	32.0	52.0	34.0	46.0	42.0	50.0	32.0	40.0	41.0	74.0	3.0	18.0	0.0	31.0	17.0	30.0	27.0	18.0	6.0	28.0	55.0	62.0	46.0	35.0	44.0	54.0	69.0	33.0	54.0	62.0	14.0	57.0	59.0	51.0	3.0	55.0	45.0	39.0	34.0	38.0	50.0	2.0	13.0	4.0
otu10214	8.0	0.0	29.0	11.0	0.0	40.0	34.0	0.0	0.0	31.0	0.0	47.0	83.0	46.0	0.0	20.0	73.0	21.0	64.0	21.0	109.0	2.0	133.0	85.0	35.0	0.0	0.0	34.0	4.0	46.0	0.0	0.0	7.0	42.0	29.0	0.0	15.0	44.0	56.0	47.0	3.0	67.0	3.0	4.0	4.0	136.0	131.0	178.0	45.0
otu10959	0.0	0.0	2.0	0.0	0.0	3.0	1.0	2.0	2.0	0.0	5.0	0.0	0.0	0.0	0.0	36.0	288.0	32.0	173.0	38.0	112.0	37.0	175.0	37.0	149.0	0.0	0.0	3.0	0.0	2.0	4.0	10.0	32.0	4.0	36.0	5.0	0.0	3.0	0.0	21.0	72.0	90.0	16.0	17.0	32.0	34.0	66.0	28.0	120.0
otu7909	3.0	0.0	0.0	0.0	0.0	2.0	3.0	38.0	4.0	0.0	40.0	12.0	70.0	13.0	13.0	8.0	21.0	15.0	14.0	5.0	15.0	12.0	24.0	6.0	28.0	0.0	0.0	9.0	17.0	3.0	44.0	44.0	2.0	51.0	29.0	199.0	18.0	328.0	125.0	82.0	88.0	64.0	15.0	44.0	11.0	39.0	10.0	21.0	141.0
otu37487	0.0	0.0	0.0	0.0	0.0	0.0	0.0	0.0	0.0	0.0	0.0	0.0	0.0	0.0	0.0	3.0	2.0	16.0	14.0	19.0	79.0	227.0	263.0	194.0	146.0	0.0	0.0	0.0	0.0	0.0	0.0	0.0	0.0	0.0	0.0	0.0	0.0	0.0	0.0	0.0	6.0	0.0	0.0	0.0	21.0	108.0	133.0	191.0	225.0
otu3976	0.0	34.0	0.0	0.0	37.0	0.0	0.0	0.0	0.0	0.0	0.0	0.0	0.0	0.0	0.0	0.0	1.0	0.0	0.0	0.0	1499.0	2.0	0.0	0.0	0.0	0.0	0.0	0.0	0.0	0.0	0.0	0.0	0.0	0.0	0.0	0.0	0.0	0.0	0.0	0.0	0.0	0.0	0.0	0.0	0.0	0.0	0.0	0.0	0.0
otu43280	0.0	13.0	0.0	0.0	1517.0	1.0	0.0	0.0	0.0	0.0	0.0	0.0	0.0	0.0	0.0	0.0	0.0	0.0	0.0	0.0	0.0	0.0	0.0	0.0	0.0	0.0	0.0	0.0	0.0	0.0	0.0	0.0	0.0	9.0	14.0	0.0	0.0	0.0	0.0	0.0	0.0	0.0	0.0	0.0	0.0	0.0	0.0	0.0	0.0
otu45488	0.0	0.0	15.0	40.0	0.0	0.0	129.0	0.0	215.0	107.0	0.0	0.0	0.0	0.0	0.0	0.0	0.0	0.0	0.0	0.0	0.0	0.0	0.0	0.0	0.0	717.0	0.0	9.0	309.0	1.0	0.0	0.0	0.0	1.0	14.0	0.0	0.0	0.0	0.0	36.0	0.0	0.0	0.0	0.0	0.0	0.0	2.0	0.0	0.0
otu20232	0.0	0.0	0.0	0.0	0.0	0.0	0.0	0.0	0.0	0.0	16.0	77.0	68.0	53.0	50.0	57.0	157.0	68.0	74.0	44.0	54.0	44.0	25.0	17.0	46.0	0.0	0.0	0.0	0.0	0.0	0.0	0.0	0.0	0.0	0.0	41.0	61.0	43.0	99.0	30.0	92.0	53.0	46.0	59.0	28.0	29.0	57.0	14.0	101.0
otu37360	59.0	0.0	100.0	19.0	0.0	35.0	47.0	32.0	67.0	35.0	2.0	32.0	5.0	12.0	31.0	6.0	33.0	19.0	21.0	36.0	37.0	2.0	18.0	25.0	66.0	28.0	0.0	74.0	20.0	20.0	86.0	25.0	36.0	8.0	21.0	9.0	0.0	10.0	70.0	56.0	49.0	33.0	59.0	55.0	11.0	8.0	62.0	63.0	28.0
otu18081	0.0	0.0	0.0	0.0	0.0	0.0	0.0	0.0	0.0	0.0	0.0	12.0	14.0	3.0	11.0	36.0	23.0	47.0	34.0	38.0	50.0	140.0	155.0	123.0	132.0	0.0	0.0	0.0	0.0	0.0	5.0	13.0	9.0	3.0	2.0	8.0	21.0	0.0	4.0	17.0	24.0	7.0	21.0	20.0	33.0	92.0	127.0	118.0	178.0
otu43265	0.0	0.0	3.0	5.0	0.0	96.0	4.0	7.0	0.0	67.0	0.0	21.0	68.0	8.0	29.0	39.0	51.0	44.0	82.0	60.0	54.0	51.0	12.0	60.0	15.0	0.0	0.0	0.0	0.0	0.0	13.0	57.0	130.0	50.0	21.0	16.0	29.0	1.0	16.0	35.0	68.0	105.0	39.0	22.0	74.0	20.0	46.0	32.0	27.0
otu39204	14.0	0.0	60.0	2.0	0.0	56.0	66.0	0.0	0.0	214.0	0.0	32.0	3.0	66.0	2.0	44.0	11.0	45.0	7.0	3.0	13.0	0.0	7.0	7.0	4.0	2.0	0.0	7.0	2.0	48.0	4.0	7.0	9.0	149.0	81.0	23.0	69.0	160.0	105.0	83.0	0.0	51.0	2.0	7.0	0.0	15.0	17.0	17.0	24.0
otu29049	15.0	0.0	15.0	15.0	0.0	17.0	22.0	35.0	32.0	10.0	74.0	73.0	30.0	57.0	50.0	84.0	57.0	62.0	0.0	22.0	1.0	0.0	8.0	8.0	5.0	0.0	3.0	20.0	50.0	39.0	22.0	28.0	44.0	42.0	22.0	153.0	70.0	83.0	46.0	58.0	15.0	12.0	27.0	45.0	29.0	21.0	17.0	15.0	15.0
otu38783	12.0	29.0	14.0	3.0	7.0	17.0	45.0	13.0	84.0	74.0	35.0	12.0	11.0	14.0	17.0	27.0	33.0	7.0	4.0	10.0	21.0	21.0	44.0	25.0	6.0	139.0	23.0	25.0	27.0	1.0	190.0	72.0	29.0	19.0	18.0	105.0	6.0	84.0	14.0	37.0	30.0	32.0	0.0	9.0	21.0	15.0	19.0	23.0	9.0
otu8748	0.0	0.0	0.0	0.0	0.0	0.0	0.0	0.0	0.0	0.0	6.0	73.0	79.0	32.0	82.0	128.0	79.0	113.0	87.0	87.0	27.0	38.0	5.0	36.0	21.0	0.0	0.0	0.0	0.0	0.0	37.0	47.0	60.0	3.0	5.0	48.0	105.0	2.0	26.0	64.0	49.0	28.0	62.0	27.0	51.0	14.0	13.0	8.0	23.0
otu1620	0.0	0.0	28.0	30.0	0.0	11.0	5.0	0.0	0.0	18.0	45.0	28.0	0.0	0.0	0.0	7.0	59.0	5.0	58.0	2.0	0.0	9.0	7.0	2.0	28.0	0.0	0.0	0.0	0.0	352.0	0.0	0.0	21.0	0.0	6.0	174.0	18.0	119.0	0.0	0.0	121.0	82.0	15.0	139.0	25.0	55.0	15.0	37.0	0.0
otu32406	8.0	8.0	0.0	4.0	8.0	18.0	0.0	40.0	6.0	0.0	50.0	72.0	38.0	68.0	23.0	65.0	37.0	120.0	50.0	161.0	50.0	48.0	20.0	14.0	26.0	117.0	8.0	2.0	6.0	4.0	0.0	30.0	3.0	12.0	0.0	22.0	20.0	0.0	2.0	18.0	54.0	48.0	9.0	7.0	26.0	6.0	44.0	18.0	39.0
otu3613	0.0	0.0	0.0	0.0	131.0	0.0	0.0	0.0	0.0	183.0	0.0	0.0	0.0	0.0	0.0	0.0	0.0	0.0	0.0	2.0	2.0	1210.0	0.0	0.0	0.0	0.0	0.0	0.0	0.0	0.0	0.0	0.0	0.0	0.0	0.0	0.0	0.0	0.0	0.0	0.0	0.0	0.0	0.0	0.0	0.0	0.0	0.0	0.0	0.0
otu41237	29.0	0.0	137.0	9.0	0.0	3.0	39.0	126.0	8.0	31.0	20.0	38.0	104.0	15.0	0.0	19.0	59.0	0.0	8.0	14.0	22.0	0.0	2.0	0.0	0.0	0.0	5.0	116.0	0.0	22.0	0.0	0.0	80.0	48.0	27.0	5.0	19.0	0.0	252.0	0.0	0.0	0.0	0.0	3.0	34.0	23.0	24.0	23.0	0.0
otu1512	74.0	0.0	107.0	261.0	0.0	42.0	35.0	13.0	114.0	48.0	14.0	0.0	16.0	7.0	17.0	0.0	0.0	7.0	0.0	5.0	0.0	3.0	0.0	0.0	0.0	101.0	0.0	24.0	48.0	0.0	79.0	63.0	58.0	11.0	36.0	40.0	0.0	30.0	16.0	32.0	9.0	0.0	4.0	4.0	2.0	0.0	5.0	0.0	5.0
otu21356	0.0	22.0	53.0	41.0	4.0	0.0	67.0	50.0	45.0	147.0	24.0	21.0	21.0	18.0	92.0	6.0	3.0	15.0	0.0	2.0	0.0	2.0	2.0	0.0	0.0	1.0	4.0	0.0	150.0	2.0	71.0	42.0	57.0	42.0	63.0	9.0	14.0	63.0	42.0	95.0	3.0	2.0	2.0	0.0	10.0	0.0	0.0	3.0	0.0
otu12505	42.0	0.0	2.0	0.0	0.0	16.0	0.0	3.0	36.0	0.0	0.0	0.0	0.0	0.0	0.0	0.0	0.0	0.0	0.0	0.0	0.0	0.0	0.0	0.0	0.0	202.0	0.0	111.0	134.0	90.0	7.0	32.0	0.0	157.0	77.0	67.0	0.0	164.0	0.0	168.0	0.0	0.0	0.0	0.0	0.0	0.0	6.0	4.0	31.0
otu38691	0.0	0.0	0.0	0.0	0.0	0.0	0.0	0.0	0.0	0.0	0.0	0.0	0.0	0.0	0.0	0.0	0.0	0.0	0.0	0.0	0.0	0.0	0.0	0.0	0.0	0.0	0.0	0.0	1268.0	4.0	0.0	0.0	0.0	0.0	0.0	0.0	0.0	0.0	0.0	0.0	0.0	0.0	0.0	0.0	0.0	0.0	0.0	0.0	0.0
otu40648	0.0	0.0	0.0	0.0	0.0	0.0	0.0	0.0	0.0	0.0	0.0	0.0	0.0	0.0	0.0	0.0	0.0	0.0	0.0	0.0	41.0	0.0	0.0	0.0	0.0	0.0	0.0	0.0	0.0	0.0	0.0	0.0	0.0	0.0	0.0	0.0	0.0	0.0	0.0	0.0	0.0	0.0	0.0	0.0	1396.0	0.0	0.0	0.0	0.0
otu44471	0.0	0.0	0.0	0.0	0.0	0.0	0.0	0.0	0.0	0.0	0.0	0.0	0.0	0.0	0.0	105.0	108.0	81.0	138.0	112.0	7.0	0.0	33.0	76.0	53.0	0.0	0.0	0.0	0.0	0.0	0.0	0.0	0.0	0.0	0.0	30.0	0.0	8.0	5.0	31.0	90.0	80.0	118.0	118.0	70.0	34.0	36.0	40.0	7.0
otu11584	0.0	0.0	0.0	0.0	0.0	0.0	0.0	0.0	0.0	0.0	0.0	0.0	0.0	0.0	0.0	128.0	84.0	191.0	135.0	85.0	11.0	0.0	4.0	52.0	32.0	0.0	0.0	0.0	0.0	0.0	0.0	0.0	0.0	0.0	0.0	13.0	0.0	4.0	7.0	43.0	99.0	34.0	146.0	123.0	101.0	18.0	42.0	26.0	13.0
otu42155	3.0	0.0	15.0	11.0	1.0	11.0	19.0	20.0	19.0	13.0	43.0	45.0	38.0	67.0	27.0	67.0	32.0	43.0	0.0	13.0	2.0	0.0	13.0	8.0	3.0	0.0	2.0	12.0	40.0	42.0	26.0	37.0	23.0	34.0	20.0	129.0	78.0	141.0	58.0	36.0	7.0	6.0	14.0	21.0	15.0	15.0	24.0	9.0	7.0
otu1557	28.0	0.0	27.0	13.0	0.0	4.0	20.0	26.0	59.0	22.0	3.0	4.0	15.0	8.0	9.0	81.0	3.0	69.0	10.0	34.0	8.0	25.0	68.0	60.0	38.0	9.0	0.0	2.0	7.0	290.0	10.0	0.0	42.0	4.0	6.0	0.0	2.0	20.0	11.0	5.0	10.0	11.0	5.0	8.0	19.0	7.0	50.0	13.0	24.0
otu11841	0.0	0.0	1.0	1.0	0.0	43.0	4.0	14.0	12.0	14.0	0.0	8.0	19.0	8.0	12.0	117.0	1.0	77.0	14.0	263.0	28.0	26.0	25.0	120.0	26.0	0.0	0.0	0.0	0.0	1.0	0.0	2.0	6.0	21.0	48.0	2.0	8.0	5.0	18.0	100.0	14.0	27.0	26.0	37.0	71.0	4.0	22.0	20.0	19.0
otu3519	0.0	0.0	0.0	0.0	0.0	33.0	5.0	26.0	0.0	0.0	0.0	156.0	42.0	79.0	0.0	32.0	0.0	0.0	24.0	216.0	0.0	57.0	0.0	0.0	24.0	0.0	0.0	0.0	0.0	0.0	0.0	0.0	0.0	0.0	0.0	0.0	93.0	0.0	0.0	5.0	1.0	0.0	0.0	0.0	84.0	16.0	39.0	58.0	3.0
otu45148	2.0	17.0	42.0	6.0	14.0	22.0	13.0	20.0	11.0	19.0	74.0	14.0	28.0	16.0	15.0	25.0	27.0	25.0	26.0	18.0	22.0	17.0	33.0	35.0	17.0	17.0	7.0	18.0	68.0	31.0	10.0	31.0	15.0	14.0	12.0	49.0	11.0	39.0	19.0	35.0	19.0	56.0	6.0	27.0	21.0	33.0	36.0	16.0	21.0
otu8206	20.0	0.0	0.0	0.0	0.0	8.0	12.0	0.0	0.0	2.0	0.0	26.0	11.0	4.0	28.0	18.0	6.0	31.0	60.0	44.0	102.0	72.0	22.0	79.0	83.0	0.0	0.0	0.0	0.0	0.0	0.0	0.0	0.0	0.0	0.0	0.0	12.0	0.0	2.0	48.0	34.0	29.0	34.0	24.0	44.0	62.0	74.0	73.0	30.0
otu21647	0.0	0.0	0.0	0.0	0.0	0.0	0.0	0.0	0.0	0.0	0.0	0.0	0.0	0.0	0.0	0.0	44.0	18.0	34.0	11.0	22.0	0.0	61.0	183.0	117.0	0.0	0.0	0.0	0.0	0.0	0.0	0.0	0.0	0.0	0.0	0.0	0.0	0.0	0.0	0.0	44.0	38.0	56.0	55.0	60.0	169.0	100.0	105.0	52.0
otu34668	4.0	0.0	0.0	1.0	0.0	0.0	0.0	0.0	0.0	0.0	0.0	3.0	21.0	5.0	2.0	0.0	8.0	2.0	2.0	4.0	9.0	0.0	12.0	45.0	9.0	4.0	0.0	0.0	0.0	22.0	2.0	2.0	3.0	31.0	63.0	83.0	2.0	0.0	4.0	6.0	0.0	36.0	0.0	4.0	22.0	582.0	126.0	9.0	13.0
otu26076	0.0	0.0	0.0	0.0	0.0	0.0	0.0	0.0	2.0	0.0	0.0	30.0	34.0	12.0	25.0	83.0	60.0	157.0	83.0	83.0	15.0	7.0	0.0	34.0	12.0	0.0	0.0	0.0	0.0	0.0	18.0	35.0	30.0	1.0	0.0	19.0	28.0	1.0	14.0	60.0	66.0	16.0	87.0	50.0	58.0	11.0	20.0	14.0	13.0
otu31457	0.0	548.0	1.0	0.0	9.0	0.0	0.0	0.0	0.0	0.0	0.0	0.0	0.0	0.0	0.0	0.0	0.0	0.0	0.0	0.0	0.0	0.0	0.0	0.0	0.0	0.0	0.0	0.0	0.0	0.0	0.0	0.0	0.0	208.0	313.0	0.0	0.0	0.0	0.0	0.0	0.0	0.0	0.0	0.0	0.0	0.0	0.0	0.0	0.0
otu27161	2.0	0.0	17.0	7.0	0.0	19.0	15.0	0.0	0.0	18.0	0.0	20.0	50.0	32.0	0.0	13.0	39.0	9.0	57.0	15.0	64.0	0.0	84.0	67.0	13.0	0.0	0.0	16.0	0.0	22.0	0.0	2.0	3.0	19.0	18.0	0.0	9.0	34.0	29.0	24.0	2.0	41.0	0.0	0.0	3.0	87.0	84.0	110.0	25.0
otu33675	0.0	0.0	56.0	0.0	0.0	81.0	16.0	95.0	0.0	31.0	4.0	2.0	57.0	0.0	12.0	0.0	0.0	0.0	0.0	0.0	0.0	0.0	0.0	0.0	0.0	0.0	0.0	83.0	13.0	68.0	64.0	119.0	0.0	40.0	42.0	73.0	0.0	98.0	45.0	37.0	0.0	0.0	0.0	0.0	0.0	0.0	0.0	0.0	0.0
otu42773	0.0	0.0	3.0	2.0	0.0	5.0	6.0	0.0	0.0	4.0	0.0	31.0	36.0	26.0	0.0	88.0	130.0	25.0	96.0	16.0	6.0	0.0	114.0	42.0	15.0	0.0	0.0	4.0	0.0	6.0	0.0	0.0	0.0	14.0	12.0	0.0	1.0	30.0	53.0	18.0	1.0	18.0	0.0	3.0	35.0	25.0	14.0	45.0	104.0
otu34516	31.0	13.0	25.0	19.0	9.0	28.0	46.0	22.0	36.0	13.0	39.0	19.0	32.0	16.0	20.0	2.0	7.0	0.0	20.0	22.0	25.0	6.0	16.0	3.0	22.0	38.0	18.0	30.0	27.0	30.0	28.0	28.0	25.0	34.0	46.0	4.0	21.0	21.0	26.0	0.0	35.0	28.0	16.0	13.0	26.0	27.0	1.0	6.0	2.0
otu36743	6.0	0.0	27.0	2.0	0.0	35.0	49.0	0.0	0.0	168.0	0.0	14.0	0.0	46.0	0.0	24.0	3.0	28.0	0.0	1.0	4.0	0.0	1.0	0.0	0.0	2.0	0.0	2.0	3.0	27.0	8.0	8.0	4.0	112.0	67.0	17.0	34.0	117.0	91.0	47.0	1.0	34.0	0.0	5.0	0.0	3.0	2.0	3.0	9.0
otu45267	0.0	0.0	0.0	0.0	0.0	0.0	0.0	0.0	0.0	0.0	0.0	0.0	0.0	0.0	0.0	0.0	0.0	0.0	0.0	0.0	160.0	0.0	0.0	63.0	33.0	0.0	0.0	0.0	0.0	0.0	0.0	0.0	0.0	0.0	0.0	0.0	0.0	0.0	0.0	0.0	0.0	2.0	402.0	425.0	0.0	47.0	33.0	0.0	0.0
otu28332	10.0	3.0	18.0	9.0	0.0	5.0	12.0	30.0	9.0	18.0	49.0	6.0	14.0	15.0	13.0	21.0	9.0	8.0	6.0	8.0	5.0	17.0	3.0	0.0	27.0	88.0	10.0	57.0	17.0	7.0	25.0	28.0	97.0	8.0	3.0	109.0	7.0	89.0	21.0	10.0	5.0	8.0	3.0	16.0	6.0	10.0	22.0	6.0	18.0
otu7531	0.0	0.0	0.0	0.0	0.0	0.0	0.0	72.0	0.0	4.0	91.0	49.0	38.0	19.0	22.0	5.0	46.0	24.0	2.0	0.0	2.0	0.0	7.0	2.0	0.0	0.0	0.0	0.0	0.0	0.0	0.0	8.0	0.0	0.0	0.0	294.0	27.0	197.0	18.0	0.0	1.0	2.0	2.0	24.0	0.0	2.0	0.0	3.0	2.0
otu44498	33.0	0.0	51.0	12.0	0.0	41.0	28.0	0.0	84.0	114.0	0.0	0.0	0.0	0.0	5.0	0.0	0.0	0.0	0.0	0.0	16.0	7.0	25.0	9.0	6.0	188.0	0.0	38.0	0.0	36.0	30.0	18.0	8.0	15.0	49.0	0.0	0.0	0.0	0.0	6.0	9.0	0.0	15.0	2.0	2.0	14.0	22.0	10.0	0.0
otu18191	0.0	0.0	0.0	0.0	0.0	93.0	0.0	2.0	0.0	0.0	0.0	0.0	0.0	0.0	0.0	0.0	0.0	0.0	0.0	0.0	0.0	2.0	0.0	0.0	0.0	0.0	0.0	0.0	0.0	0.0	0.0	0.0	0.0	574.0	260.0	0.0	0.0	0.0	19.0	0.0	0.0	0.0	0.0	0.0	0.0	0.0	0.0	0.0	0.0
otu26666	0.0	0.0	0.0	0.0	0.0	11.0	5.0	5.0	0.0	0.0	62.0	0.0	0.0	189.0	54.0	0.0	0.0	27.0	37.0	4.0	0.0	14.0	20.0	0.0	1.0	88.0	0.0	0.0	4.0	0.0	13.0	151.0	52.0	9.0	10.0	18.0	5.0	13.0	0.0	4.0	22.0	73.0	15.0	5.0	0.0	0.0	1.0	0.0	4.0
otu27287	0.0	0.0	0.0	0.0	0.0	0.0	0.0	0.0	0.0	0.0	0.0	0.0	0.0	0.0	0.0	4.0	26.0	23.0	30.0	7.0	16.0	0.0	57.0	142.0	100.0	0.0	0.0	0.0	0.0	0.0	0.0	0.0	0.0	0.0	0.0	0.0	0.0	0.0	0.0	0.0	41.0	21.0	40.0	44.0	42.0	134.0	81.0	83.0	56.0
otu13253	0.0	0.0	0.0	0.0	0.0	0.0	10.0	0.0	3.0	0.0	5.0	38.0	44.0	117.0	5.0	114.0	3.0	59.0	15.0	42.0	87.0	26.0	2.0	82.0	33.0	0.0	0.0	0.0	0.0	0.0	0.0	0.0	0.0	0.0	0.0	0.0	2.0	11.0	0.0	0.0	20.0	17.0	16.0	14.0	3.0	13.0	51.0	17.0	30.0
otu37444	62.0	0.0	48.0	137.0	0.0	28.0	30.0	11.0	75.0	37.0	5.0	0.0	11.0	1.0	11.0	0.0	0.0	5.0	0.0	0.0	0.0	0.0	0.0	0.0	0.0	75.0	0.0	30.0	52.0	0.0	72.0	53.0	26.0	7.0	29.0	21.0	0.0	28.0	7.0	24.0	4.0	0.0	3.0	0.0	3.0	0.0	4.0	0.0	3.0
otu35768	9.0	0.0	8.0	7.0	0.0	21.0	16.0	18.0	14.0	8.0	7.0	28.0	32.0	48.0	10.0	68.0	19.0	83.0	1.0	26.0	3.0	0.0	4.0	7.0	3.0	0.0	0.0	5.0	9.0	11.0	7.0	28.0	43.0	16.0	16.0	50.0	74.0	50.0	26.0	38.0	13.0	3.0	13.0	27.0	13.0	12.0	7.0	7.0	6.0
otu32033	0.0	0.0	0.0	0.0	0.0	0.0	0.0	0.0	0.0	0.0	0.0	0.0	0.0	2.0	0.0	22.0	53.0	45.0	65.0	20.0	105.0	3.0	82.0	36.0	84.0	0.0	0.0	0.0	0.0	0.0	0.0	0.0	0.0	0.0	0.0	0.0	0.0	0.0	0.0	0.0	36.0	38.0	36.0	163.0	18.0	10.0	10.0	10.0	65.0
otu43479	0.0	0.0	0.0	0.0	0.0	0.0	0.0	2.0	0.0	0.0	3.0	0.0	8.0	1.0	1.0	8.0	258.0	25.0	130.0	70.0	0.0	0.0	59.0	38.0	0.0	0.0	0.0	0.0	0.0	0.0	0.0	6.0	0.0	3.0	0.0	0.0	0.0	13.0	105.0	30.0	0.0	3.0	0.0	12.0	37.0	6.0	5.0	16.0	0.0
otu45026	0.0	0.0	0.0	0.0	0.0	0.0	0.0	0.0	0.0	0.0	4.0	30.0	37.0	14.0	20.0	55.0	31.0	52.0	32.0	40.0	25.0	32.0	29.0	26.0	26.0	0.0	0.0	0.0	0.0	0.0	13.0	23.0	29.0	21.0	12.0	15.0	52.0	1.0	6.0	33.0	26.0	24.0	28.0	18.0	26.0	16.0	22.0	30.0	34.0
otu10624	3.0	0.0	0.0	0.0	0.0	21.0	21.0	10.0	4.0	0.0	11.0	25.0	34.0	15.0	7.0	38.0	62.0	23.0	28.0	31.0	9.0	7.0	39.0	30.0	26.0	0.0	0.0	4.0	10.0	0.0	17.0	13.0	3.0	12.0	16.0	36.0	23.0	6.0	33.0	45.0	12.0	13.0	62.0	20.0	29.0	22.0	16.0	11.0	13.0
otu22935	12.0	0.0	21.0	0.0	0.0	37.0	56.0	0.0	0.0	134.0	0.0	18.0	0.0	39.0	0.0	29.0	2.0	37.0	0.0	1.0	5.0	0.0	3.0	0.0	0.0	0.0	0.0	3.0	2.0	25.0	4.0	2.0	3.0	98.0	50.0	8.0	42.0	70.0	51.0	45.0	0.0	16.0	0.0	4.0	0.0	2.0	4.0	8.0	8.0
otu5678	0.0	0.0	0.0	0.0	0.0	0.0	0.0	0.0	2.0	0.0	5.0	2.0	8.0	1.0	0.0	37.0	231.0	29.0	99.0	58.0	0.0	0.0	65.0	35.0	1.0	0.0	0.0	0.0	0.0	3.0	0.0	8.0	0.0	4.0	0.0	0.0	0.0	21.0	66.0	37.0	1.0	2.0	0.0	22.0	81.0	5.0	2.0	11.0	0.0
otu35019	0.0	0.0	0.0	0.0	0.0	0.0	0.0	0.0	0.0	0.0	0.0	0.0	0.0	0.0	0.0	0.0	0.0	4.0	11.0	8.0	18.0	2.0	125.0	129.0	102.0	0.0	0.0	0.0	0.0	0.0	0.0	0.0	0.0	0.0	0.0	0.0	0.0	0.0	0.0	0.0	2.0	0.0	0.0	0.0	11.0	73.0	138.0	180.0	37.0
otu40129	0.0	0.0	0.0	0.0	0.0	0.0	0.0	0.0	0.0	0.0	2.0	35.0	60.0	17.0	38.0	65.0	43.0	76.0	41.0	41.0	19.0	16.0	0.0	12.0	8.0	0.0	0.0	0.0	0.0	0.0	18.0	55.0	34.0	1.0	2.0	23.0	52.0	0.0	15.0	39.0	24.0	10.0	26.0	18.0	36.0	5.0	9.0	4.0	11.0
otu20258	1.0	0.0	0.0	0.0	0.0	2.0	11.0	1.0	8.0	0.0	73.0	28.0	61.0	44.0	125.0	7.0	44.0	10.0	2.0	0.0	79.0	14.0	68.0	17.0	27.0	0.0	0.0	1.0	0.0	0.0	21.0	5.0	0.0	0.0	0.0	5.0	32.0	0.0	6.0	13.0	3.0	11.0	0.0	0.0	7.0	10.0	25.0	6.0	7.0
otu35427	0.0	0.0	0.0	0.0	0.0	0.0	0.0	0.0	0.0	0.0	0.0	0.0	0.0	0.0	0.0	0.0	37.0	64.0	113.0	0.0	0.0	116.0	0.0	0.0	0.0	0.0	0.0	0.0	0.0	0.0	30.0	0.0	0.0	12.0	0.0	18.0	0.0	32.0	0.0	0.0	0.0	0.0	107.0	96.0	28.0	45.0	0.0	0.0	139.0
otu20677	25.0	0.0	0.0	0.0	0.0	14.0	5.0	21.0	27.0	8.0	34.0	15.0	36.0	17.0	7.0	9.0	28.0	29.0	10.0	16.0	4.0	3.0	9.0	3.0	14.0	0.0	0.0	82.0	13.0	41.0	10.0	62.0	36.0	13.0	15.0	39.0	5.0	63.0	24.0	13.0	15.0	6.0	0.0	30.0	10.0	5.0	2.0	2.0	7.0
otu27672	0.0	0.0	0.0	0.0	0.0	1.0	0.0	1.0	1.0	0.0	0.0	6.0	2.0	6.0	0.0	10.0	7.0	10.0	6.0	2.0	14.0	25.0	11.0	14.0	26.0	0.0	0.0	0.0	10.0	11.0	4.0	17.0	8.0	5.0	23.0	30.0	7.0	100.0	121.0	36.0	27.0	24.0	0.0	0.0	14.0	39.0	45.0	68.0	47.0
otu10636	0.0	14.0	82.0	44.0	4.0	0.0	23.0	25.0	34.0	41.0	33.0	19.0	11.0	12.0	20.0	5.0	2.0	3.0	0.0	0.0	0.0	2.0	0.0	0.0	0.0	1.0	18.0	0.0	96.0	0.0	36.0	31.0	45.0	19.0	12.0	15.0	11.0	52.0	17.0	35.0	1.0	0.0	0.0	0.0	3.0	1.0	0.0	0.0	0.0
otu43941	15.0	0.0	11.0	9.0	0.0	22.0	19.0	6.0	4.0	27.0	2.0	1.0	6.0	1.0	0.0	12.0	7.0	8.0	21.0	101.0	4.0	20.0	30.0	38.0	2.0	14.0	0.0	0.0	0.0	27.0	3.0	4.0	0.0	21.0	15.0	38.0	8.0	0.0	2.0	27.0	5.0	20.0	3.0	0.0	135.0	14.0	50.0	26.0	37.0
otu23190	9.0	7.0	67.0	14.0	2.0	6.0	10.0	8.0	18.0	48.0	8.0	20.0	8.0	16.0	3.0	0.0	0.0	4.0	0.0	18.0	25.0	2.0	10.0	7.0	123.0	40.0	5.0	80.0	3.0	12.0	0.0	0.0	25.0	0.0	4.0	0.0	2.0	5.0	7.0	9.0	6.0	0.0	4.0	8.0	34.0	8.0	17.0	11.0	8.0
otu7986	5.0	0.0	11.0	1.0	0.0	10.0	15.0	21.0	18.0	20.0	13.0	24.0	9.0	43.0	4.0	36.0	12.0	18.0	0.0	2.0	0.0	0.0	5.0	3.0	0.0	0.0	0.0	5.0	10.0	16.0	35.0	25.0	16.0	28.0	9.0	114.0	59.0	101.0	33.0	21.0	0.0	2.0	0.0	23.0	2.0	5.0	6.0	7.0	0.0
otu1037	4.0	0.0	13.0	0.0	0.0	14.0	18.0	2.0	2.0	81.0	0.0	6.0	0.0	24.0	57.0	8.0	0.0	9.0	0.0	0.0	0.0	9.0	0.0	0.0	0.0	5.0	0.0	2.0	3.0	14.0	4.0	2.0	3.0	69.0	48.0	20.0	31.0	51.0	120.0	68.0	1.0	22.0	5.0	13.0	0.0	0.0	4.0	0.0	6.0
otu498	0.0	0.0	48.0	0.0	0.0	48.0	10.0	81.0	0.0	29.0	5.0	0.0	34.0	1.0	10.0	0.0	0.0	0.0	0.0	0.0	0.0	0.0	0.0	0.0	0.0	0.0	0.0	61.0	11.0	49.0	31.0	98.0	0.0	39.0	32.0	46.0	0.0	73.0	28.0	26.0	0.0	0.0	0.0	0.0	0.0	0.0	0.0	0.0	0.0
otu35896	0.0	0.0	0.0	0.0	0.0	1.0	2.0	0.0	578.0	11.0	0.0	0.0	0.0	0.0	0.0	0.0	0.0	0.0	0.0	0.0	85.0	0.0	44.0	75.0	0.0	0.0	0.0	0.0	0.0	0.0	0.0	0.0	0.0	0.0	0.0	0.0	0.0	0.0	0.0	0.0	0.0	0.0	0.0	0.0	0.0	0.0	0.0	0.0	0.0
otu1963	2.0	0.0	121.0	16.0	0.0	3.0	3.0	0.0	0.0	24.0	37.0	78.0	30.0	19.0	4.0	8.0	33.0	5.0	0.0	2.0	0.0	2.0	0.0	0.0	0.0	6.0	0.0	6.0	0.0	1.0	36.0	2.0	20.0	6.0	2.0	76.0	93.0	7.0	31.0	0.0	0.0	12.0	16.0	22.0	0.0	2.0	0.0	0.0	9.0
otu22481	16.0	10.0	19.0	23.0	8.0	16.0	29.0	14.0	32.0	7.0	40.0	25.0	17.0	26.0	21.0	3.0	3.0	0.0	12.0	6.0	11.0	4.0	12.0	3.0	8.0	16.0	12.0	14.0	17.0	17.0	31.0	25.0	23.0	27.0	30.0	6.0	18.0	17.0	17.0	0.0	23.0	17.0	15.0	17.0	21.0	13.0	1.0	0.0	2.0
otu17212	10.0	0.0	17.0	7.0	0.0	33.0	18.0	3.0	6.0	37.0	0.0	5.0	22.0	9.0	1.0	28.0	7.0	34.0	80.0	8.0	19.0	7.0	42.0	49.0	15.0	13.0	0.0	2.0	1.0	79.0	1.0	0.0	13.0	12.0	32.0	0.0	2.0	12.0	4.0	5.0	0.0	10.0	0.0	0.0	15.0	18.0	27.0	7.0	13.0
otu40776	0.0	0.0	0.0	0.0	0.0	0.0	0.0	0.0	0.0	0.0	0.0	0.0	0.0	0.0	0.0	0.0	0.0	8.0	15.0	11.0	13.0	0.0	109.0	93.0	95.0	0.0	0.0	0.0	0.0	0.0	0.0	0.0	0.0	0.0	0.0	0.0	0.0	0.0	0.0	0.0	2.0	0.0	0.0	0.0	12.0	70.0	111.0	164.0	37.0
otu28194	0.0	0.0	0.0	0.0	0.0	0.0	0.0	0.0	0.0	0.0	0.0	0.0	0.0	0.0	0.0	0.0	0.0	0.0	0.0	0.0	0.0	0.0	0.0	0.0	0.0	0.0	0.0	748.0	0.0	0.0	0.0	0.0	0.0	0.0	0.0	0.0	0.0	0.0	0.0	0.0	0.0	0.0	0.0	0.0	0.0	0.0	0.0	0.0	0.0
otu7470	0.0	0.0	50.0	24.0	0.0	0.0	57.0	10.0	17.0	188.0	8.0	19.0	30.0	26.0	12.0	4.0	3.0	6.0	0.0	0.0	1.0	0.0	2.0	0.0	0.0	2.0	1.0	0.0	19.0	0.0	13.0	9.0	10.0	47.0	41.0	4.0	6.0	38.0	18.0	29.0	0.0	0.0	0.0	0.0	0.0	3.0	2.0	0.0	0.0
otu38419	0.0	0.0	0.0	0.0	0.0	39.0	6.0	0.0	0.0	4.0	34.0	36.0	48.0	24.0	18.0	43.0	84.0	22.0	16.0	16.0	6.0	30.0	18.0	3.0	5.0	0.0	0.0	0.0	0.0	0.0	14.0	56.0	0.0	12.0	39.0	13.0	11.0	14.0	12.0	13.0	10.0	7.0	2.0	3.0	10.0	8.0	20.0	12.0	8.0
otu34999	0.0	0.0	0.0	0.0	0.0	0.0	0.0	0.0	0.0	0.0	0.0	0.0	0.0	1.0	0.0	87.0	47.0	33.0	61.0	46.0	10.0	0.0	25.0	39.0	30.0	0.0	0.0	0.0	0.0	0.0	0.0	0.0	0.0	0.0	0.0	14.0	0.0	2.0	5.0	23.0	64.0	39.0	58.0	56.0	41.0	20.0	26.0	26.0	4.0
otu28106	4.0	0.0	18.0	9.0	0.0	29.0	22.0	0.0	0.0	20.0	0.0	6.0	23.0	6.0	0.0	22.0	10.0	25.0	77.0	11.0	28.0	0.0	44.0	78.0	11.0	0.0	0.0	4.0	0.0	48.0	0.0	0.0	8.0	10.0	29.0	0.0	1.0	8.0	5.0	9.0	2.0	12.0	0.0	0.0	7.0	27.0	38.0	40.0	8.0
otu26722	0.0	0.0	0.0	0.0	0.0	1.0	32.0	38.0	11.0	8.0	5.0	5.0	16.0	4.0	1.0	40.0	20.0	18.0	7.0	9.0	8.0	21.0	5.0	48.0	2.0	0.0	0.0	33.0	12.0	0.0	2.0	63.0	0.0	17.0	0.0	25.0	1.0	69.0	7.0	54.0	0.0	28.0	17.0	16.0	0.0	15.0	32.0	20.0	9.0
otu19771	19.0	21.0	21.0	32.0	11.0	13.0	33.0	19.0	42.0	12.0	28.0	12.0	12.0	11.0	20.0	2.0	5.0	0.0	9.0	9.0	14.0	4.0	7.0	2.0	12.0	13.0	15.0	10.0	17.0	15.0	29.0	23.0	19.0	12.0	18.0	7.0	11.0	15.0	10.0	0.0	30.0	13.0	8.0	9.0	28.0	7.0	0.0	0.0	6.0
otu9370	19.0	0.0	16.0	16.0	0.0	31.0	31.0	5.0	10.0	9.0	2.0	20.0	27.0	18.0	5.0	0.0	7.0	0.0	22.0	13.0	23.0	3.0	19.0	7.0	11.0	7.0	0.0	26.0	1.0	45.0	5.0	11.0	20.0	27.0	47.0	3.0	14.0	17.0	23.0	0.0	15.0	22.0	10.0	13.0	11.0	48.0	2.0	3.0	3.0
otu14695	2.0	0.0	16.0	2.0	0.0	9.0	18.0	0.0	0.0	9.0	0.0	15.0	30.0	18.0	0.0	5.0	27.0	12.0	31.0	10.0	32.0	0.0	63.0	44.0	11.0	0.0	0.0	20.0	2.0	9.0	0.0	0.0	4.0	16.0	16.0	2.0	2.0	19.0	15.0	20.0	0.0	21.0	0.0	0.0	3.0	43.0	53.0	68.0	18.0
otu11457	0.0	0.0	0.0	0.0	0.0	12.0	2.0	0.0	0.0	0.0	0.0	6.0	15.0	6.0	0.0	21.0	21.0	23.0	34.0	32.0	49.0	2.0	21.0	95.0	34.0	0.0	0.0	4.0	0.0	0.0	0.0	0.0	0.0	5.0	8.0	0.0	3.0	0.0	6.0	11.0	2.0	10.0	0.0	2.0	10.0	66.0	51.0	110.0	36.0
otu19948	8.0	0.0	32.0	20.0	0.0	48.0	44.0	0.0	0.0	13.0	0.0	29.0	38.0	38.0	2.0	0.0	8.0	0.0	21.0	5.0	32.0	0.0	21.0	6.0	19.0	0.0	0.0	27.0	0.0	39.0	1.0	2.0	12.0	29.0	29.0	0.0	11.0	9.0	23.0	2.0	2.0	29.0	3.0	0.0	7.0	43.0	3.0	6.0	3.0
otu18724	16.0	0.0	0.0	0.0	0.0	15.0	20.0	48.0	0.0	0.0	0.0	43.0	24.0	36.0	21.0	17.0	32.0	19.0	12.0	13.0	17.0	20.0	7.0	8.0	24.0	0.0	0.0	0.0	18.0	1.0	22.0	0.0	0.0	14.0	2.0	9.0	21.0	0.0	15.0	17.0	21.0	32.0	23.0	18.0	9.0	9.0	14.0	13.0	20.0
otu5397	0.0	0.0	0.0	0.0	0.0	0.0	0.0	0.0	0.0	0.0	0.0	0.0	0.0	0.0	0.0	0.0	0.0	2.0	1.0	3.0	22.0	72.0	122.0	61.0	63.0	0.0	0.0	0.0	0.0	0.0	0.0	0.0	0.0	0.0	0.0	0.0	0.0	0.0	0.0	0.0	0.0	0.0	0.0	0.0	11.0	52.0	58.0	86.0	72.0
otu41934	0.0	0.0	0.0	0.0	0.0	0.0	0.0	0.0	0.0	0.0	0.0	0.0	0.0	0.0	0.0	0.0	0.0	0.0	238.0	158.0	70.0	4.0	18.0	14.0	8.0	0.0	0.0	0.0	0.0	0.0	0.0	0.0	0.0	0.0	0.0	0.0	0.0	0.0	0.0	0.0	15.0	2.0	0.0	0.0	43.0	7.0	5.0	35.0	10.0
otu26388	0.0	0.0	0.0	0.0	0.0	0.0	0.0	0.0	0.0	0.0	0.0	0.0	0.0	0.0	0.0	0.0	0.0	27.0	7.0	11.0	52.0	90.0	14.0	61.0	41.0	0.0	0.0	0.0	0.0	0.0	0.0	0.0	0.0	0.0	0.0	0.0	0.0	0.0	0.0	0.0	1.0	0.0	0.0	0.0	16.0	51.0	49.0	32.0	145.0
otu26521	56.0	0.0	13.0	50.0	4.0	32.0	31.0	23.0	30.0	3.0	51.0	36.0	20.0	22.0	0.0	17.0	16.0	14.0	24.0	7.0	13.0	3.0	2.0	6.0	8.0	0.0	0.0	26.0	0.0	0.0	0.0	0.0	0.0	11.0	6.0	48.0	23.0	0.0	9.0	0.0	0.0	4.0	19.0	28.0	8.0	0.0	0.0	0.0	0.0
otu10940	3.0	0.0	12.0	6.0	0.0	14.0	11.0	0.0	0.0	22.0	0.0	12.0	25.0	23.0	0.0	11.0	25.0	7.0	27.0	6.0	25.0	0.0	39.0	31.0	11.0	0.0	0.0	16.0	3.0	17.0	0.0	2.0	3.0	22.0	17.0	0.0	8.0	22.0	26.0	15.0	0.0	26.0	2.0	2.0	0.0	38.0	43.0	57.0	20.0
otu5304	110.0	0.0	64.0	30.0	0.0	8.0	2.0	4.0	36.0	45.0	8.0	0.0	8.0	2.0	2.0	4.0	3.0	2.0	11.0	3.0	7.0	2.0	9.0	25.0	7.0	20.0	0.0	33.0	20.0	61.0	6.0	11.0	3.0	4.0	3.0	12.0	2.0	5.0	9.0	22.0	2.0	4.0	6.0	5.0	2.0	7.0	8.0	2.0	9.0
otu334	0.0	0.0	0.0	0.0	0.0	0.0	26.0	58.0	21.0	0.0	32.0	3.0	8.0	1.0	0.0	57.0	25.0	15.0	10.0	11.0	11.0	2.0	5.0	28.0	3.0	0.0	0.0	18.0	13.0	0.0	2.0	68.0	0.0	2.0	2.0	28.0	0.0	48.0	4.0	71.0	3.0	20.0	4.0	25.0	0.0	3.0	27.0	12.0	14.0
otu8782	0.0	0.0	20.0	28.0	0.0	4.0	2.0	0.0	0.0	9.0	14.0	9.0	0.0	0.0	0.0	2.0	22.0	4.0	17.0	0.0	0.0	3.0	0.0	0.0	6.0	0.0	0.0	0.0	0.0	131.0	0.0	0.0	11.0	0.0	9.0	78.0	5.0	64.0	0.0	0.0	66.0	23.0	6.0	32.0	6.0	43.0	7.0	15.0	2.0
otu40744	0.0	0.0	0.0	0.0	0.0	0.0	0.0	0.0	0.0	0.0	0.0	0.0	0.0	0.0	0.0	60.0	29.0	75.0	55.0	53.0	8.0	0.0	4.0	30.0	15.0	0.0	0.0	0.0	0.0	0.0	0.0	0.0	0.0	0.0	0.0	9.0	0.0	3.0	3.0	22.0	50.0	18.0	79.0	81.0	47.0	19.0	21.0	14.0	7.0
otu45067	10.0	0.0	11.0	8.0	0.0	11.0	6.0	0.0	7.0	20.0	0.0	12.0	7.0	2.0	0.0	7.0	18.0	6.0	36.0	6.0	23.0	3.0	35.0	64.0	6.0	7.0	0.0	45.0	2.0	27.0	2.0	6.0	0.0	23.0	34.0	5.0	4.0	13.0	9.0	30.0	1.0	18.0	3.0	5.0	3.0	22.0	28.0	21.0	42.0
otu34026	0.0	0.0	0.0	0.0	0.0	0.0	0.0	0.0	0.0	0.0	0.0	0.0	0.0	0.0	0.0	0.0	0.0	0.0	0.0	41.0	32.0	18.0	83.0	8.0	0.0	0.0	0.0	9.0	0.0	0.0	0.0	0.0	6.0	0.0	0.0	0.0	0.0	18.0	0.0	0.0	49.0	26.0	0.0	0.0	23.0	41.0	129.0	26.0	147.0
otu37272	0.0	0.0	3.0	0.0	0.0	5.0	24.0	0.0	0.0	6.0	0.0	10.0	17.0	2.0	0.0	25.0	35.0	16.0	28.0	9.0	29.0	0.0	40.0	76.0	7.0	0.0	0.0	16.0	1.0	11.0	0.0	0.0	2.0	7.0	12.0	0.0	2.0	29.0	11.0	43.0	0.0	28.0	3.0	2.0	2.0	47.0	40.0	34.0	8.0
otu15561	6.0	0.0	9.0	2.0	0.0	32.0	15.0	0.0	0.0	30.0	0.0	6.0	25.0	14.0	16.0	16.0	13.0	21.0	105.0	14.0	24.0	6.0	22.0	34.0	15.0	3.0	0.0	0.0	0.0	21.0	0.0	0.0	10.0	9.0	60.0	0.0	0.0	5.0	0.0	0.0	3.0	21.0	0.0	0.0	32.0	8.0	6.0	6.0	6.0
otu30820	9.0	0.0	7.0	2.0	0.0	8.0	45.0	9.0	13.0	29.0	0.0	5.0	1.0	4.0	4.0	11.0	27.0	17.0	32.0	22.0	43.0	2.0	30.0	19.0	43.0	4.0	0.0	10.0	39.0	3.0	4.0	3.0	14.0	3.0	2.0	0.0	11.0	7.0	3.0	7.0	19.0	0.0	8.0	3.0	3.0	15.0	9.0	10.0	46.0
otu3311	0.0	0.0	0.0	0.0	0.0	1.0	27.0	27.0	10.0	10.0	2.0	3.0	5.0	3.0	0.0	20.0	9.0	18.0	3.0	4.0	5.0	0.0	4.0	27.0	2.0	0.0	0.0	23.0	23.0	0.0	3.0	117.0	0.0	13.0	2.0	33.0	1.0	69.0	7.0	70.0	0.0	24.0	3.0	22.0	0.0	13.0	18.0	21.0	6.0
otu36679	5.0	0.0	0.0	2.0	4.0	14.0	14.0	0.0	0.0	0.0	1.0	2.0	0.0	5.0	28.0	0.0	1.0	0.0	0.0	4.0	31.0	78.0	9.0	29.0	11.0	8.0	5.0	59.0	11.0	1.0	0.0	12.0	8.0	23.0	37.0	11.0	0.0	0.0	3.0	16.0	2.0	5.0	3.0	5.0	4.0	17.0	35.0	29.0	57.0
otu6931	5.0	0.0	23.0	0.0	0.0	24.0	25.0	0.0	0.0	79.0	2.0	12.0	2.0	29.0	2.0	15.0	1.0	24.0	0.0	0.0	3.0	0.0	1.0	0.0	0.0	1.0	0.0	3.0	3.0	12.0	4.0	2.0	3.0	63.0	45.0	10.0	35.0	57.0	42.0	32.0	0.0	15.0	0.0	7.0	0.0	0.0	1.0	6.0	10.0
otu15541	12.0	0.0	13.0	7.0	0.0	14.0	26.0	10.0	20.0	19.0	3.0	14.0	16.0	19.0	13.0	2.0	4.0	0.0	11.0	8.0	14.0	22.0	18.0	6.0	11.0	23.0	1.0	13.0	5.0	17.0	10.0	19.0	15.0	33.0	40.0	9.0	9.0	16.0	22.0	3.0	3.0	18.0	15.0	10.0	15.0	23.0	2.0	2.0	0.0
otu9785	17.0	0.0	0.0	0.0	0.0	8.0	6.0	5.0	0.0	11.0	11.0	5.0	8.0	8.0	6.0	15.0	0.0	8.0	4.0	0.0	1.0	15.0	2.0	2.0	6.0	74.0	0.0	58.0	33.0	19.0	5.0	46.0	21.0	0.0	12.0	34.0	0.0	6.0	5.0	66.0	4.0	17.0	0.0	2.0	6.0	4.0	8.0	2.0	9.0
otu25348	3.0	0.0	8.0	9.0	0.0	3.0	11.0	11.0	11.0	5.0	34.0	21.0	11.0	31.0	10.0	17.0	20.0	19.0	0.0	5.0	0.0	0.0	2.0	2.0	1.0	0.0	0.0	8.0	31.0	14.0	19.0	22.0	18.0	9.0	3.0	68.0	35.0	58.0	13.0	15.0	2.0	3.0	8.0	27.0	10.0	2.0	2.0	0.0	3.0
otu7625	18.0	0.0	0.0	0.0	0.0	11.0	11.0	49.0	0.0	0.0	0.0	29.0	25.0	14.0	12.0	16.0	45.0	19.0	8.0	0.0	7.0	6.0	11.0	10.0	27.0	0.0	0.0	0.0	10.0	4.0	46.0	2.0	0.0	8.0	2.0	7.0	23.0	0.0	14.0	15.0	29.0	19.0	10.0	19.0	14.0	6.0	7.0	9.0	34.0
otu15950	5.0	0.0	0.0	0.0	0.0	7.0	3.0	5.0	13.0	6.0	0.0	10.0	40.0	26.0	4.0	16.0	22.0	34.0	17.0	66.0	5.0	2.0	9.0	18.0	16.0	0.0	0.0	0.0	4.0	3.0	0.0	2.0	13.0	17.0	9.0	3.0	15.0	7.0	10.0	18.0	59.0	13.0	9.0	14.0	15.0	24.0	14.0	9.0	8.0
otu27396	20.0	0.0	0.0	0.0	0.0	16.0	9.0	21.0	33.0	4.0	14.0	28.0	21.0	24.0	30.0	11.0	24.0	20.0	15.0	12.0	15.0	26.0	34.0	30.0	13.0	0.0	0.0	0.0	3.0	0.0	0.0	0.0	15.0	9.0	6.0	0.0	19.0	0.0	11.0	3.0	4.0	26.0	4.0	30.0	0.0	16.0	9.0	8.0	11.0
otu28573	20.0	3.0	15.0	7.0	3.0	16.0	13.0	15.0	20.0	2.0	8.0	11.0	19.0	20.0	16.0	2.0	5.0	0.0	9.0	13.0	11.0	10.0	8.0	2.0	19.0	7.0	4.0	16.0	9.0	10.0	26.0	20.0	18.0	19.0	23.0	3.0	27.0	7.0	21.0	0.0	31.0	20.0	14.0	21.0	14.0	18.0	0.0	0.0	3.0
otu35940	0.0	0.0	0.0	0.0	0.0	0.0	0.0	0.0	0.0	0.0	0.0	0.0	0.0	0.0	0.0	0.0	0.0	4.0	3.0	2.0	9.0	12.0	81.0	73.0	78.0	0.0	0.0	0.0	0.0	0.0	0.0	0.0	0.0	0.0	0.0	0.0	0.0	0.0	0.0	0.0	2.0	0.0	0.0	0.0	8.0	48.0	90.0	121.0	37.0
otu18607	7.0	0.0	19.0	5.0	0.0	6.0	19.0	0.0	0.0	8.0	0.0	12.0	33.0	2.0	0.0	8.0	18.0	4.0	30.0	7.0	18.0	0.0	32.0	36.0	4.0	0.0	0.0	45.0	3.0	22.0	0.0	0.0	4.0	32.0	19.0	0.0	4.0	19.0	28.0	29.0	1.0	8.0	2.0	0.0	2.0	18.0	27.0	39.0	16.0
otu12892	0.0	0.0	0.0	0.0	0.0	0.0	0.0	0.0	0.0	0.0	0.0	0.0	0.0	0.0	0.0	0.0	0.0	0.0	1.0	0.0	8.0	0.0	68.0	94.0	73.0	0.0	0.0	0.0	0.0	0.0	0.0	0.0	0.0	0.0	0.0	0.0	0.0	0.0	0.0	0.0	0.0	0.0	0.0	0.0	6.0	93.0	52.0	103.0	65.0
otu10935	0.0	0.0	0.0	0.0	0.0	0.0	0.0	0.0	0.0	0.0	0.0	0.0	0.0	0.0	140.0	0.0	0.0	0.0	0.0	1.0	0.0	192.0	0.0	0.0	0.0	0.0	0.0	0.0	0.0	0.0	0.0	0.0	0.0	0.0	2.0	0.0	0.0	0.0	24.0	67.0	2.0	22.0	69.0	4.0	37.0	0.0	2.0	0.0	0.0
otu9079	0.0	0.0	0.0	0.0	0.0	0.0	0.0	0.0	5.0	0.0	0.0	0.0	0.0	0.0	0.0	0.0	0.0	0.0	0.0	0.0	1.0	21.0	122.0	12.0	200.0	0.0	0.0	0.0	0.0	0.0	0.0	0.0	0.0	0.0	0.0	0.0	0.0	0.0	0.0	0.0	0.0	0.0	0.0	0.0	0.0	0.0	0.0	0.0	243.0
otu12496	0.0	17.0	13.0	3.0	6.0	0.0	14.0	26.0	19.0	34.0	29.0	11.0	6.0	6.0	14.0	0.0	0.0	0.0	0.0	0.0	0.0	0.0	0.0	0.0	0.0	5.0	20.0	0.0	213.0	0.0	13.0	11.0	12.0	6.0	11.0	8.0	5.0	17.0	5.0	29.0	0.0	0.0	0.0	0.0	0.0	0.0	0.0	0.0	0.0
otu6793	0.0	0.0	0.0	0.0	0.0	0.0	0.0	0.0	0.0	0.0	0.0	0.0	5.0	0.0	1.0	12.0	145.0	21.0	62.0	16.0	0.0	0.0	62.0	39.0	0.0	0.0	0.0	0.0	0.0	0.0	0.0	11.0	0.0	6.0	0.0	0.0	0.0	14.0	90.0	38.0	0.0	3.0	0.0	5.0	9.0	8.0	2.0	16.0	0.0
otu1200	4.0	0.0	7.0	3.0	0.0	7.0	17.0	0.0	0.0	9.0	0.0	16.0	11.0	12.0	0.0	14.0	48.0	8.0	39.0	11.0	23.0	0.0	8.0	12.0	11.0	0.0	0.0	26.0	0.0	10.0	0.0	0.0	2.0	14.0	15.0	2.0	12.0	9.0	6.0	28.0	3.0	29.0	0.0	0.0	2.0	22.0	45.0	63.0	18.0
otu10904	3.0	0.0	0.0	5.0	5.0	1.0	9.0	15.0	33.0	1.0	10.0	9.0	6.0	4.0	2.0	3.0	8.0	6.0	9.0	22.0	0.0	4.0	2.0	0.0	0.0	5.0	23.0	217.0	0.0	3.0	0.0	2.0	2.0	0.0	0.0	0.0	3.0	0.0	0.0	0.0	1.0	0.0	183.0	6.0	0.0	0.0	2.0	0.0	0.0
otu3858	6.0	12.0	1.0	0.0	4.0	3.0	16.0	38.0	0.0	15.0	52.0	7.0	12.0	4.0	5.0	26.0	10.0	4.0	0.0	0.0	0.0	5.0	0.0	0.0	0.0	73.0	26.0	7.0	63.0	13.0	2.0	19.0	10.0	0.0	0.0	17.0	4.0	2.0	0.0	0.0	1.0	17.0	32.0	36.0	14.0	0.0	6.0	8.0	0.0
otu25581	0.0	0.0	0.0	0.0	0.0	0.0	0.0	0.0	0.0	0.0	45.0	17.0	25.0	20.0	0.0	32.0	0.0	23.0	74.0	33.0	3.0	9.0	15.0	15.0	0.0	0.0	0.0	0.0	0.0	0.0	7.0	69.0	0.0	0.0	0.0	89.0	28.0	0.0	11.0	28.0	0.0	4.0	2.0	7.0	2.0	0.0	8.0	17.0	2.0
otu41435	0.0	0.0	0.0	0.0	0.0	0.0	0.0	0.0	0.0	0.0	0.0	0.0	0.0	0.0	0.0	0.0	0.0	0.0	0.0	0.0	0.0	0.0	0.0	0.0	0.0	0.0	0.0	0.0	0.0	0.0	0.0	0.0	0.0	0.0	0.0	0.0	0.0	0.0	0.0	0.0	0.0	0.0	0.0	0.0	0.0	0.0	245.0	355.0	0.0
otu4098	2.0	0.0	5.0	0.0	0.0	9.0	9.0	26.0	2.0	44.0	23.0	6.0	0.0	11.0	2.0	12.0	0.0	3.0	0.0	0.0	0.0	0.0	0.0	0.0	0.0	162.0	1.0	0.0	10.0	1.0	29.0	39.0	5.0	7.0	2.0	50.0	19.0	3.0	2.0	3.0	1.0	3.0	3.0	61.0	0.0	0.0	1.0	0.0	0.0
otu28002	32.0	0.0	0.0	0.0	0.0	6.0	20.0	59.0	0.0	0.0	0.0	27.0	10.0	14.0	7.0	13.0	39.0	15.0	20.0	4.0	2.0	10.0	5.0	13.0	7.0	0.0	0.0	0.0	26.0	1.0	14.0	3.0	0.0	9.0	2.0	5.0	14.0	0.0	9.0	23.0	18.0	24.0	24.0	21.0	5.0	7.0	11.0	12.0	21.0
otu21133	0.0	0.0	0.0	0.0	0.0	0.0	0.0	0.0	0.0	0.0	0.0	28.0	24.0	9.0	18.0	41.0	19.0	40.0	28.0	31.0	9.0	14.0	2.0	15.0	7.0	0.0	0.0	0.0	0.0	0.0	14.0	37.0	20.0	0.0	0.0	14.0	33.0	0.0	10.0	30.0	19.0	14.0	21.0	16.0	22.0	9.0	6.0	3.0	16.0
otu41318	0.0	0.0	0.0	0.0	0.0	0.0	0.0	0.0	2.0	0.0	0.0	0.0	0.0	0.0	0.0	15.0	5.0	0.0	79.0	12.0	17.0	36.0	23.0	6.0	0.0	0.0	0.0	0.0	0.0	0.0	0.0	0.0	18.0	19.0	11.0	0.0	2.0	0.0	7.0	2.0	11.0	8.0	3.0	22.0	44.0	17.0	49.0	38.0	38.0
otu4674	0.0	0.0	0.0	0.0	0.0	0.0	9.0	48.0	11.0	6.0	37.0	2.0	10.0	2.0	0.0	20.0	10.0	7.0	3.0	13.0	5.0	0.0	0.0	11.0	0.0	0.0	0.0	26.0	94.0	0.0	0.0	52.0	0.0	7.0	0.0	23.0	0.0	48.0	3.0	34.0	1.0	15.0	19.0	18.0	0.0	5.0	7.0	3.0	4.0
otu4652	42.0	4.0	13.0	72.0	2.0	19.0	10.0	13.0	64.0	16.0	12.0	4.0	3.0	6.0	2.0	4.0	29.0	4.0	8.0	2.0	5.0	2.0	15.0	12.0	0.0	1.0	3.0	4.0	29.0	25.0	4.0	2.0	2.0	5.0	12.0	5.0	5.0	25.0	0.0	6.0	0.0	5.0	0.0	0.0	6.0	3.0	4.0	2.0	0.0
otu10979	0.0	230.0	0.0	0.0	0.0	0.0	0.0	0.0	0.0	0.0	0.0	0.0	0.0	0.0	0.0	0.0	0.0	0.0	0.0	0.0	0.0	0.0	0.0	0.0	0.0	0.0	0.0	0.0	0.0	0.0	0.0	0.0	0.0	133.0	169.0	0.0	0.0	0.0	0.0	0.0	0.0	0.0	0.0	0.0	0.0	0.0	0.0	0.0	0.0
otu7613	0.0	0.0	0.0	0.0	0.0	0.0	0.0	0.0	0.0	0.0	0.0	0.0	0.0	0.0	0.0	0.0	0.0	2.0	5.0	3.0	16.0	64.0	70.0	58.0	59.0	0.0	0.0	0.0	0.0	0.0	0.0	0.0	0.0	0.0	0.0	0.0	0.0	0.0	0.0	0.0	0.0	0.0	0.0	0.0	6.0	46.0	48.0	54.0	72.0
otu23557	0.0	0.0	0.0	0.0	0.0	0.0	4.0	0.0	0.0	5.0	28.0	18.0	0.0	0.0	1.0	25.0	23.0	18.0	86.0	20.0	9.0	5.0	51.0	71.0	1.0	0.0	0.0	0.0	0.0	0.0	0.0	0.0	0.0	0.0	0.0	39.0	3.0	0.0	9.0	0.0	21.0	9.0	30.0	14.0	32.0	9.0	12.0	2.0	2.0
otu37671	36.0	5.0	27.0	13.0	1.0	7.0	9.0	16.0	13.0	7.0	11.0	4.0	6.0	10.0	8.0	4.0	15.0	0.0	3.0	0.0	0.0	5.0	6.0	7.0	3.0	13.0	2.0	11.0	36.0	31.0	15.0	26.0	13.0	4.0	10.0	24.0	3.0	24.0	5.0	8.0	9.0	3.0	5.0	19.0	3.0	9.0	8.0	11.0	4.0
otu34407	2.0	25.0	3.0	302.0	44.0	0.0	28.0	5.0	12.0	5.0	0.0	0.0	2.0	3.0	2.0	0.0	4.0	0.0	1.0	0.0	0.0	0.0	7.0	0.0	0.0	3.0	5.0	1.0	1.0	3.0	1.0	0.0	8.0	0.0	0.0	0.0	0.0	11.0	0.0	0.0	0.0	0.0	0.0	0.0	0.0	0.0	1.0	0.0	0.0
otu28623	0.0	0.0	0.0	0.0	0.0	4.0	0.0	2.0	0.0	5.0	0.0	0.0	7.0	27.0	6.0	0.0	39.0	62.0	7.0	4.0	66.0	34.0	41.0	48.0	37.0	0.0	0.0	0.0	0.0	0.0	0.0	0.0	7.0	7.0	0.0	0.0	0.0	27.0	11.0	0.0	3.0	14.0	0.0	4.0	48.0	5.0	4.0	2.0	4.0
otu14843	2.0	0.0	2.0	0.0	0.0	8.0	13.0	10.0	2.0	17.0	0.0	8.0	28.0	10.0	5.0	20.0	13.0	23.0	8.0	26.0	4.0	2.0	9.0	9.0	6.0	0.0	0.0	1.0	0.0	0.0	2.0	4.0	5.0	11.0	11.0	5.0	31.0	7.0	23.0	37.0	40.0	2.0	17.0	9.0	19.0	28.0	10.0	12.0	18.0
otu32704	0.0	0.0	0.0	0.0	0.0	0.0	0.0	0.0	0.0	0.0	0.0	0.0	0.0	0.0	0.0	41.0	42.0	17.0	39.0	38.0	4.0	0.0	13.0	32.0	21.0	0.0	0.0	0.0	0.0	0.0	0.0	0.0	0.0	0.0	0.0	16.0	0.0	4.0	0.0	10.0	45.0	39.0	47.0	54.0	30.0	9.0	18.0	22.0	4.0
otu6400	44.0	0.0	4.0	10.0	0.0	17.0	25.0	21.0	7.0	9.0	0.0	58.0	10.0	17.0	4.0	56.0	1.0	16.0	21.0	26.0	4.0	9.0	3.0	19.0	6.0	0.0	0.0	26.0	8.0	0.0	6.0	15.0	0.0	0.0	0.0	9.0	12.0	0.0	0.0	10.0	0.0	0.0	23.0	15.0	4.0	2.0	3.0	2.0	7.0
otu720	0.0	0.0	0.0	0.0	0.0	0.0	0.0	0.0	0.0	0.0	0.0	0.0	0.0	0.0	0.0	0.0	0.0	0.0	0.0	0.0	0.0	0.0	281.0	266.0	0.0	0.0	0.0	0.0	0.0	0.0	0.0	0.0	0.0	0.0	0.0	0.0	0.0	0.0	0.0	0.0	0.0	0.0	0.0	0.0	0.0	0.0	0.0	0.0	0.0
otu25839	3.0	0.0	0.0	0.0	0.0	4.0	4.0	0.0	0.0	0.0	0.0	15.0	21.0	11.0	0.0	79.0	3.0	33.0	0.0	66.0	7.0	0.0	18.0	45.0	7.0	0.0	0.0	0.0	0.0	3.0	0.0	0.0	51.0	4.0	11.0	0.0	2.0	0.0	3.0	84.0	5.0	30.0	5.0	11.0	19.0	0.0	0.0	2.0	0.0
otu3142	2.0	0.0	87.0	20.0	2.0	1.0	0.0	0.0	0.0	8.0	61.0	29.0	16.0	1.0	4.0	2.0	20.0	3.0	0.0	1.0	0.0	5.0	0.0	0.0	0.0	5.0	13.0	7.0	0.0	0.0	20.0	3.0	25.0	1.0	0.0	32.0	39.0	3.0	16.0	0.0	5.0	3.0	32.0	8.0	0.0	3.0	0.0	0.0	8.0
otu26368	0.0	0.0	1.0	4.0	0.0	22.0	2.0	7.0	0.0	28.0	0.0	5.0	13.0	8.0	9.0	53.0	8.0	17.0	9.0	15.0	8.0	7.0	4.0	7.0	6.0	2.0	0.0	0.0	0.0	0.0	0.0	103.0	35.0	11.0	9.0	0.0	20.0	0.0	0.0	14.0	27.0	7.0	15.0	29.0	4.0	2.0	2.0	5.0	4.0
otu7793	11.0	0.0	31.0	195.0	0.0	12.0	1.0	3.0	8.0	5.0	2.0	0.0	13.0	3.0	4.0	0.0	0.0	0.0	0.0	0.0	0.0	0.0	0.0	0.0	2.0	35.0	0.0	28.0	7.0	0.0	22.0	26.0	11.0	0.0	7.0	15.0	0.0	10.0	8.0	0.0	6.0	2.0	0.0	0.0	0.0	0.0	2.0	2.0	3.0
otu14405	11.0	0.0	7.0	0.0	0.0	0.0	0.0	43.0	0.0	0.0	58.0	11.0	6.0	7.0	5.0	23.0	56.0	5.0	26.0	6.0	8.0	0.0	0.0	2.0	9.0	0.0	0.0	10.0	0.0	0.0	2.0	12.0	2.0	0.0	0.0	58.0	3.0	24.0	6.0	0.0	37.0	18.0	5.0	0.0	9.0	0.0	0.0	0.0	31.0
otu30570	0.0	0.0	0.0	0.0	0.0	0.0	0.0	0.0	0.0	0.0	0.0	0.0	0.0	0.0	0.0	48.0	32.0	30.0	45.0	44.0	4.0	0.0	14.0	30.0	17.0	0.0	0.0	0.0	0.0	0.0	0.0	0.0	0.0	0.0	0.0	10.0	0.0	0.0	1.0	9.0	35.0	39.0	38.0	33.0	30.0	14.0	21.0	26.0	3.0
otu16579	2.0	0.0	11.0	2.0	0.0	10.0	11.0	0.0	0.0	5.0	0.0	10.0	20.0	15.0	0.0	10.0	18.0	5.0	22.0	9.0	21.0	0.0	46.0	25.0	8.0	0.0	0.0	10.0	0.0	11.0	0.0	0.0	3.0	9.0	10.0	2.0	5.0	14.0	11.0	14.0	0.0	17.0	0.0	0.0	3.0	37.0	40.0	48.0	13.0
otu15211	10.0	0.0	0.0	0.0	0.0	14.0	19.0	50.0	0.0	0.0	0.0	20.0	25.0	28.0	9.0	19.0	13.0	35.0	9.0	14.0	10.0	10.0	8.0	17.0	18.0	0.0	0.0	0.0	7.0	0.0	7.0	0.0	0.0	8.0	2.0	0.0	23.0	0.0	10.0	9.0	23.0	10.0	10.0	8.0	3.0	15.0	7.0	4.0	12.0
otu42527	0.0	0.0	0.0	0.0	0.0	0.0	0.0	0.0	0.0	0.0	0.0	0.0	0.0	0.0	0.0	0.0	0.0	5.0	23.0	28.0	43.0	28.0	47.0	6.0	73.0	0.0	0.0	0.0	0.0	0.0	0.0	0.0	0.0	0.0	0.0	0.0	0.0	0.0	0.0	0.0	55.0	28.0	4.0	23.0	15.0	16.0	29.0	14.0	43.0
otu38679	0.0	0.0	1.0	1.0	0.0	0.0	27.0	43.0	12.0	14.0	9.0	4.0	3.0	3.0	3.0	5.0	1.0	0.0	0.0	0.0	1.0	0.0	2.0	0.0	0.0	0.0	0.0	0.0	206.0	0.0	4.0	30.0	6.0	6.0	2.0	4.0	0.0	44.0	2.0	47.0	0.0	0.0	0.0	0.0	0.0	0.0	1.0	0.0	0.0
otu42970	0.0	0.0	5.0	3.0	0.0	10.0	7.0	0.0	0.0	7.0	0.0	16.0	17.0	17.0	0.0	6.0	18.0	9.0	25.0	8.0	23.0	0.0	35.0	25.0	11.0	0.0	0.0	9.0	0.0	11.0	0.0	0.0	2.0	15.0	7.0	0.0	5.0	16.0	14.0	10.0	0.0	13.0	3.0	0.0	3.0	37.0	35.0	54.0	11.0
otu14044	0.0	0.0	0.0	0.0	0.0	0.0	0.0	0.0	0.0	0.0	0.0	0.0	0.0	0.0	0.0	0.0	0.0	6.0	2.0	3.0	24.0	37.0	48.0	49.0	32.0	0.0	0.0	0.0	0.0	0.0	0.0	0.0	0.0	0.0	0.0	0.0	0.0	0.0	0.0	0.0	3.0	0.0	0.0	0.0	5.0	53.0	36.0	67.0	65.0
otu9824	0.0	0.0	10.0	4.0	0.0	9.0	10.0	0.0	0.0	8.0	0.0	14.0	18.0	15.0	0.0	8.0	28.0	5.0	18.0	4.0	23.0	2.0	31.0	24.0	8.0	0.0	0.0	8.0	0.0	8.0	0.0	0.0	0.0	9.0	7.0	2.0	5.0	12.0	13.0	12.0	2.0	24.0	0.0	2.0	0.0	43.0	34.0	44.0	12.0
otu19188	6.0	0.0	4.0	5.0	0.0	4.0	10.0	13.0	5.0	8.0	12.0	11.0	12.0	10.0	5.0	9.0	10.0	5.0	0.0	3.0	3.0	3.0	1.0	7.0	4.0	19.0	4.0	4.0	10.0	0.0	21.0	18.0	5.0	9.0	10.0	15.0	21.0	0.0	1.0	7.0	14.0	30.0	66.0	68.0	22.0	0.0	6.0	0.0	4.0
otu40063	6.0	0.0	0.0	0.0	0.0	14.0	22.0	1.0	0.0	0.0	0.0	26.0	24.0	25.0	2.0	7.0	25.0	17.0	13.0	1.0	14.0	0.0	21.0	33.0	19.0	0.0	0.0	0.0	0.0	1.0	1.0	0.0	0.0	20.0	2.0	2.0	12.0	0.0	14.0	25.0	2.0	26.0	3.0	2.0	2.0	29.0	24.0	31.0	14.0
otu10117	0.0	0.0	3.0	0.0	0.0	0.0	0.0	18.0	0.0	0.0	0.0	0.0	0.0	0.0	0.0	0.0	0.0	0.0	0.0	0.0	0.0	0.0	0.0	0.0	0.0	0.0	0.0	1.0	237.0	3.0	0.0	0.0	7.0	0.0	0.0	7.0	0.0	1.0	0.0	0.0	5.0	68.0	9.0	25.0	0.0	9.0	64.0	14.0	3.0
otu12702	5.0	0.0	9.0	0.0	0.0	15.0	20.0	42.0	35.0	92.0	4.0	2.0	0.0	17.0	3.0	33.0	2.0	37.0	0.0	0.0	0.0	2.0	0.0	0.0	0.0	3.0	0.0	0.0	1.0	2.0	11.0	12.0	2.0	18.0	20.0	11.0	13.0	13.0	16.0	13.0	0.0	4.0	0.0	11.0	0.0	0.0	0.0	0.0	3.0
otu30018	0.0	0.0	11.0	0.0	0.0	0.0	0.0	0.0	0.0	0.0	0.0	0.0	0.0	0.0	0.0	8.0	4.0	2.0	0.0	0.0	3.0	7.0	20.0	19.0	0.0	0.0	3.0	89.0	21.0	14.0	0.0	0.0	0.0	2.0	0.0	65.0	0.0	5.0	8.0	0.0	0.0	173.0	6.0	30.0	0.0	0.0	10.0	3.0	0.0
otu35510	2.0	0.0	4.0	0.0	0.0	5.0	7.0	18.0	15.0	13.0	10.0	6.0	0.0	17.0	4.0	22.0	0.0	12.0	0.0	0.0	0.0	0.0	0.0	0.0	1.0	0.0	0.0	0.0	6.0	4.0	29.0	21.0	8.0	20.0	9.0	98.0	35.0	67.0	16.0	9.0	0.0	2.0	0.0	14.0	0.0	1.0	0.0	0.0	0.0
otu10877	0.0	0.0	1.0	9.0	0.0	0.0	0.0	2.0	0.0	9.0	22.0	2.0	0.0	7.0	1.0	0.0	1.0	4.0	298.0	2.0	3.0	6.0	0.0	9.0	2.0	3.0	1.0	0.0	0.0	1.0	0.0	0.0	4.0	21.0	0.0	2.0	4.0	5.0	5.0	7.0	4.0	5.0	0.0	0.0	0.0	0.0	0.0	0.0	3.0
otu78	0.0	0.0	0.0	0.0	0.0	0.0	0.0	0.0	0.0	0.0	2.0	2.0	6.0	0.0	0.0	5.0	154.0	14.0	61.0	23.0	1.0	0.0	37.0	13.0	0.0	0.0	0.0	0.0	0.0	0.0	0.0	3.0	0.0	0.0	0.0	0.0	0.0	13.0	54.0	10.0	0.0	2.0	0.0	10.0	23.0	2.0	3.0	4.0	0.0
otu44111	0.0	0.0	0.0	0.0	0.0	0.0	0.0	0.0	0.0	0.0	0.0	0.0	0.0	0.0	0.0	2.0	24.0	9.0	22.0	7.0	5.0	0.0	20.0	84.0	33.0	0.0	0.0	0.0	0.0	0.0	0.0	0.0	0.0	0.0	0.0	0.0	0.0	0.0	0.0	0.0	32.0	26.0	22.0	20.0	39.0	48.0	22.0	33.0	18.0
otu35018	3.0	0.0	4.0	3.0	0.0	0.0	6.0	0.0	0.0	7.0	2.0	22.0	10.0	20.0	2.0	23.0	71.0	9.0	47.0	20.0	27.0	0.0	0.0	17.0	8.0	0.0	0.0	21.0	0.0	0.0	0.0	0.0	0.0	1.0	0.0	4.0	8.0	16.0	10.0	4.0	4.0	43.0	3.0	0.0	0.0	1.0	2.0	0.0	26.0
otu6189	4.0	0.0	0.0	0.0	0.0	9.0	15.0	10.0	0.0	0.0	0.0	24.0	22.0	13.0	3.0	18.0	16.0	25.0	17.0	9.0	17.0	14.0	19.0	30.0	10.0	0.0	0.0	0.0	2.0	1.0	3.0	0.0	0.0	11.0	2.0	2.0	8.0	0.0	10.0	20.0	8.0	22.0	6.0	12.0	4.0	25.0	12.0	15.0	11.0
otu28390	11.0	0.0	2.0	2.0	0.0	8.0	2.0	0.0	5.0	3.0	0.0	5.0	4.0	1.0	4.0	11.0	4.0	19.0	6.0	11.0	3.0	2.0	2.0	11.0	4.0	5.0	0.0	21.0	7.0	5.0	3.0	6.0	24.0	12.0	22.0	2.0	7.0	4.0	19.0	74.0	6.0	4.0	2.0	2.0	5.0	11.0	9.0	10.0	8.0
otu36189	0.0	0.0	0.0	0.0	0.0	0.0	0.0	0.0	0.0	0.0	0.0	0.0	0.0	0.0	8.0	0.0	0.0	5.0	10.0	0.0	47.0	25.0	3.0	37.0	7.0	0.0	0.0	0.0	12.0	4.0	4.0	8.0	0.0	0.0	0.0	15.0	0.0	0.0	2.0	0.0	16.0	32.0	59.0	0.0	0.0	29.0	23.0	23.0	44.0
otu17299	2.0	0.0	2.0	3.0	0.0	16.0	10.0	0.0	0.0	7.0	0.0	10.0	33.0	17.0	0.0	11.0	13.0	13.0	13.0	11.0	19.0	0.0	16.0	17.0	8.0	0.0	0.0	3.0	0.0	9.0	0.0	0.0	5.0	15.0	27.0	2.0	16.0	3.0	18.0	18.0	2.0	4.0	0.0	0.0	2.0	39.0	18.0	26.0	11.0
otu6628	6.0	0.0	4.0	0.0	0.0	22.0	13.0	24.0	30.0	78.0	2.0	0.0	0.0	9.0	2.0	8.0	0.0	30.0	0.0	0.0	2.0	0.0	0.0	0.0	0.0	88.0	0.0	0.0	0.0	11.0	4.0	2.0	8.0	21.0	50.0	9.0	2.0	7.0	0.0	0.0	0.0	3.0	0.0	4.0	0.0	0.0	0.0	0.0	3.0
otu34638	0.0	0.0	0.0	0.0	0.0	0.0	0.0	0.0	0.0	4.0	0.0	2.0	27.0	7.0	2.0	5.0	3.0	10.0	19.0	39.0	42.0	40.0	25.0	22.0	42.0	0.0	0.0	0.0	0.0	0.0	0.0	0.0	0.0	2.0	0.0	0.0	8.0	0.0	0.0	4.0	19.0	8.0	3.0	2.0	3.0	13.0	32.0	6.0	28.0
otu15134	0.0	0.0	1.0	0.0	0.0	1.0	0.0	0.0	0.0	0.0	0.0	0.0	8.0	1.0	0.0	3.0	8.0	0.0	4.0	0.0	3.0	0.0	58.0	60.0	5.0	0.0	0.0	0.0	0.0	13.0	0.0	0.0	0.0	7.0	15.0	0.0	2.0	0.0	0.0	2.0	0.0	7.0	2.0	0.0	0.0	174.0	40.0	28.0	0.0
otu42270	11.0	0.0	12.0	0.0	0.0	9.0	9.0	16.0	12.0	35.0	12.0	3.0	0.0	8.0	6.0	8.0	0.0	0.0	0.0	0.0	0.0	0.0	0.0	0.0	0.0	35.0	1.0	2.0	7.0	7.0	51.0	38.0	7.0	25.0	7.0	56.0	14.0	16.0	9.0	11.0	1.0	3.0	0.0	3.0	0.0	0.0	0.0	0.0	3.0
otu14531	9.0	0.0	24.0	8.0	0.0	18.0	3.0	14.0	20.0	16.0	3.0	5.0	8.0	9.0	2.0	19.0	5.0	14.0	25.0	6.0	6.0	6.0	5.0	10.0	1.0	49.0	4.0	0.0	3.0	14.0	5.0	0.0	23.0	2.0	24.0	5.0	0.0	8.0	3.0	2.0	7.0	8.0	0.0	3.0	23.0	3.0	5.0	0.0	4.0
otu5036	0.0	0.0	0.0	0.0	0.0	23.0	6.0	2.0	2.0	0.0	0.0	0.0	5.0	15.0	3.0	9.0	0.0	23.0	42.0	23.0	66.0	3.0	36.0	11.0	10.0	1.0	0.0	0.0	0.0	4.0	0.0	0.0	6.0	39.0	31.0	0.0	0.0	6.0	2.0	6.0	0.0	3.0	0.0	0.0	0.0	4.0	31.0	10.0	0.0
otu15655	0.0	0.0	6.0	5.0	0.0	14.0	9.0	0.0	0.0	9.0	0.0	8.0	13.0	14.0	1.0	3.0	15.0	7.0	18.0	4.0	22.0	0.0	32.0	29.0	12.0	0.0	0.0	11.0	0.0	4.0	0.0	0.0	0.0	9.0	7.0	0.0	4.0	14.0	12.0	13.0	2.0	13.0	0.0	0.0	2.0	32.0	34.0	35.0	11.0
otu27303	0.0	0.0	0.0	0.0	0.0	0.0	0.0	0.0	0.0	0.0	9.0	17.0	17.0	11.0	8.0	26.0	29.0	18.0	17.0	14.0	4.0	13.0	10.0	16.0	10.0	0.0	0.0	0.0	0.0	0.0	4.0	7.0	8.0	17.0	6.0	14.0	26.0	4.0	10.0	13.0	15.0	23.0	11.0	9.0	15.0	8.0	9.0	15.0	5.0
otu33198	0.0	0.0	0.0	0.0	0.0	0.0	0.0	0.0	0.0	0.0	0.0	0.0	0.0	0.0	0.0	0.0	0.0	0.0	0.0	0.0	4.0	0.0	42.0	64.0	57.0	0.0	0.0	0.0	0.0	0.0	0.0	0.0	0.0	0.0	0.0	0.0	0.0	0.0	0.0	0.0	1.0	0.0	0.0	0.0	3.0	92.0	38.0	84.0	44.0
otu13813	2.0	0.0	7.0	3.0	0.0	9.0	9.0	0.0	0.0	6.0	0.0	12.0	14.0	15.0	0.0	4.0	14.0	3.0	17.0	12.0	27.0	0.0	25.0	26.0	6.0	0.0	0.0	5.0	2.0	13.0	0.0	0.0	3.0	5.0	8.0	0.0	2.0	10.0	11.0	15.0	0.0	17.0	0.0	0.0	2.0	31.0	37.0	54.0	11.0
otu30811	0.0	0.0	3.0	0.0	0.0	0.0	1.0	2.0	19.0	17.0	27.0	8.0	2.0	0.0	2.0	0.0	3.0	20.0	140.0	13.0	19.0	2.0	3.0	18.0	3.0	7.0	0.0	0.0	0.0	4.0	0.0	2.0	2.0	2.0	8.0	2.0	0.0	30.0	0.0	4.0	0.0	7.0	0.0	19.0	5.0	2.0	33.0	2.0	2.0
otu11301	0.0	0.0	0.0	0.0	0.0	0.0	0.0	0.0	0.0	0.0	0.0	3.0	2.0	3.0	1.0	0.0	3.0	0.0	32.0	12.0	5.0	34.0	5.0	24.0	0.0	0.0	0.0	0.0	0.0	0.0	0.0	0.0	0.0	7.0	0.0	7.0	5.0	2.0	10.0	28.0	11.0	9.0	4.0	6.0	79.0	24.0	36.0	32.0	20.0
otu38717	0.0	0.0	0.0	0.0	0.0	1.0	5.0	22.0	0.0	0.0	22.0	3.0	8.0	5.0	10.0	3.0	6.0	3.0	1.0	2.0	1.0	6.0	10.0	16.0	5.0	0.0	0.0	0.0	0.0	0.0	7.0	80.0	2.0	12.0	29.0	32.0	0.0	32.0	18.0	6.0	8.0	4.0	3.0	13.0	12.0	0.0	26.0	3.0	19.0
otu22987	0.0	0.0	0.0	0.0	0.0	0.0	0.0	0.0	0.0	0.0	50.0	17.0	0.0	0.0	0.0	0.0	0.0	0.0	0.0	0.0	12.0	23.0	24.0	2.0	21.0	0.0	0.0	0.0	0.0	0.0	0.0	0.0	0.0	0.0	0.0	0.0	9.0	2.0	0.0	0.0	35.0	36.0	0.0	5.0	18.0	32.0	22.0	3.0	81.0
otu4880	0.0	0.0	0.0	0.0	0.0	0.0	0.0	0.0	0.0	0.0	0.0	9.0	17.0	7.0	3.0	0.0	12.0	12.0	23.0	17.0	21.0	18.0	57.0	32.0	4.0	0.0	0.0	0.0	0.0	0.0	0.0	0.0	0.0	0.0	0.0	0.0	4.0	0.0	9.0	14.0	13.0	14.0	4.0	5.0	15.0	14.0	25.0	31.0	17.0
otu31181	0.0	0.0	0.0	0.0	0.0	0.0	0.0	0.0	0.0	0.0	0.0	0.0	0.0	0.0	0.0	0.0	0.0	2.0	3.0	5.0	11.0	41.0	67.0	37.0	33.0	0.0	0.0	0.0	0.0	0.0	0.0	0.0	0.0	0.0	0.0	0.0	0.0	0.0	0.0	0.0	3.0	0.0	0.0	0.0	6.0	35.0	36.0	57.0	53.0
otu41188	14.0	0.0	0.0	0.0	0.0	7.0	17.0	28.0	0.0	0.0	2.0	32.0	14.0	35.0	11.0	19.0	15.0	34.0	3.0	4.0	5.0	6.0	2.0	9.0	4.0	0.0	0.0	0.0	9.0	1.0	15.0	2.0	0.0	6.0	0.0	2.0	25.0	0.0	5.0	18.0	10.0	8.0	10.0	20.0	7.0	5.0	4.0	4.0	8.0
otu5115	0.0	0.0	2.0	0.0	0.0	6.0	12.0	30.0	0.0	31.0	21.0	9.0	4.0	7.0	0.0	11.0	4.0	6.0	0.0	0.0	0.0	0.0	0.0	0.0	0.0	120.0	0.0	2.0	9.0	6.0	7.0	14.0	2.0	2.0	2.0	17.0	9.0	4.0	0.0	0.0	0.0	11.0	4.0	52.0	0.0	0.0	5.0	7.0	2.0
otu35300	0.0	0.0	0.0	0.0	0.0	0.0	23.0	34.0	14.0	10.0	14.0	0.0	3.0	0.0	0.0	3.0	2.0	3.0	0.0	0.0	0.0	0.0	0.0	0.0	0.0	0.0	0.0	0.0	181.0	0.0	3.0	37.0	0.0	5.0	2.0	4.0	0.0	31.0	4.0	33.0	0.0	0.0	0.0	0.0	0.0	0.0	0.0	0.0	0.0
otu2955	6.0	0.0	0.0	0.0	0.0	8.0	1.0	8.0	2.0	0.0	2.0	0.0	10.0	1.0	0.0	16.0	3.0	4.0	3.0	26.0	18.0	24.0	0.0	12.0	2.0	0.0	0.0	0.0	0.0	0.0	0.0	0.0	0.0	0.0	2.0	0.0	0.0	0.0	6.0	6.0	31.0	53.0	72.0	21.0	17.0	4.0	22.0	3.0	23.0
otu6727	4.0	8.0	5.0	2.0	8.0	6.0	6.0	10.0	20.0	7.0	21.0	10.0	11.0	15.0	9.0	8.0	9.0	0.0	18.0	10.0	8.0	2.0	9.0	0.0	9.0	1.0	3.0	7.0	1.0	7.0	5.0	15.0	3.0	12.0	7.0	5.0	7.0	12.0	20.0	0.0	14.0	7.0	6.0	15.0	37.0	6.0	0.0	0.0	9.0
otu9202	0.0	0.0	0.0	0.0	0.0	0.0	0.0	0.0	0.0	0.0	0.0	0.0	0.0	1.0	0.0	12.0	38.0	21.0	35.0	22.0	32.0	2.0	28.0	23.0	21.0	0.0	0.0	0.0	0.0	0.0	0.0	0.0	0.0	0.0	0.0	0.0	0.0	0.0	0.0	0.0	26.0	8.0	16.0	55.0	13.0	0.0	3.0	7.0	41.0
otu213	6.0	3.0	16.0	10.0	0.0	11.0	0.0	4.0	6.0	7.0	3.0	4.0	2.0	2.0	0.0	6.0	14.0	8.0	6.0	12.0	1.0	9.0	16.0	6.0	0.0	8.0	3.0	4.0	7.0	6.0	4.0	0.0	24.0	4.0	5.0	15.0	6.0	14.0	0.0	3.0	8.0	41.0	10.0	38.0	25.0	12.0	20.0	8.0	0.0
otu24758	0.0	0.0	0.0	0.0	0.0	0.0	0.0	0.0	0.0	0.0	0.0	23.0	0.0	0.0	0.0	0.0	0.0	0.0	63.0	52.0	55.0	98.0	31.0	21.0	8.0	0.0	0.0	0.0	0.0	2.0	0.0	0.0	0.0	0.0	0.0	0.0	8.0	0.0	0.0	0.0	0.0	5.0	10.0	3.0	28.0	7.0	5.0	2.0	0.0
otu9739	0.0	0.0	0.0	0.0	0.0	0.0	0.0	0.0	0.0	0.0	0.0	16.0	26.0	9.0	1.0	8.0	27.0	12.0	27.0	9.0	16.0	0.0	19.0	30.0	5.0	0.0	0.0	0.0	0.0	0.0	0.0	0.0	3.0	20.0	10.0	2.0	17.0	2.0	9.0	23.0	1.0	19.0	2.0	0.0	3.0	23.0	27.0	31.0	17.0
otu39736	0.0	0.0	5.0	6.0	0.0	2.0	3.0	0.0	0.0	3.0	5.0	10.0	0.0	0.0	0.0	2.0	12.0	0.0	12.0	0.0	0.0	2.0	2.0	2.0	6.0	0.0	0.0	0.0	0.0	102.0	0.0	0.0	6.0	0.0	4.0	48.0	5.0	33.0	0.0	0.0	45.0	27.0	3.0	30.0	2.0	11.0	2.0	5.0	0.0
otu18516	4.0	0.0	12.0	8.0	0.0	19.0	21.0	0.0	0.0	10.0	0.0	19.0	36.0	10.0	0.0	13.0	15.0	15.0	16.0	7.0	16.0	0.0	2.0	19.0	4.0	0.0	0.0	25.0	1.0	1.0	2.0	0.0	2.0	0.0	5.0	0.0	9.0	0.0	6.0	17.0	0.0	10.0	0.0	0.0	3.0	27.0	15.0	19.0	7.0
otu30594	0.0	55.0	0.0	0.0	40.0	0.0	0.0	0.0	0.0	104.0	0.0	0.0	0.0	0.0	0.0	0.0	0.0	0.0	0.0	0.0	0.0	0.0	0.0	0.0	0.0	72.0	110.0	0.0	0.0	0.0	0.0	0.0	0.0	0.0	0.0	0.0	0.0	0.0	0.0	0.0	0.0	0.0	0.0	0.0	0.0	0.0	0.0	0.0	0.0
otu33236	0.0	0.0	0.0	1.0	0.0	0.0	12.0	37.0	11.0	6.0	16.0	3.0	6.0	4.0	0.0	12.0	19.0	8.0	4.0	4.0	3.0	3.0	4.0	17.0	2.0	0.0	0.0	14.0	68.0	0.0	2.0	44.0	0.0	3.0	2.0	14.0	0.0	25.0	3.0	25.0	2.0	8.0	4.0	7.0	0.0	2.0	5.0	6.0	2.0
otu8804	0.0	0.0	0.0	0.0	0.0	1.0	12.0	55.0	17.0	11.0	13.0	0.0	0.0	0.0	0.0	11.0	0.0	10.0	0.0	0.0	0.0	2.0	0.0	0.0	0.0	0.0	0.0	0.0	17.0	0.0	2.0	115.0	0.0	6.0	3.0	31.0	2.0	51.0	5.0	19.0	0.0	8.0	0.0	28.0	0.0	0.0	1.0	0.0	2.0
otu18592	1.0	0.0	0.0	0.0	0.0	0.0	0.0	0.0	0.0	0.0	14.0	3.0	27.0	5.0	7.0	2.0	15.0	9.0	0.0	3.0	6.0	2.0	12.0	7.0	57.0	0.0	0.0	0.0	0.0	0.0	1.0	0.0	0.0	9.0	14.0	17.0	9.0	29.0	13.0	14.0	18.0	22.0	0.0	0.0	0.0	15.0	11.0	18.0	43.0
otu2034	0.0	0.0	0.0	0.0	0.0	0.0	27.0	2.0	0.0	0.0	4.0	0.0	0.0	0.0	0.0	2.0	3.0	0.0	2.0	2.0	0.0	5.0	0.0	2.0	0.0	25.0	0.0	0.0	0.0	0.0	0.0	2.0	0.0	0.0	0.0	2.0	0.0	0.0	3.0	114.0	3.0	3.0	4.0	2.0	2.0	33.0	52.0	50.0	0.0
otu41084	0.0	0.0	0.0	0.0	0.0	0.0	0.0	0.0	0.0	0.0	6.0	14.0	0.0	0.0	2.0	23.0	32.0	33.0	0.0	2.0	5.0	0.0	2.0	25.0	36.0	0.0	0.0	0.0	0.0	0.0	0.0	0.0	0.0	0.0	0.0	14.0	9.0	59.0	0.0	0.0	4.0	15.0	0.0	10.0	4.0	14.0	1.0	2.0	88.0
otu5699	2.0	6.0	3.0	16.0	5.0	3.0	0.0	6.0	4.0	2.0	8.0	6.0	9.0	5.0	2.0	11.0	9.0	10.0	4.0	3.0	5.0	0.0	3.0	12.0	2.0	5.0	0.0	4.0	0.0	4.0	10.0	11.0	2.0	13.0	8.0	26.0	11.0	6.0	3.0	22.0	12.0	37.0	13.0	30.0	10.0	5.0	15.0	6.0	10.0
otu41492	5.0	0.0	2.0	4.0	0.0	7.0	0.0	3.0	11.0	1.0	19.0	4.0	12.0	2.0	5.0	3.0	15.0	8.0	25.0	6.0	16.0	13.0	16.0	13.0	2.0	5.0	0.0	5.0	3.0	1.0	5.0	7.0	17.0	6.0	28.0	13.0	6.0	20.0	7.0	26.0	2.0	9.0	8.0	17.0	6.0	3.0	4.0	3.0	5.0
otu5196	0.0	0.0	0.0	0.0	0.0	1.0	0.0	0.0	7.0	0.0	5.0	0.0	11.0	3.0	0.0	7.0	23.0	6.0	6.0	4.0	7.0	15.0	15.0	6.0	0.0	0.0	0.0	2.0	10.0	0.0	0.0	0.0	7.0	0.0	2.0	0.0	0.0	0.0	66.0	14.0	5.0	0.0	0.0	0.0	0.0	69.0	25.0	21.0	3.0
otu34444	0.0	0.0	0.0	0.0	0.0	0.0	19.0	18.0	8.0	2.0	42.0	4.0	9.0	2.0	0.0	8.0	16.0	7.0	1.0	4.0	2.0	6.0	2.0	8.0	0.0	0.0	0.0	17.0	22.0	0.0	0.0	57.0	0.0	3.0	0.0	23.0	3.0	24.0	2.0	20.0	2.0	8.0	22.0	27.0	0.0	4.0	5.0	3.0	3.0
otu17322	0.0	0.0	0.0	0.0	0.0	0.0	0.0	0.0	0.0	0.0	0.0	0.0	0.0	0.0	65.0	0.0	0.0	3.0	0.0	2.0	1.0	93.0	2.0	0.0	1.0	0.0	0.0	0.0	0.0	1.0	0.0	0.0	0.0	1.0	3.0	0.0	0.0	0.0	29.0	48.0	3.0	35.0	47.0	5.0	32.0	4.0	6.0	0.0	2.0
otu28872	0.0	0.0	0.0	0.0	0.0	0.0	0.0	0.0	0.0	0.0	0.0	0.0	0.0	0.0	0.0	94.0	3.0	13.0	42.0	8.0	2.0	0.0	6.0	22.0	15.0	0.0	0.0	0.0	0.0	0.0	0.0	0.0	0.0	0.0	0.0	0.0	0.0	5.0	0.0	13.0	34.0	28.0	54.0	37.0	13.0	7.0	10.0	17.0	3.0
otu12136	7.0	0.0	4.0	7.0	0.0	4.0	3.0	11.0	35.0	7.0	2.0	2.0	4.0	4.0	0.0	19.0	8.0	31.0	28.0	8.0	7.0	2.0	15.0	16.0	6.0	3.0	0.0	0.0	1.0	56.0	0.0	0.0	9.0	0.0	7.0	2.0	0.0	4.0	0.0	2.0	4.0	3.0	2.0	2.0	29.0	2.0	7.0	0.0	6.0
otu32276	3.0	0.0	5.0	0.0	0.0	6.0	8.0	19.0	12.0	17.0	9.0	6.0	0.0	19.0	2.0	13.0	0.0	14.0	0.0	0.0	0.0	0.0	0.0	0.0	0.0	0.0	0.0	0.0	6.0	4.0	20.0	21.0	5.0	26.0	7.0	57.0	38.0	47.0	11.0	7.0	0.0	0.0	0.0	10.0	0.0	0.0	0.0	0.0	2.0
otu20245	0.0	0.0	0.0	0.0	0.0	0.0	19.0	22.0	12.0	1.0	17.0	2.0	0.0	0.0	0.0	2.0	5.0	3.0	2.0	5.0	3.0	3.0	2.0	9.0	0.0	0.0	0.0	19.0	138.0	0.0	0.0	27.0	0.0	3.0	0.0	12.0	0.0	24.0	1.0	25.0	0.0	8.0	6.0	2.0	0.0	4.0	6.0	0.0	0.0
otu24580	0.0	0.0	0.0	0.0	0.0	3.0	2.0	0.0	0.0	0.0	0.0	1.0	2.0	3.0	0.0	16.0	1.0	24.0	8.0	25.0	4.0	12.0	4.0	36.0	25.0	1.0	0.0	16.0	1.0	0.0	4.0	0.0	3.0	2.0	9.0	0.0	3.0	0.0	2.0	17.0	9.0	3.0	3.0	4.0	12.0	25.0	32.0	34.0	16.0
otu22377	0.0	196.0	0.0	0.0	80.0	0.0	0.0	0.0	0.0	0.0	0.0	0.0	0.0	0.0	0.0	0.0	0.0	0.0	0.0	0.0	0.0	0.0	0.0	0.0	0.0	0.0	0.0	0.0	0.0	0.0	0.0	0.0	0.0	41.0	51.0	0.0	0.0	0.0	0.0	0.0	0.0	0.0	0.0	0.0	0.0	0.0	0.0	0.0	0.0
otu3794	0.0	0.0	0.0	0.0	0.0	0.0	0.0	0.0	0.0	0.0	8.0	15.0	12.0	8.0	11.0	21.0	25.0	8.0	21.0	10.0	10.0	6.0	7.0	8.0	12.0	0.0	0.0	0.0	0.0	0.0	7.0	5.0	8.0	22.0	6.0	19.0	11.0	2.0	7.0	16.0	9.0	16.0	14.0	9.0	10.0	6.0	15.0	5.0	10.0
otu2967	0.0	0.0	9.0	6.0	0.0	2.0	3.0	0.0	0.0	5.0	4.0	4.0	0.0	0.0	0.0	2.0	12.0	2.0	15.0	0.0	0.0	0.0	0.0	0.0	4.0	0.0	0.0	0.0	0.0	83.0	0.0	0.0	7.0	0.0	0.0	44.0	6.0	35.0	0.0	0.0	33.0	20.0	2.0	34.0	4.0	11.0	5.0	15.0	0.0
otu45690	8.0	0.0	7.0	0.0	0.0	3.0	3.0	0.0	8.0	0.0	11.0	4.0	6.0	4.0	3.0	10.0	5.0	9.0	9.0	10.0	5.0	9.0	9.0	20.0	0.0	0.0	0.0	2.0	7.0	19.0	13.0	14.0	0.0	7.0	34.0	12.0	4.0	11.0	20.0	27.0	5.0	14.0	3.0	3.0	2.0	8.0	7.0	15.0	5.0
otu32656	0.0	0.0	2.0	0.0	0.0	3.0	2.0	0.0	0.0	3.0	0.0	0.0	2.0	2.0	50.0	2.0	2.0	0.0	0.0	0.0	0.0	95.0	0.0	0.0	0.0	0.0	0.0	0.0	0.0	0.0	0.0	0.0	2.0	0.0	3.0	2.0	2.0	1.0	9.0	9.0	0.0	23.0	141.0	6.0	23.0	0.0	0.0	3.0	0.0
otu11934	9.0	0.0	6.0	13.0	0.0	15.0	12.0	4.0	18.0	3.0	17.0	20.0	15.0	26.0	13.0	0.0	4.0	0.0	0.0	4.0	0.0	0.0	0.0	0.0	3.0	0.0	6.0	8.0	6.0	11.0	18.0	13.0	16.0	11.0	4.0	11.0	28.0	10.0	9.0	0.0	6.0	4.0	4.0	5.0	2.0	7.0	0.0	0.0	0.0
otu28986	0.0	0.0	0.0	0.0	0.0	0.0	0.0	0.0	0.0	0.0	0.0	0.0	0.0	0.0	0.0	25.0	34.0	16.0	44.0	29.0	3.0	0.0	12.0	20.0	9.0	0.0	0.0	0.0	0.0	0.0	0.0	0.0	0.0	0.0	0.0	18.0	0.0	2.0	1.0	6.0	27.0	31.0	29.0	25.0	21.0	4.0	15.0	12.0	2.0
otu38903	5.0	1.0	0.0	0.0	3.0	0.0	0.0	0.0	0.0	0.0	0.0	0.0	0.0	44.0	22.0	14.0	0.0	0.0	0.0	38.0	0.0	25.0	0.0	72.0	0.0	1.0	28.0	0.0	0.0	0.0	1.0	2.0	0.0	0.0	0.0	0.0	0.0	0.0	0.0	0.0	0.0	3.0	2.0	0.0	5.0	0.0	13.0	14.0	43.0
otu4013	2.0	0.0	4.0	4.0	0.0	15.0	3.0	3.0	0.0	3.0	0.0	5.0	18.0	2.0	2.0	8.0	25.0	6.0	59.0	8.0	8.0	9.0	17.0	41.0	10.0	5.0	0.0	0.0	2.0	0.0	2.0	0.0	3.0	4.0	4.0	0.0	7.0	0.0	16.0	8.0	17.0	5.0	0.0	3.0	6.0	8.0	3.0	2.0	7.0
otu14262	0.0	0.0	12.0	64.0	0.0	0.0	2.0	0.0	0.0	0.0	0.0	0.0	0.0	0.0	0.0	0.0	0.0	0.0	0.0	0.0	0.0	0.0	0.0	0.0	0.0	52.0	166.0	42.0	0.0	0.0	0.0	0.0	0.0	0.0	0.0	0.0	0.0	0.0	0.0	0.0	0.0	0.0	0.0	0.0	0.0	0.0	0.0	0.0	0.0
otu20162	0.0	0.0	0.0	5.0	0.0	0.0	0.0	0.0	0.0	0.0	9.0	0.0	2.0	4.0	4.0	0.0	22.0	5.0	6.0	6.0	13.0	4.0	8.0	2.0	39.0	81.0	0.0	0.0	0.0	1.0	0.0	5.0	0.0	0.0	0.0	5.0	0.0	0.0	0.0	0.0	3.0	50.0	0.0	0.0	0.0	20.0	40.0	6.0	5.0
otu20963	0.0	0.0	0.0	0.0	0.0	0.0	9.0	34.0	8.0	1.0	36.0	2.0	7.0	1.0	0.0	5.0	22.0	6.0	3.0	1.0	2.0	0.0	0.0	5.0	0.0	0.0	0.0	19.0	16.0	0.0	2.0	60.0	0.0	3.0	0.0	22.0	3.0	25.0	1.0	18.0	0.0	7.0	14.0	11.0	0.0	2.0	6.0	3.0	3.0
otu34983	0.0	0.0	0.0	0.0	0.0	0.0	0.0	0.0	0.0	0.0	3.0	14.0	12.0	12.0	8.0	23.0	20.0	12.0	15.0	19.0	10.0	8.0	11.0	6.0	6.0	0.0	0.0	0.0	0.0	0.0	3.0	6.0	3.0	14.0	5.0	16.0	13.0	0.0	4.0	7.0	17.0	11.0	17.0	14.0	12.0	3.0	7.0	6.0	15.0
otu37283	9.0	0.0	0.0	0.0	0.0	4.0	0.0	0.0	12.0	0.0	0.0	0.0	0.0	0.0	0.0	0.0	0.0	0.0	0.0	0.0	0.0	0.0	0.0	0.0	0.0	42.0	1.0	17.0	80.0	20.0	1.0	4.0	0.0	20.0	16.0	13.0	0.0	34.0	0.0	59.0	0.0	0.0	0.0	0.0	0.0	0.0	2.0	2.0	3.0
otu15967	0.0	0.0	0.0	0.0	0.0	0.0	0.0	0.0	0.0	0.0	0.0	0.0	0.0	0.0	0.0	0.0	0.0	11.0	0.0	4.0	4.0	53.0	85.0	27.0	0.0	0.0	0.0	0.0	0.0	0.0	0.0	0.0	0.0	0.0	0.0	0.0	0.0	0.0	0.0	0.0	7.0	0.0	67.0	86.0	0.0	8.0	12.0	3.0	4.0
otu37234	0.0	0.0	0.0	0.0	0.0	17.0	1.0	0.0	0.0	0.0	0.0	0.0	0.0	8.0	0.0	3.0	0.0	7.0	44.0	13.0	81.0	2.0	36.0	11.0	15.0	0.0	0.0	0.0	0.0	2.0	0.0	0.0	4.0	22.0	10.0	0.0	0.0	0.0	2.0	2.0	0.0	0.0	0.0	0.0	0.0	5.0	27.0	11.0	0.0
otu38256	0.0	0.0	2.0	2.0	0.0	11.0	22.0	0.0	0.0	16.0	0.0	34.0	18.0	18.0	0.0	13.0	31.0	7.0	4.0	3.0	0.0	2.0	4.0	2.0	0.0	3.0	0.0	7.0	2.0	7.0	0.0	0.0	3.0	0.0	0.0	0.0	2.0	0.0	0.0	0.0	0.0	31.0	2.0	5.0	12.0	7.0	33.0	37.0	0.0
otu27750	13.0	0.0	15.0	24.0	0.0	11.0	7.0	7.0	11.0	5.0	10.0	6.0	4.0	4.0	9.0	0.0	3.0	0.0	4.0	1.0	0.0	2.0	2.0	0.0	4.0	13.0	3.0	9.0	4.0	15.0	18.0	17.0	9.0	5.0	15.0	2.0	6.0	10.0	21.0	0.0	7.0	6.0	2.0	7.0	18.0	7.0	0.0	0.0	0.0
otu10403	11.0	0.0	0.0	0.0	0.0	10.0	15.0	33.0	0.0	0.0	0.0	15.0	17.0	14.0	8.0	17.0	8.0	19.0	9.0	10.0	5.0	13.0	6.0	2.0	11.0	0.0	0.0	0.0	7.0	1.0	4.0	0.0	0.0	9.0	2.0	2.0	14.0	0.0	15.0	10.0	5.0	3.0	6.0	4.0	2.0	7.0	6.0	8.0	9.0
otu21001	0.0	0.0	0.0	0.0	0.0	14.0	1.0	0.0	0.0	2.0	0.0	3.0	6.0	3.0	0.0	18.0	5.0	45.0	6.0	80.0	8.0	5.0	3.0	23.0	13.0	0.0	0.0	0.0	0.0	0.0	0.0	0.0	0.0	3.0	5.0	0.0	3.0	0.0	5.0	5.0	19.0	3.0	4.0	3.0	15.0	15.0	12.0	13.0	7.0
otu40469	0.0	0.0	0.0	0.0	0.0	0.0	0.0	0.0	0.0	0.0	0.0	0.0	0.0	0.0	0.0	5.0	2.0	16.0	0.0	50.0	7.0	0.0	2.0	2.0	9.0	0.0	0.0	0.0	0.0	4.0	0.0	0.0	0.0	0.0	0.0	0.0	3.0	0.0	3.0	0.0	0.0	22.0	99.0	125.0	12.0	25.0	2.0	3.0	0.0
otu40598	0.0	1.0	8.0	3.0	0.0	0.0	12.0	18.0	15.0	40.0	2.0	5.0	5.0	4.0	14.0	4.0	2.0	10.0	0.0	1.0	0.0	0.0	2.0	0.0	0.0	0.0	0.0	0.0	52.0	0.0	7.0	15.0	14.0	9.0	17.0	3.0	15.0	11.0	13.0	29.0	1.0	0.0	0.0	0.0	2.0	0.0	0.0	0.0	0.0
otu9998	0.0	0.0	0.0	0.0	0.0	0.0	0.0	0.0	0.0	1.0	31.0	0.0	11.0	0.0	0.0	7.0	1.0	17.0	4.0	16.0	10.0	0.0	8.0	7.0	17.0	0.0	0.0	0.0	0.0	1.0	0.0	0.0	0.0	17.0	18.0	0.0	0.0	3.0	0.0	25.0	11.0	9.0	4.0	2.0	18.0	15.0	44.0	30.0	12.0
otu14906	0.0	0.0	21.0	0.0	0.0	0.0	3.0	7.0	9.0	21.0	22.0	8.0	0.0	3.0	1.0	3.0	0.0	3.0	0.0	0.0	0.0	0.0	0.0	0.0	0.0	21.0	0.0	0.0	0.0	0.0	55.0	27.0	11.0	6.0	8.0	44.0	29.0	13.0	4.0	4.0	0.0	3.0	2.0	13.0	0.0	0.0	0.0	0.0	2.0
otu41409	5.0	0.0	6.0	1.0	0.0	6.0	6.0	1.0	6.0	3.0	0.0	3.0	6.0	7.0	60.0	0.0	1.0	0.0	2.0	0.0	5.0	29.0	6.0	0.0	0.0	9.0	0.0	2.0	0.0	7.0	9.0	5.0	3.0	8.0	16.0	2.0	9.0	5.0	20.0	2.0	2.0	17.0	26.0	5.0	13.0	8.0	0.0	0.0	2.0
otu7420	14.0	0.0	11.0	1.0	0.0	15.0	7.0	5.0	27.0	21.0	2.0	0.0	0.0	1.0	3.0	0.0	0.0	0.0	0.0	0.0	0.0	0.0	0.0	0.0	0.0	41.0	0.0	0.0	2.0	0.0	59.0	38.0	9.0	10.0	14.0	20.0	0.0	19.0	7.0	6.0	0.0	0.0	0.0	0.0	0.0	0.0	0.0	0.0	0.0
otu19001	6.0	0.0	5.0	0.0	0.0	12.0	7.0	18.0	15.0	53.0	1.0	0.0	1.0	7.0	2.0	8.0	0.0	22.0	8.0	2.0	1.0	0.0	3.0	2.0	0.0	62.0	0.0	0.0	3.0	18.0	2.0	0.0	4.0	11.0	29.0	4.0	0.0	8.0	2.0	5.0	0.0	0.0	0.0	0.0	2.0	1.0	1.0	0.0	0.0
otu32774	11.0	0.0	0.0	7.0	0.0	8.0	2.0	5.0	23.0	14.0	5.0	0.0	5.0	10.0	10.0	0.0	6.0	12.0	20.0	2.0	2.0	0.0	6.0	6.0	5.0	0.0	0.0	18.0	28.0	25.0	19.0	0.0	0.0	12.0	12.0	8.0	0.0	21.0	1.0	2.0	13.0	6.0	0.0	0.0	0.0	0.0	0.0	0.0	8.0
otu32657	5.0	0.0	6.0	3.0	0.0	2.0	15.0	10.0	8.0	6.0	9.0	17.0	8.0	11.0	24.0	8.0	6.0	3.0	6.0	3.0	8.0	6.0	5.0	10.0	4.0	0.0	0.0	20.0	3.0	0.0	2.0	6.0	8.0	3.0	0.0	18.0	11.0	0.0	0.0	0.0	8.0	7.0	8.0	31.0	2.0	3.0	7.0	6.0	5.0
otu44132	0.0	0.0	0.0	0.0	0.0	0.0	0.0	1.0	0.0	0.0	0.0	0.0	0.0	0.0	88.0	0.0	0.0	0.0	0.0	0.0	0.0	15.0	0.0	0.0	0.0	0.0	0.0	0.0	0.0	0.0	0.0	0.0	0.0	4.0	10.0	0.0	0.0	0.0	80.0	76.0	0.0	21.0	6.0	6.0	0.0	0.0	0.0	0.0	0.0
otu31371	0.0	0.0	6.0	2.0	0.0	7.0	7.0	0.0	0.0	5.0	0.0	11.0	12.0	12.0	0.0	0.0	20.0	5.0	12.0	6.0	14.0	0.0	23.0	16.0	6.0	0.0	0.0	11.0	0.0	3.0	0.0	0.0	2.0	7.0	7.0	2.0	3.0	7.0	11.0	9.0	0.0	5.0	0.0	0.0	2.0	20.0	33.0	34.0	5.0
otu7757	5.0	0.0	12.0	9.0	0.0	8.0	2.0	13.0	18.0	6.0	0.0	6.0	2.0	3.0	3.0	8.0	4.0	7.0	5.0	3.0	3.0	0.0	6.0	0.0	7.0	2.0	0.0	7.0	10.0	17.0	3.0	10.0	15.0	4.0	24.0	20.0	2.0	14.0	7.0	13.0	4.0	4.0	4.0	6.0	6.0	6.0	2.0	7.0	14.0
otu14862	21.0	0.0	9.0	8.0	0.0	12.0	1.0	2.0	18.0	19.0	0.0	0.0	3.0	2.0	2.0	0.0	0.0	2.0	0.0	0.0	0.0	0.0	0.0	0.0	0.0	56.0	0.0	0.0	5.0	0.0	45.0	37.0	2.0	16.0	21.0	19.0	0.0	15.0	8.0	8.0	0.0	0.0	0.0	0.0	0.0	0.0	1.0	0.0	0.0
otu24673	0.0	0.0	0.0	0.0	0.0	0.0	0.0	0.0	0.0	0.0	0.0	0.0	0.0	0.0	0.0	0.0	0.0	0.0	1.0	2.0	24.0	93.0	14.0	41.0	18.0	0.0	0.0	0.0	0.0	0.0	0.0	0.0	0.0	0.0	0.0	0.0	0.0	0.0	0.0	0.0	0.0	0.0	0.0	0.0	0.0	8.0	43.0	42.0	48.0
otu22319	0.0	0.0	0.0	0.0	0.0	0.0	0.0	0.0	0.0	0.0	3.0	15.0	15.0	4.0	9.0	23.0	19.0	21.0	15.0	14.0	6.0	10.0	5.0	6.0	6.0	0.0	0.0	0.0	0.0	0.0	0.0	0.0	0.0	0.0	0.0	10.0	12.0	4.0	11.0	12.0	29.0	12.0	8.0	18.0	7.0	4.0	5.0	7.0	20.0
otu12540	4.0	1.0	4.0	2.0	0.0	2.0	0.0	6.0	0.0	4.0	9.0	3.0	5.0	14.0	6.0	0.0	9.0	2.0	7.0	15.0	15.0	6.0	13.0	3.0	9.0	25.0	0.0	4.0	6.0	4.0	9.0	0.0	3.0	4.0	0.0	15.0	0.0	15.0	10.0	0.0	0.0	15.0	3.0	19.0	0.0	1.0	7.0	3.0	5.0
otu22787	0.0	0.0	0.0	0.0	0.0	62.0	0.0	0.0	0.0	17.0	3.0	4.0	5.0	1.0	2.0	0.0	3.0	2.0	3.0	0.0	2.0	3.0	2.0	4.0	25.0	0.0	0.0	0.0	0.0	0.0	0.0	0.0	0.0	0.0	36.0	0.0	2.0	0.0	0.0	0.0	0.0	2.0	0.0	2.0	0.0	3.0	1.0	4.0	38.0
otu39607	0.0	0.0	0.0	0.0	0.0	0.0	0.0	0.0	0.0	0.0	0.0	0.0	0.0	0.0	0.0	0.0	0.0	0.0	0.0	0.0	8.0	38.0	47.0	23.0	20.0	0.0	0.0	0.0	0.0	0.0	0.0	0.0	0.0	0.0	0.0	0.0	0.0	0.0	0.0	0.0	0.0	0.0	0.0	0.0	0.0	19.0	32.0	52.0	60.0
otu12268	0.0	0.0	0.0	0.0	0.0	5.0	3.0	2.0	0.0	4.0	0.0	12.0	12.0	6.0	7.0	14.0	0.0	5.0	21.0	5.0	0.0	21.0	40.0	25.0	6.0	0.0	0.0	0.0	0.0	0.0	4.0	0.0	2.0	10.0	5.0	0.0	6.0	9.0	2.0	10.0	0.0	18.0	0.0	0.0	0.0	22.0	16.0	12.0	23.0
otu34956	0.0	0.0	0.0	0.0	0.0	0.0	0.0	0.0	0.0	0.0	2.0	12.0	11.0	10.0	7.0	20.0	19.0	11.0	16.0	12.0	5.0	5.0	13.0	10.0	10.0	0.0	0.0	0.0	0.0	0.0	4.0	7.0	6.0	14.0	5.0	20.0	13.0	3.0	9.0	8.0	10.0	21.0	14.0	4.0	15.0	4.0	7.0	4.0	3.0
otu29942	0.0	6.0	11.0	9.0	0.0	0.0	27.0	7.0	10.0	28.0	8.0	5.0	8.0	0.0	8.0	0.0	0.0	2.0	0.0	0.0	0.0	0.0	2.0	0.0	0.0	2.0	3.0	0.0	44.0	0.0	12.0	10.0	11.0	7.0	16.0	4.0	4.0	17.0	7.0	36.0	0.0	2.0	0.0	0.0	0.0	0.0	0.0	0.0	0.0
otu39144	0.0	0.0	0.0	0.0	0.0	20.0	6.0	0.0	0.0	8.0	5.0	10.0	21.0	11.0	5.0	24.0	30.0	14.0	7.0	5.0	5.0	0.0	25.0	11.0	2.0	0.0	0.0	0.0	0.0	0.0	6.0	25.0	0.0	6.0	22.0	2.0	5.0	2.0	3.0	8.0	0.0	7.0	0.0	0.0	0.0	9.0	6.0	9.0	2.0
otu24235	0.0	0.0	0.0	0.0	0.0	0.0	0.0	0.0	0.0	0.0	0.0	0.0	0.0	0.0	0.0	2.0	4.0	2.0	10.0	2.0	13.0	0.0	59.0	35.0	14.0	0.0	0.0	0.0	0.0	0.0	0.0	0.0	0.0	0.0	0.0	0.0	0.0	0.0	0.0	0.0	0.0	3.0	2.0	0.0	0.0	32.0	41.0	78.0	21.0
otu29307	2.0	0.0	5.0	3.0	0.0	6.0	12.0	0.0	0.0	4.0	0.0	9.0	17.0	8.0	0.0	5.0	14.0	3.0	12.0	4.0	19.0	0.0	29.0	15.0	6.0	0.0	0.0	4.0	1.0	8.0	0.0	0.0	0.0	4.0	3.0	1.0	4.0	8.0	10.0	7.0	0.0	9.0	0.0	0.0	2.0	12.0	21.0	32.0	7.0
otu1794	0.0	0.0	0.0	0.0	0.0	0.0	0.0	0.0	0.0	0.0	0.0	0.0	0.0	0.0	10.0	0.0	0.0	0.0	0.0	2.0	0.0	18.0	0.0	0.0	0.0	0.0	0.0	0.0	0.0	0.0	0.0	0.0	0.0	1.0	6.0	0.0	0.0	0.0	67.0	73.0	0.0	78.0	14.0	0.0	7.0	14.0	21.0	7.0	0.0
otu30332	0.0	0.0	7.0	5.0	0.0	10.0	5.0	0.0	0.0	4.0	0.0	12.0	11.0	8.0	0.0	5.0	21.0	4.0	16.0	5.0	11.0	0.0	28.0	16.0	6.0	0.0	0.0	6.0	0.0	11.0	0.0	0.0	0.0	4.0	5.0	0.0	3.0	6.0	5.0	8.0	1.0	9.0	0.0	0.0	3.0	18.0	18.0	23.0	8.0
otu24821	8.0	2.0	2.0	0.0	0.0	0.0	0.0	22.0	0.0	0.0	32.0	6.0	5.0	3.0	7.0	8.0	33.0	3.0	13.0	3.0	4.0	0.0	0.0	3.0	10.0	0.0	0.0	12.0	0.0	0.0	2.0	11.0	0.0	0.0	0.0	29.0	5.0	19.0	4.0	0.0	27.0	17.0	4.0	0.0	6.0	0.0	0.0	0.0	10.0
otu33109	0.0	0.0	0.0	0.0	0.0	0.0	0.0	0.0	0.0	0.0	6.0	0.0	6.0	2.0	0.0	4.0	64.0	17.0	12.0	10.0	14.0	2.0	58.0	15.0	19.0	0.0	0.0	0.0	0.0	0.0	0.0	0.0	0.0	0.0	0.0	0.0	5.0	5.0	0.0	0.0	16.0	14.0	6.0	11.0	0.0	3.0	6.0	2.0	6.0
otu44699	0.0	0.0	0.0	0.0	0.0	0.0	0.0	0.0	0.0	0.0	0.0	0.0	0.0	0.0	0.0	0.0	0.0	0.0	0.0	0.0	0.0	339.0	0.0	0.0	0.0	0.0	0.0	0.0	0.0	0.0	0.0	0.0	0.0	0.0	0.0	0.0	0.0	0.0	0.0	0.0	0.0	0.0	0.0	0.0	0.0	0.0	0.0	0.0	0.0
otu29283	0.0	0.0	2.0	0.0	0.0	0.0	13.0	0.0	0.0	2.0	0.0	0.0	0.0	0.0	0.0	0.0	2.0	0.0	0.0	0.0	0.0	0.0	0.0	0.0	0.0	0.0	0.0	0.0	0.0	0.0	0.0	0.0	0.0	2.0	0.0	0.0	0.0	3.0	2.0	42.0	0.0	0.0	0.0	0.0	0.0	33.0	75.0	111.0	0.0
otu25811	0.0	0.0	0.0	0.0	0.0	0.0	0.0	0.0	0.0	0.0	0.0	0.0	0.0	0.0	0.0	0.0	0.0	2.0	4.0	2.0	5.0	0.0	43.0	44.0	40.0	0.0	0.0	0.0	0.0	0.0	0.0	0.0	0.0	0.0	0.0	0.0	0.0	0.0	0.0	0.0	1.0	0.0	0.0	0.0	3.0	24.0	50.0	61.0	13.0
otu45445	1.0	0.0	7.0	2.0	0.0	8.0	5.0	0.0	0.0	8.0	0.0	8.0	14.0	7.0	0.0	4.0	17.0	3.0	13.0	1.0	16.0	0.0	22.0	16.0	7.0	0.0	0.0	12.0	0.0	5.0	0.0	0.0	0.0	2.0	7.0	0.0	3.0	7.0	7.0	14.0	0.0	13.0	0.0	0.0	0.0	17.0	19.0	30.0	4.0
otu11803	0.0	0.0	0.0	0.0	0.0	0.0	0.0	0.0	0.0	0.0	0.0	0.0	0.0	0.0	0.0	0.0	0.0	0.0	0.0	0.0	3.0	0.0	28.0	36.0	40.0	0.0	0.0	0.0	0.0	0.0	0.0	0.0	0.0	0.0	0.0	0.0	0.0	0.0	0.0	0.0	0.0	0.0	0.0	0.0	2.0	63.0	30.0	63.0	33.0
otu21269	0.0	0.0	0.0	0.0	0.0	0.0	0.0	0.0	0.0	0.0	0.0	2.0	11.0	8.0	0.0	10.0	0.0	22.0	0.0	25.0	3.0	20.0	2.0	7.0	7.0	0.0	0.0	0.0	0.0	0.0	0.0	0.0	0.0	0.0	0.0	0.0	3.0	2.0	0.0	3.0	44.0	28.0	45.0	28.0	3.0	7.0	6.0	8.0	12.0
otu9651	0.0	0.0	23.0	14.0	0.0	5.0	0.0	0.0	0.0	1.0	2.0	2.0	5.0	0.0	0.0	2.0	0.0	2.0	0.0	0.0	0.0	0.0	3.0	0.0	0.0	48.0	0.0	33.0	12.0	38.0	7.0	11.0	0.0	4.0	7.0	22.0	2.0	24.0	8.0	2.0	0.0	0.0	0.0	0.0	0.0	2.0	3.0	3.0	2.0
otu4281	8.0	0.0	40.0	62.0	0.0	29.0	16.0	0.0	0.0	11.0	0.0	0.0	17.0	7.0	0.0	0.0	0.0	4.0	0.0	0.0	0.0	0.0	0.0	0.0	0.0	0.0	0.0	17.0	0.0	0.0	0.0	0.0	5.0	5.0	23.0	2.0	0.0	8.0	9.0	9.0	0.0	2.0	0.0	0.0	0.0	0.0	4.0	6.0	3.0
otu26972	0.0	0.0	0.0	0.0	0.0	0.0	0.0	0.0	0.0	0.0	0.0	0.0	4.0	0.0	0.0	0.0	0.0	0.0	0.0	0.0	0.0	0.0	2.0	13.0	1.0	0.0	0.0	0.0	0.0	5.0	0.0	0.0	0.0	9.0	14.0	13.0	2.0	0.0	0.0	0.0	0.0	4.0	0.0	0.0	0.0	184.0	39.0	6.0	0.0
otu8777	0.0	2.0	2.0	1.0	1.0	0.0	0.0	5.0	5.0	6.0	15.0	4.0	2.0	0.0	0.0	3.0	21.0	6.0	4.0	2.0	0.0	0.0	0.0	0.0	0.0	2.0	2.0	5.0	13.0	7.0	2.0	11.0	2.0	14.0	4.0	21.0	5.0	36.0	8.0	8.0	8.0	19.0	4.0	25.0	7.0	0.0	2.0	2.0	4.0
otu17550	0.0	0.0	0.0	0.0	0.0	0.0	0.0	0.0	11.0	1.0	0.0	0.0	2.0	0.0	0.0	0.0	8.0	0.0	1.0	2.0	3.0	2.0	10.0	7.0	20.0	0.0	0.0	3.0	0.0	0.0	0.0	0.0	0.0	0.0	0.0	0.0	0.0	0.0	0.0	2.0	3.0	26.0	31.0	20.0	5.0	1.0	1.0	4.0	162.0
otu44832	0.0	0.0	0.0	0.0	0.0	0.0	0.0	0.0	0.0	0.0	0.0	0.0	0.0	0.0	0.0	31.0	19.0	12.0	29.0	20.0	2.0	0.0	8.0	13.0	9.0	0.0	0.0	0.0	0.0	0.0	0.0	0.0	0.0	0.0	0.0	9.0	0.0	2.0	0.0	9.0	29.0	16.0	30.0	23.0	15.0	13.0	15.0	12.0	2.0
otu15192	14.0	7.0	6.0	5.0	53.0	2.0	4.0	2.0	8.0	0.0	2.0	7.0	1.0	7.0	3.0	0.0	1.0	0.0	2.0	3.0	3.0	2.0	2.0	0.0	0.0	0.0	75.0	7.0	0.0	7.0	8.0	8.0	3.0	3.0	0.0	2.0	12.0	4.0	0.0	0.0	7.0	2.0	3.0	6.0	3.0	0.0	0.0	0.0	0.0
otu3761	5.0	0.0	17.0	7.0	0.0	1.0	3.0	3.0	4.0	3.0	45.0	28.0	2.0	6.0	2.0	7.0	10.0	3.0	0.0	2.0	0.0	0.0	2.0	0.0	0.0	0.0	3.0	0.0	3.0	1.0	18.0	9.0	13.0	1.0	3.0	31.0	31.0	7.0	3.0	3.0	3.0	0.0	6.0	11.0	0.0	0.0	0.0	0.0	2.0
otu25093	0.0	0.0	0.0	0.0	0.0	0.0	0.0	0.0	0.0	0.0	0.0	0.0	6.0	0.0	0.0	3.0	0.0	8.0	4.0	0.0	13.0	0.0	17.0	8.0	7.0	0.0	0.0	0.0	0.0	0.0	0.0	0.0	0.0	14.0	26.0	0.0	0.0	2.0	0.0	29.0	2.0	19.0	2.0	0.0	8.0	27.0	48.0	47.0	3.0
otu22508	6.0	0.0	3.0	0.0	0.0	5.0	8.0	7.0	19.0	36.0	0.0	0.0	0.0	3.0	2.0	17.0	0.0	27.0	0.0	0.0	0.0	0.0	0.0	0.0	1.0	38.0	0.0	0.0	0.0	9.0	7.0	6.0	5.0	13.0	35.0	8.0	3.0	8.0	11.0	13.0	0.0	3.0	0.0	0.0	0.0	0.0	0.0	0.0	2.0
otu37505	0.0	0.0	58.0	11.0	0.0	0.0	3.0	0.0	0.0	4.0	0.0	44.0	21.0	4.0	0.0	3.0	28.0	4.0	0.0	2.0	3.0	0.0	2.0	2.0	0.0	0.0	0.0	7.0	0.0	0.0	2.0	0.0	11.0	0.0	2.0	2.0	20.0	4.0	8.0	4.0	0.0	4.0	3.0	0.0	0.0	7.0	2.0	2.0	6.0
otu12083	0.0	0.0	0.0	0.0	0.0	4.0	0.0	0.0	0.0	0.0	0.0	3.0	5.0	1.0	0.0	7.0	3.0	10.0	6.0	13.0	24.0	49.0	13.0	36.0	14.0	0.0	0.0	0.0	0.0	0.0	0.0	0.0	0.0	3.0	0.0	0.0	0.0	0.0	3.0	8.0	0.0	4.0	6.0	0.0	7.0	27.0	15.0	25.0	8.0
otu19325	2.0	0.0	2.0	0.0	0.0	3.0	4.0	10.0	11.0	39.0	3.0	2.0	0.0	6.0	3.0	6.0	0.0	2.0	0.0	0.0	0.0	2.0	0.0	0.0	0.0	27.0	0.0	0.0	1.0	1.0	14.0	14.0	0.0	20.0	14.0	27.0	9.0	30.0	18.0	6.0	1.0	6.0	2.0	5.0	0.0	0.0	0.0	0.0	0.0
otu45074	2.0	0.0	0.0	0.0	0.0	1.0	0.0	0.0	0.0	0.0	0.0	8.0	12.0	1.0	0.0	42.0	0.0	22.0	0.0	60.0	4.0	0.0	8.0	25.0	0.0	0.0	0.0	0.0	0.0	0.0	0.0	0.0	23.0	1.0	3.0	0.0	0.0	0.0	0.0	56.0	5.0	16.0	4.0	4.0	14.0	0.0	0.0	0.0	0.0
otu36873	0.0	0.0	0.0	0.0	0.0	0.0	9.0	20.0	5.0	0.0	18.0	2.0	4.0	0.0	0.0	18.0	10.0	13.0	0.0	5.0	2.0	3.0	0.0	5.0	0.0	0.0	0.0	11.0	22.0	0.0	0.0	24.0	0.0	2.0	0.0	31.0	2.0	31.0	1.0	20.0	3.0	5.0	7.0	21.0	0.0	0.0	4.0	3.0	0.0
otu37680	0.0	0.0	0.0	0.0	0.0	0.0	0.0	0.0	0.0	0.0	0.0	0.0	0.0	0.0	0.0	0.0	0.0	3.0	2.0	0.0	4.0	0.0	31.0	42.0	26.0	0.0	0.0	0.0	0.0	0.0	0.0	0.0	0.0	0.0	0.0	0.0	0.0	0.0	0.0	0.0	3.0	0.0	2.0	3.0	2.0	44.0	40.0	48.0	30.0
otu5616	0.0	0.0	0.0	0.0	0.0	9.0	2.0	0.0	11.0	4.0	5.0	0.0	2.0	0.0	3.0	13.0	0.0	0.0	0.0	0.0	0.0	0.0	0.0	0.0	0.0	22.0	0.0	0.0	14.0	14.0	4.0	29.0	23.0	32.0	10.0	24.0	3.0	60.0	3.0	0.0	0.0	0.0	0.0	0.0	0.0	0.0	0.0	0.0	0.0
otu18123	0.0	0.0	0.0	0.0	0.0	9.0	2.0	0.0	4.0	3.0	38.0	16.0	7.0	0.0	5.0	3.0	3.0	6.0	9.0	6.0	6.0	5.0	5.0	12.0	6.0	17.0	0.0	9.0	3.0	9.0	5.0	7.0	7.0	7.0	12.0	0.0	6.0	24.0	9.0	7.0	0.0	0.0	0.0	0.0	6.0	1.0	0.0	4.0	3.0
otu21753	0.0	0.0	0.0	0.0	0.0	10.0	5.0	4.0	2.0	0.0	0.0	0.0	2.0	3.0	4.0	9.0	0.0	9.0	27.0	24.0	22.0	14.0	8.0	7.0	4.0	7.0	0.0	0.0	0.0	3.0	0.0	0.0	12.0	44.0	24.0	0.0	0.0	3.0	1.0	3.0	2.0	3.0	0.0	0.0	0.0	2.0	11.0	3.0	0.0
otu13340	17.0	10.0	5.0	3.0	41.0	3.0	3.0	2.0	2.0	0.0	7.0	5.0	2.0	0.0	2.0	0.0	2.0	0.0	2.0	5.0	3.0	2.0	0.0	3.0	0.0	7.0	78.0	12.0	0.0	4.0	4.0	2.0	2.0	3.0	7.0	1.0	6.0	0.0	3.0	0.0	3.0	7.0	5.0	6.0	2.0	8.0	0.0	0.0	0.0
otu33097	0.0	0.0	0.0	0.0	0.0	0.0	0.0	0.0	0.0	0.0	0.0	0.0	0.0	0.0	0.0	0.0	0.0	0.0	0.0	0.0	0.0	0.0	0.0	0.0	0.0	0.0	0.0	287.0	0.0	0.0	0.0	0.0	0.0	0.0	0.0	0.0	0.0	0.0	0.0	0.0	0.0	0.0	0.0	0.0	0.0	0.0	0.0	0.0	0.0
otu10804	2.0	0.0	0.0	0.0	0.0	3.0	6.0	2.0	2.0	4.0	0.0	3.0	5.0	6.0	3.0	6.0	12.0	14.0	10.0	24.0	2.0	2.0	0.0	3.0	0.0	0.0	0.0	0.0	0.0	0.0	0.0	2.0	0.0	13.0	7.0	4.0	19.0	6.0	3.0	16.0	30.0	2.0	14.0	5.0	8.0	11.0	8.0	9.0	8.0
otu12589	0.0	0.0	0.0	0.0	0.0	0.0	0.0	25.0	2.0	0.0	11.0	10.0	7.0	4.0	3.0	13.0	64.0	0.0	9.0	0.0	0.0	0.0	2.0	0.0	2.0	0.0	0.0	0.0	0.0	3.0	0.0	14.0	0.0	2.0	0.0	3.0	2.0	10.0	17.0	2.0	12.0	4.0	0.0	0.0	41.0	0.0	0.0	0.0	7.0
otu37661	0.0	0.0	0.0	0.0	0.0	0.0	4.0	7.0	2.0	0.0	3.0	0.0	2.0	0.0	0.0	17.0	6.0	20.0	4.0	16.0	8.0	7.0	0.0	32.0	3.0	0.0	0.0	36.0	20.0	0.0	0.0	13.0	0.0	3.0	0.0	0.0	0.0	6.0	1.0	21.0	3.0	9.0	7.0	7.0	0.0	7.0	12.0	7.0	4.0
otu41310	8.0	0.0	14.0	10.0	0.0	13.0	9.0	0.0	0.0	3.0	0.0	11.0	11.0	15.0	1.0	0.0	3.0	0.0	9.0	5.0	13.0	0.0	11.0	3.0	13.0	0.0	0.0	13.0	0.0	15.0	0.0	0.0	6.0	10.0	13.0	2.0	7.0	4.0	11.0	0.0	1.0	13.0	3.0	0.0	3.0	15.0	0.0	2.0	2.0
otu44428	0.0	0.0	0.0	0.0	0.0	0.0	0.0	0.0	0.0	0.0	5.0	10.0	8.0	11.0	11.0	0.0	3.0	0.0	12.0	10.0	3.0	4.0	8.0	2.0	9.0	0.0	0.0	0.0	0.0	0.0	18.0	9.0	23.0	13.0	17.0	6.0	15.0	0.0	10.0	0.0	31.0	12.0	6.0	11.0	9.0	4.0	0.0	0.0	2.0
otu12003	0.0	0.0	0.0	0.0	0.0	0.0	0.0	0.0	0.0	0.0	0.0	0.0	0.0	0.0	0.0	0.0	0.0	0.0	0.0	0.0	0.0	0.0	0.0	0.0	0.0	0.0	0.0	0.0	0.0	0.0	0.0	0.0	0.0	0.0	0.0	0.0	0.0	0.0	0.0	0.0	0.0	0.0	0.0	0.0	0.0	0.0	92.0	214.0	0.0
otu7592	0.0	0.0	0.0	0.0	0.0	0.0	0.0	0.0	219.0	6.0	0.0	0.0	0.0	0.0	0.0	0.0	0.0	0.0	0.0	0.0	22.0	0.0	17.0	24.0	0.0	0.0	0.0	0.0	0.0	0.0	0.0	0.0	0.0	0.0	0.0	0.0	0.0	0.0	0.0	0.0	0.0	0.0	0.0	0.0	0.0	0.0	0.0	0.0	0.0
otu18422	3.0	0.0	2.0	0.0	0.0	4.0	3.0	13.0	15.0	31.0	10.0	0.0	0.0	2.0	2.0	0.0	0.0	3.0	0.0	0.0	0.0	0.0	0.0	0.0	0.0	18.0	0.0	0.0	6.0	3.0	24.0	25.0	0.0	12.0	6.0	38.0	8.0	26.0	6.0	6.0	0.0	3.0	0.0	4.0	0.0	0.0	0.0	0.0	2.0
otu21520	0.0	0.0	0.0	0.0	0.0	8.0	0.0	0.0	0.0	0.0	0.0	0.0	0.0	0.0	0.0	16.0	0.0	93.0	7.0	47.0	20.0	7.0	0.0	25.0	3.0	0.0	0.0	0.0	0.0	0.0	0.0	0.0	4.0	0.0	0.0	0.0	0.0	0.0	0.0	2.0	5.0	5.0	4.0	2.0	19.0	7.0	8.0	0.0	9.0
otu24394	0.0	0.0	8.0	2.0	0.0	10.0	3.0	0.0	0.0	4.0	0.0	7.0	10.0	7.0	1.0	3.0	12.0	2.0	10.0	3.0	16.0	0.0	19.0	15.0	3.0	0.0	0.0	6.0	0.0	7.0	0.0	0.0	0.0	10.0	2.0	0.0	2.0	10.0	6.0	7.0	0.0	12.0	0.0	0.0	0.0	17.0	22.0	24.0	10.0
otu39974	6.0	0.0	0.0	5.0	0.0	10.0	4.0	4.0	5.0	4.0	0.0	2.0	13.0	8.0	5.0	8.0	2.0	19.0	7.0	13.0	4.0	3.0	5.0	12.0	12.0	0.0	0.0	0.0	1.0	2.0	0.0	6.0	3.0	6.0	10.0	0.0	5.0	0.0	3.0	13.0	12.0	2.0	9.0	2.0	7.0	12.0	4.0	13.0	4.0
otu43383	28.0	10.0	9.0	2.0	68.0	0.0	0.0	0.0	0.0	0.0	0.0	0.0	0.0	0.0	0.0	0.0	0.0	0.0	0.0	0.0	0.0	0.0	0.0	0.0	0.0	0.0	127.0	11.0	0.0	0.0	1.0	0.0	0.0	0.0	0.0	0.0	0.0	0.0	0.0	0.0	0.0	0.0	0.0	0.0	0.0	0.0	0.0	0.0	0.0
otu863	0.0	0.0	0.0	0.0	0.0	0.0	0.0	0.0	0.0	0.0	0.0	10.0	21.0	20.0	3.0	19.0	6.0	19.0	42.0	55.0	7.0	12.0	11.0	3.0	8.0	0.0	0.0	0.0	0.0	0.0	0.0	0.0	0.0	0.0	0.0	1.0	6.0	0.0	0.0	0.0	0.0	4.0	0.0	4.0	17.0	2.0	0.0	0.0	0.0
otu8360	25.0	0.0	2.0	7.0	3.0	6.0	17.0	11.0	5.0	3.0	0.0	10.0	5.0	2.0	2.0	11.0	2.0	20.0	2.0	5.0	3.0	2.0	0.0	2.0	0.0	0.0	3.0	30.0	2.0	0.0	7.0	26.0	2.0	0.0	0.0	0.0	13.0	0.0	0.0	14.0	4.0	0.0	15.0	3.0	9.0	0.0	0.0	0.0	3.0
otu27185	0.0	0.0	0.0	0.0	0.0	0.0	2.0	0.0	0.0	0.0	0.0	5.0	0.0	4.0	0.0	80.0	0.0	14.0	0.0	17.0	0.0	0.0	3.0	15.0	2.0	0.0	0.0	0.0	0.0	0.0	0.0	0.0	9.0	2.0	2.0	0.0	0.0	0.0	0.0	47.0	8.0	6.0	12.0	14.0	48.0	0.0	0.0	0.0	0.0
otu20167	1.0	0.0	27.0	37.0	0.0	0.0	0.0	0.0	0.0	0.0	1.0	8.0	5.0	0.0	2.0	0.0	0.0	0.0	0.0	0.0	0.0	0.0	0.0	0.0	0.0	48.0	0.0	35.0	12.0	17.0	9.0	9.0	3.0	0.0	0.0	22.0	3.0	6.0	3.0	0.0	0.0	0.0	0.0	2.0	0.0	0.0	1.0	0.0	0.0
otu11857	3.0	0.0	6.0	27.0	0.0	3.0	4.0	0.0	2.0	5.0	0.0	2.0	2.0	2.0	6.0	8.0	2.0	10.0	3.0	6.0	3.0	2.0	0.0	4.0	5.0	15.0	0.0	19.0	8.0	4.0	6.0	6.0	17.0	3.0	5.0	2.0	5.0	0.0	5.0	12.0	5.0	4.0	3.0	0.0	3.0	3.0	12.0	7.0	10.0
otu12203	0.0	0.0	0.0	0.0	0.0	0.0	6.0	23.0	5.0	7.0	7.0	2.0	2.0	1.0	0.0	0.0	0.0	2.0	0.0	0.0	0.0	0.0	0.0	0.0	0.0	0.0	0.0	0.0	134.0	0.0	4.0	23.0	0.0	4.0	0.0	4.0	0.0	19.0	1.0	19.0	0.0	0.0	0.0	0.0	0.0	0.0	0.0	0.0	0.0
otu2001	0.0	0.0	0.0	0.0	0.0	3.0	0.0	0.0	0.0	1.0	0.0	0.0	11.0	1.0	0.0	8.0	1.0	94.0	1.0	78.0	9.0	0.0	0.0	12.0	4.0	0.0	0.0	0.0	0.0	0.0	0.0	0.0	0.0	1.0	0.0	0.0	2.0	0.0	0.0	0.0	9.0	7.0	6.0	0.0	4.0	17.0	0.0	0.0	4.0
otu40238	2.0	0.0	0.0	0.0	0.0	4.0	4.0	0.0	0.0	0.0	0.0	10.0	9.0	6.0	0.0	29.0	1.0	14.0	0.0	32.0	7.0	0.0	22.0	27.0	2.0	0.0	0.0	0.0	0.0	1.0	0.0	0.0	26.0	2.0	5.0	0.0	3.0	2.0	2.0	45.0	3.0	12.0	5.0	0.0	9.0	0.0	0.0	0.0	0.0
otu5526	0.0	0.0	0.0	0.0	0.0	0.0	0.0	0.0	0.0	0.0	0.0	0.0	0.0	0.0	0.0	0.0	0.0	0.0	0.0	0.0	6.0	23.0	32.0	16.0	27.0	0.0	0.0	0.0	0.0	0.0	0.0	0.0	0.0	0.0	0.0	0.0	0.0	0.0	0.0	0.0	0.0	0.0	0.0	0.0	0.0	15.0	34.0	33.0	45.0
otu29325	0.0	106.0	0.0	0.0	11.0	0.0	0.0	0.0	0.0	0.0	0.0	0.0	0.0	0.0	0.0	0.0	0.0	0.0	0.0	0.0	0.0	0.0	0.0	0.0	0.0	0.0	0.0	0.0	0.0	0.0	0.0	0.0	0.0	55.0	93.0	0.0	0.0	0.0	0.0	0.0	0.0	0.0	0.0	0.0	0.0	0.0	0.0	0.0	0.0
otu30388	0.0	0.0	0.0	0.0	0.0	0.0	0.0	0.0	0.0	0.0	0.0	0.0	21.0	6.0	2.0	4.0	59.0	37.0	38.0	4.0	1.0	0.0	46.0	29.0	18.0	0.0	0.0	0.0	0.0	0.0	0.0	0.0	0.0	0.0	0.0	0.0	0.0	0.0	0.0	0.0	0.0	0.0	0.0	0.0	2.0	0.0	0.0	0.0	0.0
otu34148	16.0	0.0	8.0	36.0	2.0	5.0	9.0	7.0	28.0	9.0	6.0	4.0	0.0	3.0	3.0	3.0	12.0	0.0	0.0	3.0	3.0	0.0	3.0	7.0	1.0	0.0	0.0	1.0	20.0	15.0	0.0	0.0	0.0	2.0	7.0	2.0	3.0	13.0	0.0	0.0	0.0	0.0	0.0	0.0	2.0	4.0	4.0	3.0	0.0
otu37862	0.0	0.0	8.0	1.0	0.0	0.0	0.0	18.0	0.0	14.0	0.0	5.0	7.0	0.0	0.0	11.0	0.0	0.0	2.0	0.0	0.0	16.0	65.0	10.0	0.0	3.0	11.0	0.0	0.0	2.0	0.0	0.0	0.0	2.0	0.0	4.0	0.0	60.0	0.0	0.0	0.0	5.0	0.0	6.0	0.0	0.0	12.0	3.0	0.0
otu43171	0.0	0.0	0.0	0.0	0.0	9.0	0.0	0.0	0.0	0.0	0.0	0.0	6.0	0.0	0.0	11.0	0.0	80.0	9.0	54.0	18.0	0.0	2.0	7.0	6.0	0.0	0.0	0.0	0.0	0.0	0.0	0.0	0.0	0.0	0.0	0.0	2.0	0.0	0.0	6.0	22.0	5.0	3.0	0.0	5.0	13.0	4.0	2.0	2.0
otu37890	0.0	0.0	0.0	0.0	0.0	0.0	0.0	0.0	0.0	0.0	0.0	0.0	0.0	3.0	0.0	9.0	13.0	17.0	27.0	7.0	29.0	3.0	34.0	18.0	13.0	0.0	0.0	0.0	0.0	0.0	0.0	0.0	0.0	0.0	0.0	0.0	4.0	0.0	1.0	0.0	3.0	11.0	3.0	31.0	0.0	4.0	7.0	10.0	17.0
otu26084	0.0	0.0	0.0	0.0	0.0	3.0	2.0	19.0	9.0	3.0	8.0	4.0	6.0	7.0	3.0	42.0	4.0	8.0	15.0	0.0	1.0	0.0	18.0	4.0	6.0	0.0	0.0	0.0	0.0	4.0	0.0	2.0	0.0	9.0	7.0	11.0	2.0	18.0	3.0	5.0	2.0	2.0	0.0	3.0	32.0	0.0	3.0	0.0	4.0
otu33164	2.0	0.0	0.0	0.0	0.0	3.0	0.0	4.0	0.0	0.0	0.0	4.0	6.0	3.0	2.0	19.0	10.0	26.0	2.0	5.0	12.0	14.0	4.0	24.0	22.0	0.0	0.0	0.0	2.0	0.0	0.0	0.0	0.0	1.0	0.0	0.0	2.0	0.0	3.0	6.0	6.0	6.0	7.0	10.0	11.0	11.0	7.0	9.0	17.0
otu15352	0.0	0.0	9.0	3.0	0.0	0.0	11.0	5.0	8.0	9.0	7.0	11.0	2.0	7.0	13.0	2.0	0.0	5.0	0.0	0.0	0.0	0.0	0.0	0.0	0.0	0.0	7.0	0.0	37.0	0.0	18.0	9.0	17.0	10.0	7.0	8.0	11.0	20.0	8.0	13.0	0.0	0.0	0.0	0.0	0.0	0.0	0.0	0.0	0.0
otu29350	3.0	0.0	3.0	5.0	0.0	14.0	8.0	0.0	0.0	8.0	0.0	2.0	8.0	1.0	0.0	13.0	2.0	18.0	31.0	4.0	9.0	0.0	13.0	24.0	5.0	3.0	0.0	1.0	0.0	22.0	0.0	0.0	4.0	4.0	16.0	0.0	0.0	2.0	1.0	0.0	1.0	0.0	0.0	0.0	4.0	4.0	11.0	5.0	4.0
otu27765	151.0	0.0	2.0	89.0	0.0	0.0	0.0	0.0	0.0	0.0	0.0	0.0	0.0	0.0	0.0	0.0	0.0	0.0	0.0	0.0	0.0	0.0	2.0	0.0	0.0	0.0	0.0	0.0	0.0	9.0	0.0	0.0	0.0	0.0	0.0	0.0	0.0	0.0	0.0	0.0	0.0	0.0	0.0	0.0	0.0	0.0	0.0	0.0	0.0
otu42443	0.0	0.0	0.0	0.0	0.0	0.0	0.0	0.0	0.0	0.0	0.0	0.0	0.0	0.0	0.0	17.0	23.0	9.0	25.0	19.0	2.0	0.0	7.0	15.0	8.0	0.0	0.0	0.0	0.0	0.0	0.0	0.0	0.0	0.0	0.0	9.0	0.0	2.0	2.0	7.0	17.0	14.0	30.0	24.0	15.0	6.0	9.0	8.0	0.0
otu522	5.0	0.0	6.0	0.0	0.0	9.0	10.0	2.0	0.0	33.0	0.0	4.0	0.0	9.0	1.0	5.0	0.0	6.0	0.0	0.0	1.0	0.0	0.0	0.0	0.0	5.0	0.0	0.0	3.0	6.0	7.0	2.0	0.0	31.0	17.0	10.0	11.0	26.0	14.0	10.0	0.0	5.0	0.0	5.0	0.0	1.0	1.0	3.0	3.0
otu33522	6.0	0.0	54.0	65.0	0.0	2.0	1.0	0.0	4.0	4.0	4.0	0.0	3.0	0.0	2.0	0.0	0.0	2.0	0.0	0.0	0.0	0.0	0.0	0.0	0.0	16.0	0.0	2.0	0.0	0.0	33.0	10.0	15.0	0.0	2.0	6.0	0.0	2.0	3.0	0.0	0.0	0.0	0.0	2.0	0.0	0.0	0.0	0.0	0.0
otu36735	4.0	0.0	4.0	4.0	0.0	16.0	4.0	7.0	12.0	11.0	2.0	2.0	6.0	2.0	2.0	5.0	1.0	10.0	33.0	8.0	1.0	0.0	5.0	6.0	3.0	42.0	0.0	0.0	4.0	4.0	0.0	0.0	2.0	6.0	17.0	1.0	0.0	4.0	0.0	0.0	3.0	0.0	0.0	0.0	18.0	0.0	0.0	0.0	0.0
otu41103	0.0	0.0	20.0	6.0	0.0	0.0	0.0	0.0	0.0	0.0	32.0	30.0	8.0	4.0	4.0	5.0	7.0	0.0	0.0	0.0	0.0	0.0	0.0	0.0	0.0	0.0	3.0	2.0	0.0	0.0	14.0	3.0	17.0	0.0	0.0	33.0	47.0	3.0	5.0	0.0	0.0	0.0	5.0	5.0	0.0	0.0	0.0	0.0	0.0
otu41004	0.0	0.0	1.0	2.0	0.0	0.0	0.0	0.0	0.0	2.0	4.0	0.0	0.0	0.0	1.0	0.0	0.0	0.0	214.0	0.0	0.0	2.0	0.0	2.0	0.0	0.0	0.0	3.0	0.0	0.0	0.0	0.0	0.0	0.0	0.0	0.0	0.0	2.0	3.0	0.0	0.0	6.0	0.0	4.0	0.0	0.0	0.0	0.0	0.0
otu41551	5.0	0.0	2.0	1.0	0.0	10.0	3.0	2.0	1.0	9.0	0.0	2.0	5.0	0.0	2.0	20.0	1.0	31.0	9.0	5.0	7.0	8.0	2.0	7.0	4.0	0.0	0.0	0.0	0.0	0.0	0.0	11.0	17.0	3.0	6.0	2.0	8.0	0.0	2.0	3.0	6.0	8.0	10.0	3.0	5.0	12.0	3.0	8.0	15.0
otu42360	2.0	0.0	1.0	0.0	0.0	0.0	1.0	0.0	0.0	2.0	0.0	0.0	0.0	0.0	44.0	0.0	0.0	2.0	0.0	0.0	0.0	72.0	0.0	0.0	0.0	0.0	0.0	2.0	0.0	0.0	0.0	0.0	0.0	2.0	5.0	0.0	0.0	1.0	29.0	25.0	1.0	11.0	28.0	0.0	12.0	0.0	2.0	2.0	2.0
otu24352	0.0	0.0	11.0	0.0	0.0	0.0	13.0	0.0	2.0	31.0	0.0	11.0	6.0	5.0	30.0	2.0	0.0	2.0	0.0	0.0	0.0	2.0	2.0	2.0	0.0	0.0	0.0	0.0	5.0	0.0	0.0	0.0	3.0	14.0	14.0	2.0	4.0	19.0	13.0	31.0	0.0	2.0	0.0	0.0	0.0	1.0	1.0	0.0	2.0
otu31332	0.0	0.0	0.0	0.0	25.0	0.0	0.0	0.0	0.0	82.0	0.0	0.0	0.0	0.0	0.0	0.0	0.0	0.0	0.0	0.0	0.0	145.0	0.0	0.0	0.0	0.0	0.0	0.0	0.0	0.0	0.0	0.0	0.0	0.0	0.0	0.0	0.0	0.0	0.0	0.0	0.0	0.0	0.0	0.0	0.0	0.0	0.0	0.0	0.0
otu819	0.0	0.0	0.0	0.0	0.0	0.0	0.0	0.0	0.0	0.0	0.0	0.0	0.0	0.0	0.0	226.0	0.0	0.0	0.0	0.0	0.0	0.0	0.0	0.0	0.0	0.0	0.0	0.0	0.0	0.0	0.0	0.0	0.0	0.0	0.0	0.0	0.0	0.0	0.0	0.0	0.0	0.0	31.0	28.0	0.0	0.0	0.0	0.0	0.0
otu1758	0.0	0.0	0.0	0.0	0.0	0.0	0.0	0.0	0.0	0.0	0.0	2.0	3.0	1.0	0.0	0.0	66.0	8.0	28.0	4.0	0.0	0.0	28.0	12.0	0.0	0.0	0.0	0.0	0.0	0.0	0.0	0.0	0.0	0.0	0.0	0.0	0.0	4.0	35.0	21.0	0.0	0.0	0.0	2.0	7.0	6.0	4.0	7.0	0.0
otu1615	0.0	0.0	2.0	0.0	0.0	10.0	3.0	4.0	3.0	8.0	0.0	0.0	0.0	1.0	4.0	2.0	0.0	0.0	0.0	0.0	0.0	0.0	0.0	0.0	0.0	2.0	0.0	0.0	0.0	0.0	0.0	0.0	0.0	127.0	53.0	5.0	1.0	3.0	8.0	3.0	0.0	0.0	0.0	4.0	0.0	0.0	0.0	0.0	0.0
otu44633	4.0	0.0	5.0	0.0	0.0	10.0	7.0	0.0	0.0	8.0	0.0	12.0	8.0	6.0	0.0	3.0	14.0	3.0	10.0	4.0	5.0	0.0	9.0	8.0	5.0	0.0	0.0	10.0	0.0	3.0	0.0	0.0	0.0	12.0	6.0	0.0	3.0	6.0	5.0	13.0	0.0	15.0	0.0	0.0	0.0	8.0	15.0	10.0	5.0
otu44788	0.0	0.0	0.0	0.0	0.0	0.0	0.0	0.0	0.0	0.0	0.0	0.0	0.0	0.0	0.0	0.0	0.0	2.0	2.0	1.0	9.0	15.0	33.0	22.0	20.0	0.0	0.0	0.0	0.0	0.0	0.0	0.0	0.0	0.0	0.0	0.0	0.0	0.0	0.0	0.0	0.0	0.0	0.0	0.0	3.0	18.0	28.0	35.0	40.0
otu44924	0.0	0.0	0.0	0.0	0.0	0.0	0.0	0.0	0.0	0.0	0.0	0.0	0.0	0.0	0.0	0.0	0.0	0.0	0.0	0.0	0.0	0.0	0.0	0.0	0.0	0.0	0.0	0.0	0.0	0.0	0.0	0.0	2.0	151.0	98.0	2.0	0.0	0.0	0.0	0.0	0.0	0.0	0.0	0.0	0.0	0.0	0.0	0.0	0.0
otu28878	2.0	15.0	1.0	13.0	51.0	5.0	14.0	0.0	9.0	0.0	0.0	0.0	0.0	0.0	1.0	0.0	0.0	0.0	0.0	0.0	0.0	0.0	0.0	0.0	0.0	13.0	65.0	34.0	3.0	2.0	0.0	0.0	0.0	0.0	0.0	0.0	0.0	0.0	0.0	0.0	0.0	0.0	0.0	0.0	0.0	0.0	0.0	0.0	0.0
otu37662	0.0	0.0	0.0	0.0	0.0	0.0	6.0	19.0	12.0	0.0	16.0	2.0	2.0	0.0	0.0	17.0	9.0	8.0	3.0	2.0	2.0	2.0	3.0	11.0	0.0	0.0	0.0	7.0	10.0	0.0	0.0	25.0	0.0	1.0	0.0	10.0	0.0	18.0	0.0	14.0	2.0	5.0	4.0	18.0	0.0	4.0	7.0	3.0	7.0
otu10897	0.0	0.0	0.0	0.0	0.0	0.0	0.0	0.0	0.0	0.0	0.0	7.0	8.0	6.0	5.0	13.0	12.0	8.0	9.0	10.0	10.0	4.0	5.0	7.0	4.0	0.0	0.0	0.0	0.0	0.0	3.0	4.0	3.0	14.0	5.0	16.0	12.0	0.0	5.0	10.0	8.0	19.0	7.0	6.0	7.0	5.0	6.0	2.0	3.0
otu40558	0.0	0.0	0.0	0.0	0.0	0.0	0.0	0.0	0.0	0.0	2.0	9.0	5.0	7.0	3.0	16.0	14.0	7.0	12.0	7.0	6.0	5.0	8.0	4.0	5.0	0.0	0.0	0.0	0.0	0.0	5.0	3.0	8.0	13.0	2.0	15.0	8.0	4.0	4.0	8.0	11.0	11.0	10.0	6.0	10.0	3.0	9.0	7.0	0.0
otu39917	2.0	0.0	2.0	3.0	0.0	4.0	2.0	7.0	2.0	1.0	5.0	14.0	2.0	12.0	2.0	5.0	9.0	4.0	0.0	0.0	0.0	0.0	2.0	0.0	0.0	0.0	1.0	3.0	7.0	7.0	10.0	3.0	12.0	4.0	5.0	31.0	19.0	24.0	10.0	2.0	1.0	2.0	0.0	8.0	2.0	3.0	5.0	0.0	0.0
otu39663	0.0	0.0	0.0	0.0	0.0	12.0	2.0	0.0	0.0	0.0	0.0	0.0	0.0	1.0	3.0	3.0	0.0	3.0	18.0	8.0	44.0	13.0	15.0	11.0	8.0	0.0	0.0	0.0	0.0	1.0	0.0	0.0	3.0	30.0	19.0	0.0	0.0	3.0	3.0	3.0	0.0	3.0	0.0	0.0	0.0	3.0	16.0	5.0	0.0
otu6950	0.0	0.0	0.0	0.0	0.0	0.0	0.0	0.0	0.0	0.0	0.0	0.0	2.0	0.0	1.0	0.0	0.0	12.0	0.0	0.0	22.0	4.0	0.0	0.0	0.0	0.0	0.0	0.0	5.0	0.0	0.0	13.0	0.0	14.0	10.0	0.0	0.0	0.0	0.0	13.0	29.0	108.0	0.0	0.0	0.0	2.0	0.0	0.0	16.0
otu19905	2.0	0.0	0.0	1.0	0.0	0.0	1.0	0.0	5.0	1.0	11.0	6.0	1.0	0.0	0.0	14.0	10.0	13.0	23.0	8.0	0.0	0.0	16.0	33.0	0.0	1.0	0.0	0.0	0.0	0.0	0.0	0.0	0.0	0.0	0.0	19.0	3.0	0.0	2.0	2.0	10.0	4.0	16.0	8.0	18.0	4.0	4.0	0.0	0.0
otu44371	5.0	0.0	0.0	0.0	0.0	5.0	12.0	43.0	0.0	0.0	0.0	5.0	0.0	10.0	7.0	12.0	0.0	16.0	0.0	0.0	0.0	0.0	1.0	0.0	0.0	0.0	0.0	0.0	5.0	0.0	23.0	2.0	0.0	19.0	2.0	8.0	14.0	0.0	12.0	9.0	0.0	8.0	0.0	11.0	0.0	0.0	0.0	0.0	4.0
otu7254	4.0	0.0	3.0	1.0	0.0	6.0	8.0	3.0	6.0	11.0	0.0	0.0	0.0	0.0	2.0	3.0	0.0	2.0	0.0	0.0	0.0	2.0	0.0	0.0	0.0	33.0	0.0	0.0	47.0	12.0	1.0	6.0	2.0	11.0	8.0	3.0	3.0	13.0	9.0	18.0	0.0	5.0	2.0	0.0	0.0	0.0	0.0	0.0	5.0
otu40444	20.0	0.0	13.0	28.0	0.0	21.0	7.0	2.0	15.0	7.0	0.0	0.0	14.0	2.0	3.0	0.0	0.0	3.0	0.0	0.0	0.0	2.0	0.0	0.0	0.0	4.0	0.0	5.0	3.0	0.0	10.0	10.0	14.0	5.0	21.0	5.0	0.0	1.0	5.0	3.0	5.0	0.0	0.0	0.0	0.0	0.0	0.0	0.0	2.0
otu7270	2.0	3.0	6.0	0.0	0.0	0.0	0.0	10.0	0.0	0.0	67.0	15.0	2.0	4.0	2.0	6.0	11.0	0.0	1.0	2.0	0.0	0.0	0.0	0.0	0.0	0.0	0.0	3.0	0.0	0.0	0.0	8.0	6.0	0.0	0.0	32.0	15.0	7.0	2.0	3.0	5.0	3.0	11.0	0.0	2.0	0.0	0.0	0.0	6.0
otu10727	2.0	0.0	2.0	0.0	0.0	0.0	0.0	7.0	0.0	0.0	38.0	13.0	0.0	10.0	0.0	9.0	16.0	5.0	0.0	3.0	2.0	0.0	0.0	0.0	0.0	0.0	0.0	3.0	0.0	0.0	2.0	2.0	3.0	0.0	0.0	63.0	19.0	18.0	2.0	0.0	6.0	2.0	6.0	0.0	3.0	0.0	0.0	0.0	0.0
otu17429	0.0	0.0	0.0	0.0	0.0	0.0	0.0	0.0	0.0	0.0	0.0	0.0	0.0	0.0	0.0	0.0	0.0	0.0	0.0	0.0	0.0	0.0	0.0	0.0	0.0	49.0	0.0	0.0	113.0	60.0	0.0	0.0	0.0	0.0	0.0	0.0	0.0	0.0	0.0	0.0	0.0	0.0	0.0	0.0	0.0	0.0	0.0	0.0	0.0
otu45213	11.0	0.0	5.0	3.0	0.0	4.0	5.0	20.0	8.0	2.0	0.0	2.0	0.0	2.0	3.0	11.0	4.0	0.0	3.0	2.0	0.0	3.0	2.0	2.0	0.0	3.0	0.0	7.0	27.0	14.0	0.0	5.0	11.0	3.0	8.0	10.0	4.0	6.0	2.0	6.0	2.0	5.0	6.0	0.0	0.0	0.0	4.0	3.0	6.0
otu39772	0.0	0.0	15.0	4.0	0.0	0.0	14.0	3.0	5.0	39.0	0.0	8.0	7.0	6.0	7.0	2.0	2.0	0.0	0.0	0.0	1.0	0.0	2.0	0.0	0.0	0.0	0.0	0.0	3.0	0.0	0.0	0.0	7.0	12.0	13.0	3.0	2.0	19.0	12.0	32.0	0.0	2.0	0.0	0.0	0.0	0.0	0.0	0.0	0.0
otu11293	3.0	0.0	0.0	0.0	0.0	0.0	3.0	4.0	6.0	7.0	0.0	2.0	0.0	1.0	1.0	38.0	0.0	22.0	0.0	2.0	0.0	0.0	0.0	0.0	0.0	3.0	0.0	0.0	3.0	6.0	4.0	12.0	19.0	8.0	4.0	9.0	3.0	9.0	5.0	41.0	0.0	7.0	2.0	25.0	0.0	0.0	0.0	0.0	0.0
otu44701	0.0	0.0	0.0	0.0	0.0	0.0	0.0	0.0	0.0	0.0	5.0	11.0	7.0	7.0	0.0	12.0	17.0	6.0	6.0	2.0	14.0	4.0	7.0	3.0	32.0	0.0	0.0	0.0	0.0	0.0	0.0	0.0	0.0	0.0	0.0	0.0	4.0	0.0	0.0	0.0	22.0	18.0	0.0	4.0	2.0	7.0	6.0	7.0	25.0
otu14124	2.0	0.0	11.0	3.0	0.0	4.0	5.0	0.0	0.0	8.0	0.0	14.0	8.0	2.0	0.0	7.0	13.0	2.0	4.0	2.0	4.0	0.0	15.0	11.0	0.0	0.0	0.0	3.0	0.0	0.0	1.0	0.0	5.0	4.0	6.0	2.0	2.0	6.0	8.0	11.0	0.0	6.0	0.0	0.0	2.0	14.0	10.0	27.0	4.0
otu37472	0.0	0.0	5.0	0.0	0.0	9.0	4.0	34.0	0.0	5.0	0.0	0.0	11.0	0.0	1.0	0.0	0.0	0.0	0.0	0.0	0.0	0.0	0.0	0.0	0.0	0.0	0.0	18.0	1.0	13.0	13.0	44.0	0.0	10.0	3.0	16.0	0.0	23.0	11.0	6.0	0.0	0.0	0.0	0.0	0.0	0.0	0.0	0.0	0.0
otu12276	3.0	0.0	0.0	0.0	0.0	3.0	1.0	7.0	4.0	7.0	2.0	4.0	2.0	4.0	4.0	9.0	7.0	0.0	4.0	4.0	2.0	2.0	7.0	6.0	2.0	0.0	0.0	3.0	3.0	8.0	0.0	6.0	9.0	11.0	9.0	5.0	5.0	8.0	8.0	20.0	3.0	6.0	5.0	9.0	2.0	2.0	5.0	7.0	4.0
otu21429	3.0	0.0	5.0	0.0	0.0	3.0	3.0	0.0	3.0	0.0	2.0	0.0	6.0	0.0	0.0	11.0	2.0	8.0	10.0	1.0	3.0	0.0	14.0	13.0	0.0	0.0	0.0	3.0	2.0	9.0	8.0	2.0	0.0	6.0	21.0	7.0	2.0	5.0	9.0	12.0	2.0	7.0	0.0	2.0	0.0	18.0	11.0	12.0	3.0
otu17147	0.0	0.0	0.0	0.0	0.0	0.0	0.0	0.0	0.0	1.0	0.0	0.0	0.0	0.0	0.0	0.0	0.0	0.0	11.0	7.0	2.0	30.0	5.0	15.0	0.0	0.0	0.0	0.0	0.0	0.0	0.0	0.0	0.0	4.0	0.0	6.0	2.0	2.0	4.0	12.0	4.0	3.0	3.0	3.0	37.0	16.0	20.0	25.0	8.0
otu7328	14.0	0.0	0.0	0.0	0.0	8.0	17.0	10.0	0.0	0.0	0.0	11.0	9.0	10.0	10.0	2.0	2.0	0.0	3.0	0.0	7.0	2.0	0.0	0.0	9.0	0.0	0.0	0.0	4.0	0.0	22.0	2.0	0.0	9.0	2.0	1.0	9.0	0.0	5.0	0.0	13.0	9.0	7.0	5.0	7.0	5.0	0.0	0.0	0.0
otu37465	0.0	0.0	13.0	4.0	0.0	0.0	0.0	0.0	0.0	0.0	91.0	22.0	4.0	2.0	4.0	2.0	15.0	0.0	0.0	0.0	0.0	0.0	0.0	0.0	0.0	2.0	0.0	0.0	0.0	0.0	0.0	0.0	0.0	0.0	0.0	19.0	22.0	0.0	0.0	0.0	2.0	0.0	16.0	0.0	0.0	0.0	0.0	0.0	0.0
otu11654	0.0	0.0	2.0	0.0	0.0	0.0	0.0	0.0	0.0	0.0	0.0	5.0	9.0	3.0	2.0	2.0	6.0	0.0	10.0	1.0	7.0	2.0	9.0	11.0	2.0	0.0	0.0	1.0	0.0	0.0	0.0	0.0	0.0	2.0	6.0	0.0	2.0	1.0	33.0	23.0	0.0	34.0	8.0	0.0	6.0	11.0	9.0	10.0	3.0
otu25510	0.0	0.0	0.0	0.0	0.0	0.0	0.0	0.0	0.0	0.0	0.0	0.0	0.0	0.0	0.0	0.0	0.0	0.0	3.0	2.0	6.0	0.0	28.0	29.0	32.0	0.0	0.0	0.0	0.0	0.0	0.0	0.0	0.0	0.0	0.0	0.0	0.0	0.0	0.0	0.0	2.0	0.0	0.0	0.0	2.0	18.0	41.0	50.0	10.0
otu27150	0.0	24.0	10.0	11.0	5.0	0.0	19.0	5.0	13.0	8.0	2.0	2.0	2.0	2.0	13.0	0.0	0.0	0.0	0.0	0.0	0.0	0.0	0.0	0.0	0.0	2.0	17.0	0.0	9.0	0.0	18.0	10.0	14.0	10.0	6.0	0.0	2.0	3.0	5.0	0.0	0.0	0.0	0.0	0.0	0.0	0.0	0.0	0.0	0.0
otu39095	0.0	0.0	10.0	0.0	0.0	0.0	5.0	8.0	5.0	66.0	2.0	0.0	0.0	2.0	4.0	0.0	0.0	0.0	0.0	0.0	0.0	0.0	0.0	0.0	0.0	0.0	0.0	0.0	10.0	0.0	18.0	10.0	3.0	16.0	9.0	5.0	2.0	25.0	6.0	7.0	0.0	0.0	0.0	0.0	0.0	0.0	0.0	0.0	0.0
otu3695	0.0	0.0	0.0	0.0	0.0	2.0	0.0	0.0	0.0	0.0	0.0	0.0	2.0	2.0	0.0	32.0	0.0	2.0	0.0	40.0	29.0	0.0	0.0	10.0	6.0	0.0	0.0	0.0	0.0	0.0	0.0	0.0	2.0	0.0	0.0	0.0	2.0	0.0	0.0	2.0	9.0	44.0	0.0	2.0	0.0	3.0	26.0	10.0	0.0
otu4429	2.0	0.0	5.0	0.0	1.0	1.0	3.0	3.0	0.0	3.0	8.0	2.0	0.0	1.0	3.0	6.0	1.0	0.0	0.0	0.0	2.0	2.0	5.0	2.0	7.0	18.0	0.0	15.0	5.0	0.0	4.0	5.0	13.0	9.0	7.0	16.0	2.0	22.0	4.0	3.0	0.0	0.0	0.0	4.0	4.0	3.0	8.0	9.0	8.0
otu23620	0.0	0.0	4.0	3.0	0.0	6.0	6.0	0.0	0.0	5.0	0.0	7.0	7.0	5.0	0.0	4.0	11.0	3.0	9.0	4.0	13.0	0.0	14.0	10.0	4.0	0.0	0.0	3.0	0.0	4.0	0.0	0.0	0.0	5.0	5.0	0.0	0.0	6.0	5.0	5.0	0.0	9.0	0.0	0.0	0.0	17.0	18.0	21.0	5.0
otu35433	0.0	0.0	4.0	3.0	0.0	8.0	8.0	0.0	0.0	3.0	0.0	15.0	18.0	25.0	0.0	7.0	13.0	3.0	0.0	2.0	2.0	0.0	8.0	3.0	0.0	0.0	0.0	4.0	2.0	6.0	0.0	0.0	3.0	5.0	3.0	2.0	10.0	17.0	8.0	12.0	0.0	2.0	0.0	2.0	0.0	7.0	7.0	5.0	3.0
otu505	0.0	0.0	0.0	0.0	0.0	0.0	0.0	0.0	0.0	0.0	0.0	0.0	0.0	0.0	0.0	0.0	0.0	0.0	0.0	0.0	6.0	24.0	42.0	22.0	18.0	0.0	0.0	0.0	0.0	0.0	0.0	0.0	0.0	0.0	0.0	0.0	0.0	0.0	0.0	0.0	0.0	0.0	0.0	0.0	0.0	14.0	14.0	39.0	26.0
otu14557	0.0	0.0	0.0	0.0	0.0	0.0	0.0	0.0	0.0	0.0	0.0	0.0	0.0	0.0	0.0	0.0	0.0	0.0	0.0	0.0	0.0	2.0	0.0	61.0	30.0	0.0	0.0	0.0	0.0	0.0	0.0	0.0	0.0	0.0	0.0	0.0	0.0	0.0	0.0	0.0	23.0	41.0	36.0	30.0	4.0	0.0	0.0	7.0	2.0
otu14891	0.0	0.0	0.0	0.0	0.0	0.0	0.0	0.0	0.0	0.0	0.0	0.0	0.0	0.0	0.0	0.0	0.0	0.0	0.0	0.0	44.0	0.0	16.0	16.0	13.0	0.0	0.0	0.0	0.0	0.0	0.0	0.0	0.0	45.0	46.0	0.0	0.0	0.0	0.0	0.0	0.0	0.0	0.0	0.0	0.0	11.0	0.0	26.0	2.0
otu28747	0.0	0.0	0.0	0.0	0.0	11.0	3.0	0.0	0.0	5.0	0.0	8.0	3.0	4.0	1.0	23.0	1.0	38.0	16.0	7.0	13.0	2.0	2.0	6.0	2.0	0.0	0.0	0.0	0.0	0.0	0.0	0.0	0.0	0.0	2.0	0.0	8.0	0.0	0.0	13.0	3.0	3.0	10.0	0.0	6.0	6.0	4.0	9.0	8.0
otu29355	2.0	0.0	4.0	3.0	0.0	1.0	1.0	4.0	2.0	0.0	11.0	3.0	2.0	0.0	2.0	2.0	3.0	3.0	2.0	0.0	0.0	5.0	7.0	0.0	0.0	11.0	0.0	12.0	6.0	3.0	4.0	5.0	20.0	6.0	7.0	22.0	2.0	18.0	5.0	3.0	0.0	3.0	0.0	5.0	2.0	3.0	11.0	7.0	5.0
otu37415	0.0	0.0	0.0	0.0	0.0	0.0	14.0	0.0	0.0	3.0	0.0	2.0	6.0	2.0	0.0	11.0	12.0	4.0	6.0	5.0	4.0	0.0	2.0	22.0	0.0	0.0	0.0	17.0	3.0	0.0	0.0	2.0	0.0	1.0	0.0	0.0	0.0	14.0	6.0	23.0	0.0	12.0	2.0	0.0	0.0	8.0	22.0	15.0	3.0
otu37010	0.0	0.0	0.0	0.0	145.0	4.0	0.0	0.0	0.0	0.0	0.0	0.0	0.0	0.0	0.0	0.0	0.0	0.0	0.0	0.0	0.0	0.0	0.0	0.0	0.0	0.0	0.0	0.0	0.0	0.0	0.0	0.0	0.0	11.0	49.0	0.0	0.0	0.0	0.0	0.0	0.0	0.0	0.0	0.0	0.0	0.0	0.0	0.0	0.0
otu44251	0.0	0.0	5.0	1.0	0.0	18.0	6.0	0.0	0.0	18.0	0.0	0.0	11.0	4.0	0.0	0.0	4.0	8.0	51.0	4.0	10.0	0.0	10.0	12.0	3.0	0.0	0.0	0.0	0.0	0.0	0.0	0.0	2.0	3.0	25.0	0.0	0.0	3.0	0.0	0.0	0.0	9.0	0.0	0.0	2.0	0.0	0.0	2.0	2.0
otu21746	5.0	0.0	1.0	0.0	0.0	6.0	5.0	2.0	8.0	3.0	0.0	7.0	5.0	2.0	5.0	11.0	3.0	7.0	11.0	12.0	7.0	3.0	7.0	6.0	7.0	0.0	0.0	1.0	1.0	0.0	0.0	3.0	2.0	6.0	8.0	0.0	5.0	4.0	3.0	7.0	8.0	3.0	5.0	4.0	6.0	7.0	4.0	4.0	3.0
otu27624	0.0	0.0	25.0	3.0	0.0	0.0	0.0	0.0	0.0	4.0	26.0	12.0	2.0	3.0	0.0	0.0	6.0	3.0	0.0	0.0	0.0	2.0	0.0	0.0	0.0	3.0	0.0	1.0	0.0	0.0	19.0	2.0	11.0	0.0	0.0	29.0	33.0	0.0	7.0	2.0	1.0	2.0	2.0	8.0	0.0	0.0	0.0	0.0	4.0
otu12501	0.0	35.0	0.0	0.0	43.0	0.0	0.0	0.0	0.0	7.0	0.0	0.0	0.0	0.0	0.0	0.0	0.0	0.0	0.0	0.0	0.0	0.0	0.0	0.0	0.0	18.0	102.0	0.0	0.0	0.0	0.0	0.0	0.0	0.0	0.0	0.0	0.0	0.0	0.0	0.0	0.0	0.0	0.0	0.0	0.0	0.0	0.0	0.0	0.0
otu32767	0.0	0.0	0.0	0.0	0.0	0.0	0.0	0.0	0.0	0.0	0.0	0.0	0.0	0.0	0.0	0.0	0.0	0.0	0.0	0.0	3.0	0.0	7.0	62.0	41.0	0.0	0.0	0.0	0.0	0.0	0.0	0.0	0.0	0.0	0.0	0.0	0.0	0.0	0.0	0.0	3.0	0.0	0.0	0.0	0.0	15.0	0.0	0.0	0.0
otu23918	0.0	0.0	0.0	0.0	0.0	0.0	0.0	0.0	0.0	0.0	0.0	0.0	0.0	0.0	0.0	0.0	0.0	2.0	0.0	0.0	6.0	15.0	26.0	17.0	23.0	0.0	0.0	0.0	0.0	0.0	0.0	0.0	0.0	0.0	0.0	0.0	0.0	0.0	0.0	0.0	0.0	0.0	0.0	0.0	0.0	12.0	27.0	20.0	37.0
otu24003	0.0	0.0	2.0	28.0	0.0	0.0	0.0	0.0	0.0	0.0	0.0	0.0	0.0	0.0	0.0	0.0	0.0	0.0	0.0	0.0	0.0	0.0	0.0	0.0	0.0	12.0	52.0	113.0	0.0	0.0	0.0	0.0	0.0	0.0	0.0	0.0	0.0	0.0	0.0	0.0	0.0	0.0	0.0	0.0	0.0	0.0	0.0	0.0	0.0
otu20000	0.0	0.0	0.0	0.0	0.0	0.0	0.0	1.0	0.0	0.0	2.0	0.0	2.0	0.0	0.0	3.0	49.0	6.0	36.0	10.0	0.0	0.0	11.0	14.0	0.0	0.0	0.0	0.0	0.0	0.0	0.0	5.0	0.0	0.0	0.0	0.0	0.0	4.0	21.0	24.0	0.0	0.0	0.0	5.0	11.0	2.0	0.0	2.0	0.0
otu9702	0.0	0.0	0.0	0.0	0.0	0.0	0.0	2.0	3.0	0.0	0.0	0.0	0.0	0.0	0.0	14.0	4.0	0.0	36.0	6.0	3.0	6.0	7.0	4.0	0.0	0.0	0.0	0.0	0.0	0.0	0.0	0.0	4.0	4.0	4.0	0.0	0.0	0.0	0.0	0.0	4.0	2.0	0.0	10.0	21.0	12.0	16.0	13.0	20.0
otu39427	5.0	0.0	0.0	0.0	0.0	3.0	4.0	17.0	0.0	0.0	0.0	8.0	5.0	7.0	4.0	7.0	6.0	10.0	4.0	2.0	2.0	5.0	6.0	7.0	7.0	0.0	0.0	0.0	3.0	0.0	8.0	0.0	0.0	7.0	2.0	3.0	6.0	0.0	5.0	2.0	9.0	17.0	4.0	8.0	5.0	4.0	4.0	4.0	13.0
otu12314	3.0	0.0	0.0	0.0	0.0	9.0	12.0	23.0	0.0	0.0	0.0	9.0	6.0	6.0	9.0	7.0	6.0	11.0	3.0	2.0	6.0	8.0	5.0	3.0	12.0	0.0	0.0	0.0	3.0	0.0	6.0	0.0	0.0	0.0	0.0	2.0	10.0	0.0	0.0	7.0	2.0	3.0	6.0	4.0	2.0	4.0	4.0	3.0	13.0
otu30619	6.0	0.0	0.0	0.0	0.0	10.0	3.0	7.0	0.0	0.0	0.0	4.0	0.0	3.0	1.0	19.0	6.0	8.0	0.0	3.0	3.0	4.0	6.0	14.0	0.0	20.0	0.0	0.0	5.0	7.0	0.0	21.0	0.0	10.0	18.0	3.0	0.0	0.0	0.0	3.0	13.0	5.0	0.0	0.0	8.0	3.0	0.0	0.0	0.0
otu42489	0.0	0.0	0.0	0.0	0.0	0.0	0.0	0.0	0.0	0.0	0.0	9.0	9.0	5.0	8.0	24.0	9.0	12.0	8.0	15.0	3.0	5.0	0.0	5.0	3.0	0.0	0.0	0.0	0.0	0.0	4.0	8.0	2.0	0.0	0.0	6.0	13.0	1.0	3.0	14.0	8.0	6.0	11.0	11.0	8.0	3.0	1.0	0.0	7.0
otu24206	0.0	108.0	0.0	0.0	16.0	0.0	0.0	0.0	0.0	0.0	0.0	0.0	0.0	0.0	0.0	0.0	0.0	0.0	0.0	0.0	0.0	0.0	0.0	0.0	0.0	0.0	0.0	0.0	0.0	0.0	0.0	0.0	0.0	35.0	50.0	0.0	0.0	0.0	0.0	0.0	0.0	0.0	0.0	0.0	0.0	0.0	0.0	0.0	0.0
otu41432	3.0	0.0	2.0	0.0	0.0	0.0	0.0	29.0	4.0	5.0	22.0	1.0	0.0	3.0	3.0	9.0	1.0	2.0	0.0	0.0	0.0	0.0	0.0	0.0	0.0	3.0	0.0	0.0	2.0	0.0	2.0	18.0	2.0	1.0	0.0	62.0	6.0	18.0	7.0	0.0	0.0	2.0	2.0	0.0	0.0	0.0	0.0	0.0	4.0
otu43998	0.0	0.0	0.0	0.0	0.0	0.0	5.0	6.0	0.0	0.0	6.0	1.0	0.0	0.0	0.0	0.0	0.0	0.0	0.0	0.0	3.0	0.0	0.0	0.0	4.0	0.0	0.0	0.0	17.0	0.0	0.0	0.0	3.0	0.0	23.0	12.0	0.0	28.0	21.0	53.0	5.0	0.0	0.0	0.0	0.0	0.0	0.0	0.0	0.0
otu1659	0.0	0.0	0.0	0.0	0.0	5.0	0.0	0.0	0.0	1.0	0.0	0.0	1.0	2.0	1.0	10.0	4.0	23.0	8.0	12.0	5.0	7.0	2.0	14.0	19.0	0.0	0.0	7.0	0.0	0.0	0.0	0.0	0.0	2.0	3.0	0.0	0.0	0.0	3.0	6.0	3.0	2.0	4.0	0.0	3.0	14.0	8.0	15.0	12.0
otu2157	8.0	0.0	6.0	0.0	0.0	6.0	6.0	19.0	21.0	23.0	0.0	0.0	0.0	3.0	1.0	6.0	0.0	15.0	0.0	0.0	0.0	0.0	0.0	0.0	0.0	23.0	0.0	0.0	1.0	9.0	7.0	3.0	2.0	8.0	17.0	5.0	2.0	8.0	1.0	3.0	0.0	3.0	0.0	3.0	0.0	0.0	0.0	0.0	0.0
otu15213	0.0	0.0	0.0	0.0	0.0	0.0	6.0	6.0	5.0	0.0	2.0	2.0	3.0	0.0	0.0	24.0	9.0	13.0	3.0	10.0	2.0	0.0	1.0	16.0	1.0	0.0	0.0	3.0	4.0	0.0	0.0	12.0	0.0	1.0	0.0	2.0	0.0	4.0	2.0	25.0	1.0	11.0	7.0	15.0	0.0	5.0	13.0	7.0	0.0
otu24643	4.0	0.0	4.0	2.0	0.0	5.0	5.0	4.0	16.0	5.0	0.0	6.0	4.0	6.0	2.0	6.0	3.0	7.0	2.0	6.0	1.0	2.0	1.0	4.0	6.0	0.0	0.0	3.0	0.0	3.0	4.0	2.0	3.0	1.0	11.0	3.0	3.0	2.0	11.0	7.0	9.0	2.0	12.0	3.0	0.0	5.0	2.0	13.0	3.0
otu13951	2.0	0.0	1.0	3.0	0.0	1.0	5.0	4.0	4.0	0.0	5.0	7.0	2.0	15.0	3.0	4.0	5.0	6.0	0.0	2.0	0.0	0.0	2.0	2.0	0.0	0.0	0.0	3.0	4.0	6.0	10.0	4.0	3.0	3.0	0.0	22.0	20.0	19.0	9.0	6.0	1.0	0.0	5.0	17.0	2.0	0.0	0.0	2.0	2.0
otu38697	2.0	4.0	1.0	2.0	17.0	0.0	0.0	1.0	0.0	0.0	2.0	3.0	1.0	1.0	0.0	0.0	2.0	2.0	9.0	1.0	7.0	0.0	14.0	9.0	0.0	18.0	2.0	2.0	1.0	9.0	0.0	9.0	2.0	19.0	2.0	5.0	0.0	1.0	0.0	0.0	18.0	5.0	4.0	5.0	0.0	2.0	4.0	0.0	15.0
otu7660	0.0	0.0	0.0	0.0	0.0	0.0	18.0	0.0	0.0	1.0	0.0	2.0	7.0	0.0	0.0	4.0	13.0	7.0	4.0	2.0	10.0	0.0	2.0	25.0	0.0	0.0	0.0	16.0	0.0	0.0	0.0	3.0	0.0	0.0	0.0	0.0	0.0	12.0	0.0	14.0	0.0	7.0	0.0	0.0	0.0	9.0	24.0	19.0	5.0
otu26360	0.0	0.0	0.0	0.0	0.0	2.0	0.0	0.0	0.0	0.0	0.0	0.0	8.0	1.0	0.0	11.0	3.0	15.0	3.0	66.0	8.0	1.0	1.0	6.0	7.0	0.0	0.0	0.0	0.0	0.0	0.0	0.0	0.0	0.0	2.0	0.0	2.0	0.0	0.0	2.0	18.0	0.0	4.0	4.0	6.0	15.0	6.0	4.0	7.0
otu43771	0.0	0.0	3.0	3.0	0.0	3.0	11.0	0.0	0.0	10.0	0.0	4.0	2.0	2.0	0.0	5.0	12.0	0.0	11.0	0.0	7.0	0.0	3.0	12.0	3.0	0.0	0.0	12.0	1.0	4.0	0.0	0.0	2.0	7.0	2.0	0.0	3.0	4.0	3.0	14.0	0.0	4.0	0.0	0.0	0.0	6.0	17.0	20.0	3.0
otu8351	2.0	0.0	0.0	0.0	0.0	3.0	6.0	10.0	0.0	0.0	0.0	28.0	8.0	17.0	4.0	10.0	10.0	11.0	0.0	0.0	0.0	0.0	0.0	0.0	1.0	0.0	0.0	0.0	7.0	2.0	13.0	2.0	0.0	6.0	0.0	12.0	17.0	2.0	7.0	4.0	1.0	0.0	2.0	14.0	2.0	6.0	0.0	0.0	0.0
otu19554	0.0	0.0	3.0	2.0	0.0	7.0	5.0	0.0	0.0	2.0	0.0	12.0	8.0	14.0	0.0	6.0	9.0	5.0	0.0	1.0	0.0	0.0	9.0	5.0	0.0	0.0	0.0	4.0	1.0	9.0	0.0	0.0	2.0	4.0	7.0	2.0	4.0	18.0	10.0	15.0	0.0	5.0	0.0	2.0	0.0	8.0	6.0	11.0	4.0
otu19597	0.0	0.0	3.0	0.0	0.0	0.0	0.0	0.0	0.0	0.0	0.0	0.0	0.0	0.0	0.0	0.0	8.0	0.0	0.0	0.0	0.0	0.0	2.0	0.0	0.0	0.0	0.0	0.0	36.0	1.0	0.0	0.0	0.0	0.0	0.0	0.0	0.0	0.0	0.0	0.0	0.0	142.0	0.0	0.0	0.0	0.0	19.0	9.0	0.0
otu31685	2.0	0.0	2.0	2.0	0.0	3.0	4.0	7.0	3.0	3.0	1.0	4.0	8.0	3.0	2.0	7.0	3.0	11.0	5.0	2.0	4.0	2.0	2.0	0.0	4.0	0.0	0.0	1.0	4.0	3.0	0.0	3.0	3.0	1.0	14.0	10.0	10.0	4.0	7.0	13.0	9.0	3.0	4.0	4.0	6.0	12.0	3.0	3.0	5.0
otu3008	5.0	0.0	0.0	0.0	0.0	2.0	0.0	0.0	1.0	0.0	0.0	0.0	0.0	0.0	0.0	0.0	0.0	0.0	0.0	0.0	0.0	0.0	0.0	0.0	0.0	28.0	0.0	14.0	4.0	13.0	0.0	6.0	0.0	29.0	19.0	13.0	0.0	35.0	0.0	30.0	0.0	0.0	0.0	0.0	0.0	0.0	2.0	2.0	0.0
otu15283	2.0	0.0	6.0	4.0	0.0	5.0	4.0	0.0	0.0	1.0	0.0	5.0	6.0	3.0	0.0	5.0	13.0	4.0	10.0	7.0	4.0	0.0	5.0	15.0	4.0	0.0	0.0	5.0	2.0	4.0	0.0	0.0	3.0	3.0	3.0	0.0	0.0	7.0	3.0	15.0	3.0	9.0	0.0	0.0	2.0	10.0	11.0	13.0	5.0
otu23437	0.0	16.0	39.0	0.0	5.0	0.0	4.0	2.0	0.0	0.0	0.0	0.0	0.0	1.0	24.0	0.0	0.0	0.0	0.0	0.0	0.0	0.0	0.0	0.0	0.0	34.0	17.0	21.0	10.0	0.0	0.0	0.0	0.0	0.0	0.0	6.0	0.0	0.0	0.0	0.0	0.0	0.0	0.0	0.0	0.0	0.0	0.0	0.0	0.0
otu39704	0.0	0.0	0.0	0.0	0.0	0.0	0.0	0.0	0.0	0.0	5.0	11.0	3.0	5.0	5.0	7.0	14.0	4.0	12.0	10.0	6.0	5.0	4.0	10.0	3.0	0.0	0.0	0.0	0.0	0.0	0.0	4.0	3.0	8.0	7.0	8.0	8.0	1.0	3.0	7.0	5.0	9.0	8.0	4.0	12.0	5.0	4.0	3.0	6.0
otu35161	0.0	0.0	0.0	0.0	0.0	0.0	0.0	0.0	0.0	0.0	0.0	0.0	0.0	0.0	0.0	0.0	0.0	0.0	0.0	0.0	0.0	0.0	0.0	22.0	0.0	0.0	0.0	0.0	0.0	0.0	0.0	0.0	0.0	0.0	0.0	0.0	0.0	0.0	0.0	3.0	0.0	0.0	2.0	0.0	0.0	13.0	3.0	12.0	0.0
otu41089	0.0	0.0	0.0	0.0	0.0	3.0	0.0	0.0	0.0	0.0	0.0	0.0	3.0	3.0	2.0	20.0	4.0	7.0	4.0	23.0	3.0	5.0	4.0	16.0	13.0	0.0	0.0	4.0	0.0	0.0	0.0	0.0	2.0	1.0	0.0	0.0	2.0	0.0	0.0	2.0	3.0	0.0	5.0	10.0	13.0	6.0	10.0	15.0	9.0
otu29082	0.0	0.0	2.0	3.0	0.0	5.0	3.0	0.0	0.0	3.0	0.0	5.0	11.0	4.0	0.0	5.0	9.0	3.0	4.0	3.0	12.0	0.0	17.0	7.0	3.0	0.0	0.0	5.0	0.0	5.0	0.0	0.0	0.0	2.0	4.0	0.0	0.0	6.0	3.0	4.0	0.0	10.0	0.0	0.0	0.0	13.0	17.0	24.0	6.0
otu30783	4.0	0.0	0.0	0.0	0.0	3.0	0.0	2.0	9.0	0.0	0.0	0.0	0.0	0.0	0.0	0.0	0.0	0.0	0.0	0.0	0.0	0.0	0.0	0.0	0.0	15.0	0.0	10.0	21.0	27.0	5.0	5.0	0.0	12.0	15.0	16.0	0.0	29.0	0.0	21.0	0.0	0.0	0.0	0.0	0.0	0.0	1.0	0.0	5.0
otu5607	0.0	0.0	0.0	0.0	0.0	0.0	0.0	0.0	0.0	0.0	0.0	0.0	5.0	0.0	0.0	0.0	0.0	0.0	0.0	0.0	0.0	0.0	4.0	6.0	0.0	0.0	0.0	0.0	0.0	0.0	0.0	0.0	0.0	3.0	8.0	0.0	0.0	0.0	0.0	0.0	0.0	7.0	0.0	0.0	3.0	130.0	23.0	7.0	0.0
otu1803	24.0	0.0	2.0	5.0	1.0	6.0	14.0	10.0	2.0	1.0	0.0	6.0	4.0	2.0	0.0	6.0	0.0	5.0	3.0	2.0	0.0	0.0	0.0	0.0	0.0	0.0	2.0	23.0	6.0	0.0	2.0	24.0	0.0	0.0	0.0	2.0	8.0	0.0	0.0	17.0	1.0	0.0	11.0	4.0	4.0	0.0	0.0	0.0	4.0
otu19556	0.0	0.0	1.0	0.0	0.0	9.0	10.0	0.0	0.0	8.0	0.0	24.0	17.0	9.0	0.0	9.0	19.0	2.0	0.0	0.0	0.0	0.0	0.0	0.0	0.0	0.0	0.0	1.0	1.0	12.0	0.0	0.0	2.0	0.0	0.0	0.0	0.0	0.0	0.0	0.0	0.0	22.0	3.0	3.0	4.0	1.0	19.0	18.0	0.0
otu2591	0.0	0.0	0.0	0.0	0.0	26.0	0.0	0.0	0.0	0.0	0.0	0.0	40.0	26.0	4.0	0.0	0.0	0.0	0.0	0.0	0.0	0.0	0.0	0.0	0.0	0.0	0.0	0.0	0.0	0.0	0.0	0.0	0.0	0.0	0.0	0.0	0.0	0.0	32.0	68.0	0.0	0.0	0.0	0.0	0.0	0.0	0.0	0.0	0.0
otu36396	0.0	0.0	0.0	0.0	0.0	1.0	3.0	0.0	0.0	0.0	0.0	4.0	5.0	3.0	30.0	3.0	5.0	3.0	2.0	0.0	6.0	39.0	2.0	7.0	3.0	0.0	0.0	0.0	0.0	0.0	0.0	0.0	0.0	3.0	0.0	0.0	0.0	0.0	8.0	11.0	2.0	11.0	11.0	0.0	4.0	4.0	5.0	10.0	4.0
otu7665	0.0	0.0	0.0	0.0	0.0	2.0	0.0	0.0	0.0	0.0	0.0	0.0	0.0	0.0	0.0	12.0	0.0	40.0	5.0	43.0	16.0	6.0	1.0	21.0	11.0	0.0	0.0	0.0	0.0	0.0	0.0	0.0	0.0	0.0	0.0	0.0	0.0	0.0	0.0	0.0	6.0	2.0	3.0	0.0	7.0	10.0	6.0	3.0	3.0
otu8452	2.0	0.0	4.0	9.0	0.0	0.0	5.0	6.0	7.0	4.0	9.0	4.0	3.0	5.0	3.0	6.0	6.0	2.0	0.0	0.0	0.0	0.0	0.0	0.0	0.0	0.0	3.0	2.0	14.0	3.0	6.0	7.0	8.0	4.0	0.0	23.0	6.0	24.0	2.0	6.0	2.0	0.0	3.0	4.0	2.0	0.0	0.0	0.0	0.0
otu23988	0.0	0.0	0.0	0.0	0.0	0.0	0.0	0.0	0.0	0.0	0.0	0.0	0.0	0.0	0.0	0.0	0.0	0.0	3.0	4.0	6.0	0.0	26.0	37.0	28.0	0.0	0.0	0.0	0.0	0.0	0.0	0.0	0.0	0.0	0.0	0.0	0.0	0.0	0.0	0.0	1.0	0.0	0.0	0.0	2.0	16.0	24.0	42.0	8.0
otu29023	0.0	0.0	1.0	5.0	0.0	5.0	3.0	0.0	0.0	2.0	0.0	5.0	4.0	3.0	0.0	3.0	12.0	3.0	8.0	5.0	11.0	0.0	22.0	9.0	4.0	0.0	0.0	2.0	0.0	1.0	0.0	0.0	0.0	0.0	0.0	0.0	2.0	5.0	6.0	6.0	0.0	12.0	0.0	0.0	2.0	19.0	10.0	24.0	3.0
otu125	0.0	0.0	0.0	0.0	0.0	7.0	0.0	6.0	0.0	0.0	1.0	17.0	7.0	7.0	0.0	4.0	0.0	0.0	6.0	22.0	0.0	5.0	0.0	0.0	4.0	0.0	0.0	0.0	0.0	0.0	0.0	0.0	0.0	0.0	0.0	0.0	11.0	0.0	0.0	3.0	0.0	0.0	0.0	0.0	18.0	4.0	7.0	14.0	0.0
otu18196	0.0	0.0	0.0	0.0	0.0	0.0	0.0	0.0	0.0	0.0	0.0	0.0	1.0	0.0	0.0	0.0	96.0	3.0	24.0	3.0	0.0	0.0	11.0	0.0	0.0	0.0	0.0	0.0	0.0	0.0	0.0	0.0	0.0	0.0	0.0	0.0	0.0	3.0	20.0	6.0	0.0	0.0	0.0	3.0	5.0	3.0	0.0	6.0	0.0
otu44114	0.0	0.0	0.0	0.0	0.0	0.0	0.0	0.0	0.0	0.0	1.0	0.0	18.0	0.0	0.0	0.0	1.0	2.0	0.0	2.0	11.0	0.0	36.0	11.0	26.0	0.0	0.0	0.0	0.0	0.0	0.0	0.0	0.0	0.0	0.0	5.0	0.0	1.0	0.0	0.0	2.0	12.0	5.0	7.0	0.0	3.0	2.0	2.0	19.0
otu45329	5.0	0.0	8.0	6.0	0.0	5.0	6.0	1.0	5.0	0.0	7.0	8.0	6.0	12.0	4.0	0.0	0.0	0.0	0.0	3.0	0.0	0.0	0.0	0.0	0.0	0.0	2.0	7.0	2.0	9.0	13.0	9.0	10.0	5.0	4.0	6.0	21.0	7.0	7.0	0.0	3.0	0.0	4.0	7.0	2.0	0.0	0.0	0.0	0.0
otu199	0.0	0.0	0.0	0.0	0.0	0.0	0.0	2.0	0.0	0.0	0.0	0.0	0.0	0.0	17.0	0.0	0.0	0.0	0.0	0.0	0.0	57.0	0.0	0.0	0.0	0.0	0.0	0.0	0.0	0.0	0.0	0.0	0.0	0.0	0.0	0.0	0.0	0.0	0.0	0.0	0.0	18.0	92.0	6.0	18.0	0.0	1.0	0.0	0.0
otu34832	10.0	0.0	7.0	0.0	0.0	13.0	12.0	14.0	4.0	10.0	0.0	3.0	2.0	3.0	1.0	4.0	1.0	2.0	6.0	2.0	3.0	2.0	4.0	0.0	3.0	0.0	0.0	5.0	8.0	1.0	0.0	2.0	7.0	6.0	3.0	0.0	2.0	1.0	6.0	17.0	4.0	3.0	2.0	2.0	0.0	4.0	3.0	4.0	7.0
otu40566	2.0	0.0	5.0	14.0	0.0	6.0	2.0	2.0	5.0	2.0	5.0	5.0	9.0	5.0	1.0	4.0	6.0	4.0	0.0	0.0	0.0	0.0	0.0	0.0	0.0	0.0	0.0	5.0	3.0	3.0	11.0	13.0	5.0	4.0	3.0	14.0	5.0	24.0	5.0	5.0	4.0	3.0	0.0	3.0	0.0	1.0	0.0	2.0	6.0
otu21759	20.0	0.0	12.0	21.0	0.0	3.0	6.0	0.0	8.0	25.0	3.0	0.0	0.0	0.0	1.0	0.0	0.0	0.0	2.0	2.0	0.0	2.0	0.0	0.0	0.0	29.0	2.0	13.0	0.0	12.0	0.0	2.0	8.0	0.0	0.0	0.0	0.0	1.0	0.0	0.0	0.0	0.0	10.0	5.0	0.0	0.0	0.0	0.0	0.0
otu36157	23.0	21.0	24.0	9.0	3.0	5.0	8.0	8.0	2.0	5.0	21.0	13.0	2.0	2.0	3.0	5.0	5.0	0.0	0.0	0.0	6.0	5.0	2.0	2.0	0.0	0.0	0.0	3.0	0.0	0.0	0.0	0.0	0.0	0.0	0.0	0.0	5.0	0.0	0.0	0.0	0.0	0.0	0.0	0.0	0.0	0.0	0.0	0.0	0.0
otu4046	3.0	0.0	10.0	2.0	0.0	2.0	6.0	8.0	5.0	1.0	0.0	2.0	4.0	0.0	1.0	3.0	12.0	0.0	4.0	0.0	0.0	2.0	14.0	3.0	0.0	0.0	0.0	10.0	7.0	3.0	0.0	5.0	0.0	6.0	6.0	12.0	3.0	7.0	3.0	9.0	3.0	7.0	0.0	4.0	5.0	3.0	2.0	2.0	9.0
otu24646	0.0	0.0	0.0	0.0	0.0	8.0	0.0	3.0	5.0	1.0	0.0	0.0	4.0	0.0	4.0	16.0	0.0	16.0	1.0	38.0	5.0	2.0	5.0	18.0	1.0	0.0	0.0	0.0	0.0	0.0	0.0	0.0	2.0	4.0	13.0	0.0	5.0	0.0	3.0	19.0	6.0	0.0	5.0	3.0	6.0	0.0	3.0	0.0	2.0
otu20203	0.0	0.0	17.0	5.0	0.0	0.0	14.0	0.0	0.0	13.0	2.0	5.0	8.0	3.0	1.0	3.0	9.0	2.0	4.0	2.0	5.0	0.0	0.0	5.0	1.0	0.0	0.0	5.0	4.0	2.0	0.0	2.0	7.0	9.0	10.0	2.0	0.0	13.0	7.0	15.0	0.0	3.0	0.0	0.0	2.0	0.0	0.0	2.0	3.0
otu39149	0.0	0.0	0.0	0.0	0.0	0.0	9.0	17.0	4.0	1.0	0.0	0.0	8.0	1.0	0.0	18.0	3.0	13.0	1.0	13.0	1.0	0.0	0.0	13.0	0.0	0.0	0.0	6.0	13.0	0.0	0.0	13.0	0.0	1.0	0.0	8.0	0.0	5.0	3.0	18.0	0.0	4.0	5.0	7.0	0.0	1.0	4.0	4.0	3.0
otu29035	3.0	0.0	1.0	0.0	0.0	0.0	0.0	13.0	0.0	0.0	24.0	4.0	5.0	6.0	3.0	4.0	20.0	0.0	9.0	4.0	2.0	0.0	0.0	0.0	2.0	0.0	0.0	13.0	0.0	0.0	0.0	3.0	2.0	0.0	0.0	19.0	2.0	6.0	3.0	0.0	9.0	12.0	4.0	0.0	0.0	0.0	6.0	7.0	5.0
otu39926	0.0	0.0	0.0	0.0	0.0	0.0	0.0	0.0	0.0	0.0	0.0	0.0	0.0	0.0	0.0	0.0	0.0	2.0	0.0	3.0	5.0	24.0	9.0	14.0	19.0	0.0	0.0	0.0	0.0	0.0	0.0	0.0	0.0	0.0	0.0	0.0	0.0	0.0	0.0	0.0	0.0	0.0	0.0	0.0	2.0	18.0	14.0	42.0	29.0
otu40371	0.0	0.0	0.0	0.0	0.0	0.0	0.0	0.0	0.0	0.0	5.0	8.0	10.0	4.0	3.0	14.0	11.0	3.0	7.0	8.0	4.0	5.0	9.0	6.0	7.0	0.0	0.0	0.0	0.0	0.0	0.0	3.0	3.0	5.0	0.0	13.0	5.0	4.0	2.0	5.0	8.0	6.0	6.0	9.0	7.0	5.0	7.0	4.0	2.0
otu3406	8.0	2.0	0.0	2.0	0.0	4.0	10.0	5.0	7.0	5.0	0.0	2.0	6.0	0.0	3.0	10.0	0.0	3.0	32.0	9.0	2.0	3.0	5.0	8.0	1.0	1.0	0.0	0.0	0.0	1.0	0.0	0.0	0.0	6.0	6.0	7.0	2.0	3.0	0.0	4.0	0.0	0.0	0.0	0.0	8.0	6.0	7.0	2.0	4.0
otu10348	0.0	0.0	0.0	0.0	0.0	0.0	0.0	0.0	0.0	0.0	0.0	0.0	0.0	0.0	0.0	0.0	7.0	7.0	4.0	0.0	1.0	0.0	9.0	36.0	15.0	0.0	0.0	0.0	0.0	0.0	0.0	0.0	0.0	0.0	0.0	0.0	0.0	0.0	0.0	0.0	16.0	4.0	24.0	19.0	13.0	22.0	9.0	16.0	3.0
otu21122	5.0	0.0	0.0	0.0	0.0	1.0	5.0	15.0	0.0	0.0	0.0	8.0	4.0	10.0	6.0	2.0	4.0	8.0	3.0	0.0	3.0	5.0	5.0	7.0	8.0	0.0	0.0	0.0	7.0	0.0	9.0	0.0	0.0	5.0	0.0	3.0	11.0	0.0	4.0	5.0	3.0	7.0	6.0	5.0	2.0	5.0	5.0	6.0	7.0
otu30507	0.0	0.0	0.0	0.0	0.0	0.0	7.0	21.0	2.0	3.0	11.0	2.0	5.0	0.0	0.0	6.0	6.0	4.0	0.0	1.0	2.0	2.0	2.0	7.0	3.0	0.0	0.0	2.0	12.0	0.0	0.0	29.0	0.0	0.0	0.0	12.0	0.0	19.0	2.0	10.0	1.0	3.0	3.0	8.0	0.0	2.0	4.0	2.0	3.0
otu12632	0.0	0.0	5.0	1.0	0.0	3.0	5.0	0.0	0.0	2.0	0.0	15.0	12.0	15.0	0.0	8.0	20.0	6.0	0.0	3.0	0.0	0.0	2.0	5.0	0.0	0.0	0.0	4.0	0.0	6.0	0.0	0.0	0.0	7.0	2.0	0.0	5.0	16.0	9.0	7.0	0.0	2.0	0.0	2.0	0.0	9.0	7.0	7.0	2.0
otu17209	0.0	0.0	1.0	0.0	0.0	0.0	3.0	16.0	9.0	6.0	5.0	0.0	3.0	5.0	0.0	34.0	5.0	4.0	2.0	2.0	0.0	0.0	8.0	7.0	2.0	0.0	0.0	0.0	2.0	0.0	0.0	12.0	0.0	6.0	3.0	12.0	2.0	20.0	7.0	5.0	0.0	2.0	0.0	3.0	3.0	0.0	2.0	5.0	0.0
otu21052	0.0	0.0	1.0	0.0	0.0	4.0	3.0	0.0	0.0	1.0	0.0	5.0	9.0	5.0	0.0	0.0	13.0	3.0	9.0	2.0	7.0	0.0	12.0	12.0	6.0	0.0	0.0	2.0	0.0	1.0	0.0	0.0	0.0	4.0	7.0	0.0	3.0	4.0	4.0	5.0	0.0	12.0	2.0	0.0	0.0	7.0	20.0	21.0	5.0
otu34633	0.0	0.0	0.0	0.0	0.0	6.0	1.0	0.0	0.0	0.0	0.0	0.0	1.0	2.0	8.0	3.0	0.0	7.0	20.0	6.0	33.0	26.0	21.0	9.0	3.0	0.0	0.0	0.0	0.0	0.0	0.0	0.0	5.0	8.0	11.0	0.0	0.0	0.0	0.0	2.0	0.0	0.0	0.0	0.0	0.0	0.0	6.0	3.0	0.0
otu34667	0.0	0.0	0.0	0.0	0.0	0.0	0.0	0.0	0.0	0.0	0.0	0.0	0.0	0.0	0.0	0.0	9.0	8.0	11.0	0.0	0.0	0.0	7.0	27.0	14.0	0.0	0.0	0.0	0.0	0.0	0.0	0.0	0.0	0.0	0.0	0.0	0.0	0.0	0.0	0.0	14.0	7.0	13.0	19.0	10.0	20.0	17.0	20.0	5.0
otu34843	0.0	0.0	0.0	0.0	0.0	0.0	0.0	0.0	0.0	0.0	0.0	0.0	0.0	0.0	0.0	17.0	14.0	20.0	16.0	11.0	2.0	0.0	0.0	10.0	6.0	0.0	0.0	0.0	0.0	0.0	0.0	0.0	0.0	0.0	0.0	0.0	0.0	0.0	0.0	12.0	11.0	6.0	21.0	18.0	15.0	7.0	6.0	7.0	5.0
otu37982	0.0	0.0	5.0	6.0	0.0	14.0	12.0	2.0	2.0	3.0	0.0	6.0	10.0	3.0	10.0	6.0	6.0	8.0	15.0	5.0	8.0	5.0	0.0	2.0	2.0	0.0	0.0	8.0	0.0	2.0	0.0	0.0	5.0	0.0	0.0	0.0	0.0	0.0	5.0	10.0	1.0	3.0	0.0	3.0	2.0	6.0	2.0	2.0	2.0
otu9597	0.0	0.0	0.0	0.0	0.0	0.0	0.0	16.0	2.0	0.0	33.0	6.0	0.0	9.0	3.0	33.0	10.0	3.0	11.0	0.0	0.0	0.0	0.0	2.0	2.0	0.0	0.0	2.0	0.0	0.0	0.0	2.0	0.0	0.0	0.0	20.0	0.0	5.0	1.0	0.0	10.0	6.0	0.0	0.0	6.0	0.0	0.0	2.0	3.0
otu10098	0.0	0.0	16.0	25.0	0.0	3.0	0.0	0.0	0.0	0.0	0.0	2.0	4.0	1.0	0.0	0.0	0.0	0.0	0.0	0.0	0.0	0.0	3.0	2.0	2.0	0.0	0.0	49.0	0.0	25.0	0.0	0.0	0.0	0.0	0.0	0.0	0.0	12.0	5.0	6.0	0.0	2.0	0.0	0.0	0.0	7.0	2.0	6.0	3.0
otu13709	0.0	0.0	0.0	0.0	0.0	0.0	3.0	18.0	2.0	0.0	14.0	7.0	5.0	5.0	0.0	19.0	15.0	3.0	0.0	0.0	0.0	0.0	2.0	0.0	0.0	6.0	1.0	0.0	0.0	5.0	0.0	3.0	0.0	0.0	0.0	3.0	2.0	2.0	0.0	0.0	0.0	5.0	5.0	24.0	29.0	0.0	0.0	0.0	7.0
otu16901	0.0	0.0	0.0	3.0	0.0	0.0	0.0	2.0	0.0	0.0	2.0	2.0	0.0	0.0	0.0	3.0	0.0	0.0	1.0	0.0	0.0	10.0	0.0	0.0	0.0	8.0	12.0	0.0	3.0	2.0	0.0	0.0	0.0	0.0	0.0	0.0	2.0	10.0	0.0	0.0	0.0	0.0	101.0	41.0	0.0	0.0	0.0	0.0	0.0
otu28480	0.0	0.0	34.0	11.0	0.0	0.0	0.0	0.0	0.0	3.0	28.0	13.0	7.0	2.0	3.0	0.0	11.0	0.0	0.0	0.0	0.0	0.0	0.0	0.0	0.0	1.0	2.0	1.0	0.0	0.0	18.0	2.0	7.0	0.0	0.0	8.0	5.0	0.0	5.0	0.0	0.0	2.0	2.0	2.0	0.0	0.0	0.0	0.0	2.0
otu34015	0.0	0.0	3.0	0.0	0.0	0.0	9.0	13.0	8.0	42.0	2.0	0.0	0.0	0.0	1.0	0.0	0.0	0.0	0.0	0.0	0.0	2.0	0.0	0.0	0.0	2.0	0.0	0.0	11.0	0.0	13.0	8.0	3.0	17.0	5.0	5.0	3.0	12.0	7.0	15.0	0.0	0.0	0.0	0.0	0.0	0.0	0.0	0.0	0.0
otu37870	0.0	0.0	0.0	0.0	0.0	0.0	0.0	0.0	0.0	0.0	2.0	2.0	2.0	0.0	0.0	3.0	25.0	3.0	9.0	28.0	19.0	0.0	2.0	0.0	0.0	0.0	0.0	0.0	0.0	0.0	0.0	0.0	0.0	0.0	0.0	2.0	9.0	0.0	0.0	0.0	27.0	13.0	7.0	5.0	0.0	4.0	11.0	0.0	2.0
otu44957	22.0	0.0	0.0	2.0	0.0	5.0	4.0	3.0	0.0	0.0	0.0	4.0	0.0	2.0	0.0	4.0	0.0	2.0	3.0	2.0	0.0	0.0	0.0	2.0	1.0	0.0	0.0	20.0	7.0	0.0	4.0	9.0	0.0	0.0	0.0	13.0	12.0	0.0	0.0	12.0	0.0	3.0	15.0	15.0	13.0	1.0	3.0	0.0	3.0
otu38153	4.0	0.0	0.0	0.0	0.0	2.0	6.0	8.0	5.0	6.0	0.0	2.0	11.0	6.0	0.0	3.0	6.0	8.0	3.0	2.0	0.0	0.0	2.0	2.0	0.0	0.0	0.0	22.0	0.0	9.0	0.0	10.0	7.0	5.0	7.0	7.0	2.0	15.0	6.0	2.0	0.0	4.0	0.0	2.0	0.0	2.0	0.0	2.0	0.0
otu13787	0.0	0.0	0.0	0.0	0.0	0.0	8.0	33.0	3.0	0.0	26.0	0.0	3.0	0.0	0.0	12.0	9.0	2.0	7.0	1.0	3.0	0.0	0.0	0.0	1.0	0.0	0.0	8.0	20.0	0.0	0.0	7.0	0.0	0.0	0.0	12.0	0.0	7.0	0.0	8.0	0.0	7.0	3.0	0.0	0.0	0.0	0.0	0.0	0.0
otu22268	0.0	0.0	0.0	0.0	0.0	0.0	0.0	0.0	0.0	0.0	2.0	10.0	11.0	5.0	5.0	7.0	6.0	2.0	9.0	7.0	1.0	6.0	6.0	2.0	5.0	0.0	0.0	0.0	0.0	0.0	2.0	2.0	6.0	9.0	3.0	9.0	12.0	0.0	4.0	6.0	3.0	5.0	10.0	4.0	5.0	5.0	4.0	3.0	6.0
otu33618	2.0	0.0	0.0	0.0	0.0	4.0	1.0	13.0	1.0	4.0	0.0	6.0	15.0	6.0	2.0	4.0	25.0	6.0	1.0	0.0	0.0	0.0	0.0	0.0	2.0	0.0	0.0	0.0	0.0	3.0	3.0	10.0	2.0	1.0	2.0	0.0	2.0	3.0	4.0	5.0	16.0	4.0	2.0	0.0	12.0	1.0	0.0	7.0	2.0
otu41691	2.0	0.0	0.0	0.0	0.0	0.0	1.0	0.0	4.0	0.0	0.0	2.0	4.0	0.0	0.0	17.0	0.0	9.0	0.0	26.0	0.0	0.0	0.0	3.0	1.0	0.0	0.0	0.0	0.0	0.0	0.0	0.0	49.0	2.0	2.0	0.0	0.0	0.0	0.0	32.0	8.0	3.0	6.0	4.0	19.0	0.0	0.0	0.0	0.0
otu16115	2.0	0.0	0.0	0.0	0.0	6.0	0.0	2.0	0.0	0.0	0.0	3.0	1.0	2.0	2.0	8.0	2.0	12.0	2.0	15.0	11.0	5.0	2.0	9.0	16.0	0.0	0.0	0.0	0.0	0.0	0.0	0.0	0.0	0.0	5.0	0.0	0.0	0.0	4.0	6.0	11.0	3.0	5.0	4.0	3.0	4.0	10.0	12.0	4.0
otu36962	6.0	0.0	2.0	10.0	0.0	1.0	5.0	0.0	4.0	6.0	0.0	0.0	3.0	0.0	2.0	2.0	0.0	6.0	4.0	5.0	3.0	2.0	4.0	6.0	6.0	8.0	0.0	11.0	5.0	0.0	6.0	5.0	12.0	0.0	0.0	0.0	3.0	0.0	2.0	3.0	3.0	2.0	4.0	0.0	6.0	4.0	6.0	6.0	7.0
otu3051	1.0	0.0	0.0	0.0	0.0	2.0	0.0	10.0	0.0	3.0	0.0	0.0	0.0	0.0	0.0	2.0	0.0	0.0	0.0	0.0	0.0	0.0	0.0	0.0	0.0	10.0	0.0	0.0	0.0	6.0	11.0	42.0	0.0	4.0	5.0	9.0	6.0	21.0	25.0	5.0	1.0	5.0	0.0	2.0	0.0	2.0	0.0	0.0	2.0
otu20573	0.0	0.0	0.0	0.0	0.0	3.0	0.0	0.0	0.0	0.0	0.0	2.0	0.0	0.0	0.0	12.0	5.0	9.0	5.0	10.0	6.0	3.0	7.0	10.0	20.0	0.0	0.0	0.0	0.0	0.0	0.0	0.0	0.0	0.0	2.0	0.0	0.0	0.0	2.0	2.0	9.0	2.0	2.0	0.0	17.0	6.0	4.0	10.0	27.0
otu21398	0.0	0.0	0.0	0.0	0.0	0.0	0.0	0.0	0.0	0.0	0.0	0.0	0.0	0.0	0.0	0.0	0.0	2.0	1.0	4.0	10.0	29.0	3.0	18.0	16.0	0.0	0.0	0.0	0.0	0.0	0.0	0.0	0.0	0.0	0.0	0.0	0.0	0.0	0.0	0.0	0.0	0.0	0.0	0.0	2.0	17.0	11.0	18.0	38.0
otu16068	2.0	0.0	0.0	0.0	0.0	4.0	2.0	7.0	0.0	0.0	0.0	9.0	2.0	3.0	4.0	11.0	4.0	30.0	0.0	7.0	6.0	4.0	0.0	7.0	9.0	0.0	0.0	0.0	0.0	0.0	3.0	2.0	0.0	2.0	0.0	0.0	5.0	0.0	0.0	2.0	12.0	10.0	5.0	4.0	2.0	7.0	2.0	2.0	11.0
otu36012	2.0	0.0	13.0	5.0	2.0	2.0	1.0	4.0	8.0	0.0	11.0	8.0	5.0	3.0	3.0	0.0	0.0	0.0	2.0	4.0	0.0	0.0	4.0	0.0	5.0	5.0	6.0	6.0	0.0	12.0	7.0	0.0	4.0	0.0	2.0	3.0	6.0	2.0	4.0	0.0	9.0	6.0	6.0	4.0	3.0	4.0	0.0	0.0	2.0
otu43799	0.0	0.0	0.0	0.0	0.0	4.0	5.0	0.0	0.0	0.0	0.0	0.0	4.0	1.0	0.0	0.0	0.0	0.0	0.0	0.0	0.0	0.0	0.0	0.0	0.0	0.0	0.0	2.0	11.0	90.0	18.0	5.0	24.0	2.0	5.0	4.0	0.0	0.0	0.0	4.0	0.0	0.0	0.0	0.0	0.0	0.0	0.0	0.0	0.0
otu27659	0.0	0.0	0.0	0.0	0.0	0.0	0.0	0.0	0.0	3.0	11.0	0.0	8.0	2.0	0.0	2.0	1.0	3.0	4.0	7.0	5.0	0.0	15.0	2.0	4.0	0.0	0.0	0.0	0.0	0.0	0.0	0.0	0.0	9.0	14.0	0.0	0.0	1.0	0.0	3.0	5.0	8.0	0.0	3.0	9.0	7.0	24.0	14.0	6.0
otu37709	3.0	2.0	3.0	8.0	0.0	2.0	0.0	2.0	3.0	0.0	2.0	0.0	0.0	0.0	0.0	2.0	11.0	2.0	2.0	7.0	0.0	0.0	12.0	3.0	0.0	1.0	0.0	2.0	4.0	7.0	2.0	0.0	8.0	2.0	2.0	9.0	2.0	3.0	0.0	7.0	5.0	18.0	0.0	12.0	11.0	4.0	6.0	2.0	0.0
otu38356	8.0	0.0	3.0	4.0	5.0	8.0	3.0	2.0	4.0	1.0	2.0	2.0	5.0	4.0	3.0	0.0	0.0	0.0	4.0	7.0	5.0	2.0	2.0	0.0	5.0	0.0	3.0	4.0	1.0	3.0	4.0	7.0	3.0	4.0	5.0	0.0	5.0	0.0	4.0	0.0	12.0	13.0	8.0	9.0	5.0	8.0	0.0	0.0	0.0
otu15279	0.0	0.0	0.0	0.0	0.0	0.0	0.0	0.0	0.0	0.0	0.0	0.0	0.0	0.0	0.0	0.0	0.0	0.0	0.0	0.0	5.0	35.0	20.0	14.0	6.0	0.0	0.0	0.0	0.0	0.0	0.0	0.0	0.0	0.0	0.0	0.0	0.0	0.0	0.0	0.0	0.0	0.0	0.0	0.0	0.0	19.0	20.0	33.0	19.0
otu24455	0.0	0.0	0.0	0.0	0.0	0.0	0.0	0.0	0.0	0.0	0.0	0.0	0.0	0.0	0.0	0.0	0.0	0.0	0.0	0.0	0.0	0.0	0.0	0.0	0.0	0.0	0.0	0.0	0.0	0.0	0.0	0.0	0.0	0.0	0.0	0.0	0.0	0.0	0.0	0.0	0.0	0.0	0.0	0.0	0.0	0.0	68.0	123.0	0.0
otu42632	0.0	0.0	0.0	0.0	0.0	0.0	4.0	15.0	11.0	11.0	10.0	5.0	2.0	7.0	5.0	2.0	0.0	0.0	0.0	0.0	0.0	0.0	2.0	0.0	0.0	0.0	0.0	0.0	14.0	0.0	2.0	11.0	0.0	9.0	7.0	0.0	2.0	20.0	16.0	10.0	0.0	0.0	0.0	0.0	3.0	0.0	0.0	0.0	0.0
otu23229	0.0	0.0	0.0	0.0	0.0	0.0	0.0	0.0	0.0	0.0	0.0	0.0	0.0	0.0	0.0	0.0	0.0	0.0	0.0	0.0	4.0	14.0	22.0	10.0	14.0	0.0	0.0	0.0	0.0	0.0	0.0	0.0	0.0	0.0	0.0	0.0	0.0	0.0	0.0	0.0	0.0	0.0	0.0	0.0	2.0	10.0	22.0	26.0	34.0
otu25057	0.0	0.0	2.0	1.0	0.0	1.0	6.0	5.0	3.0	0.0	4.0	16.0	5.0	11.0	3.0	14.0	5.0	12.0	0.0	0.0	0.0	0.0	2.0	2.0	1.0	0.0	0.0	0.0	6.0	4.0	4.0	7.0	2.0	4.0	3.0	13.0	8.0	8.0	4.0	4.0	0.0	0.0	0.0	9.0	2.0	0.0	3.0	2.0	0.0
otu38265	0.0	0.0	0.0	0.0	0.0	0.0	0.0	0.0	0.0	0.0	0.0	4.0	10.0	2.0	8.0	14.0	8.0	9.0	10.0	12.0	2.0	2.0	0.0	5.0	1.0	0.0	0.0	0.0	0.0	0.0	7.0	12.0	11.0	0.0	0.0	4.0	8.0	0.0	1.0	9.0	5.0	2.0	9.0	6.0	11.0	3.0	3.0	0.0	3.0
otu42044	0.0	0.0	0.0	0.0	0.0	0.0	0.0	0.0	0.0	2.0	0.0	4.0	2.0	2.0	0.0	0.0	1.0	0.0	6.0	0.0	3.0	15.0	15.0	13.0	19.0	0.0	0.0	0.0	0.0	0.0	0.0	0.0	0.0	0.0	2.0	0.0	0.0	0.0	1.0	2.0	3.0	5.0	0.0	2.0	2.0	5.0	5.0	10.0	57.0
otu10957	0.0	0.0	0.0	0.0	0.0	0.0	0.0	0.0	0.0	0.0	0.0	5.0	0.0	0.0	0.0	0.0	0.0	0.0	23.0	10.0	25.0	57.0	18.0	11.0	2.0	0.0	0.0	0.0	0.0	2.0	0.0	0.0	0.0	0.0	0.0	0.0	0.0	0.0	0.0	0.0	0.0	4.0	2.0	0.0	11.0	1.0	4.0	0.0	0.0
otu17237	0.0	0.0	0.0	0.0	0.0	8.0	9.0	0.0	0.0	4.0	0.0	0.0	4.0	2.0	0.0	0.0	4.0	0.0	4.0	3.0	6.0	0.0	6.0	11.0	0.0	0.0	0.0	1.0	0.0	4.0	0.0	0.0	0.0	4.0	7.0	0.0	0.0	6.0	5.0	12.0	0.0	3.0	0.0	0.0	0.0	17.0	17.0	22.0	3.0
otu22844	0.0	1.0	0.0	0.0	0.0	3.0	3.0	1.0	19.0	2.0	3.0	0.0	0.0	2.0	1.0	12.0	9.0	2.0	0.0	0.0	1.0	0.0	9.0	2.0	0.0	6.0	0.0	2.0	2.0	0.0	17.0	7.0	0.0	0.0	2.0	9.0	0.0	13.0	5.0	4.0	12.0	4.0	0.0	0.0	9.0	2.0	0.0	0.0	3.0
otu40347	0.0	0.0	5.0	1.0	0.0	1.0	2.0	0.0	0.0	3.0	0.0	2.0	3.0	1.0	0.0	0.0	13.0	0.0	10.0	3.0	4.0	0.0	17.0	5.0	5.0	0.0	0.0	0.0	0.0	16.0	0.0	0.0	2.0	0.0	2.0	2.0	2.0	9.0	1.0	2.0	2.0	15.0	0.0	2.0	0.0	18.0	8.0	9.0	2.0
otu43245	0.0	0.0	0.0	0.0	0.0	0.0	0.0	0.0	0.0	4.0	0.0	9.0	2.0	6.0	0.0	5.0	3.0	0.0	0.0	2.0	2.0	6.0	2.0	14.0	5.0	0.0	0.0	0.0	0.0	0.0	0.0	0.0	0.0	0.0	0.0	0.0	11.0	0.0	0.0	24.0	7.0	4.0	26.0	17.0	0.0	12.0	4.0	6.0	7.0
otu29608	0.0	30.0	20.0	5.0	3.0	0.0	12.0	0.0	8.0	6.0	3.0	0.0	0.0	3.0	8.0	0.0	0.0	0.0	0.0	0.0	0.0	0.0	0.0	0.0	0.0	0.0	8.0	0.0	6.0	0.0	14.0	2.0	8.0	3.0	9.0	0.0	4.0	3.0	5.0	0.0	0.0	0.0	0.0	0.0	0.0	0.0	0.0	0.0	0.0
otu9723	2.0	0.0	3.0	2.0	0.0	3.0	2.0	5.0	5.0	3.0	4.0	5.0	2.0	13.0	4.0	4.0	7.0	4.0	0.0	2.0	0.0	0.0	0.0	2.0	0.0	0.0	0.0	3.0	4.0	4.0	5.0	2.0	2.0	5.0	2.0	15.0	11.0	21.0	7.0	3.0	0.0	3.0	2.0	4.0	3.0	2.0	2.0	2.0	0.0
otu7049	4.0	0.0	0.0	0.0	0.0	4.0	0.0	1.0	0.0	0.0	0.0	0.0	0.0	1.0	1.0	11.0	5.0	4.0	10.0	25.0	12.0	11.0	0.0	15.0	0.0	0.0	0.0	0.0	0.0	0.0	0.0	0.0	0.0	1.0	0.0	0.0	0.0	0.0	5.0	0.0	0.0	13.0	7.0	0.0	34.0	1.0	0.0	0.0	3.0
otu31321	0.0	0.0	0.0	0.0	0.0	0.0	7.0	16.0	0.0	1.0	12.0	0.0	2.0	0.0	0.0	2.0	4.0	2.0	2.0	0.0	1.0	2.0	0.0	6.0	0.0	0.0	0.0	4.0	11.0	0.0	0.0	35.0	0.0	0.0	0.0	9.0	0.0	18.0	0.0	6.0	0.0	8.0	3.0	6.0	0.0	4.0	8.0	3.0	2.0
otu1287	0.0	0.0	0.0	0.0	0.0	0.0	0.0	0.0	0.0	0.0	0.0	0.0	0.0	0.0	0.0	0.0	0.0	0.0	0.0	0.0	0.0	0.0	0.0	0.0	0.0	1.0	0.0	0.0	0.0	0.0	0.0	0.0	0.0	0.0	0.0	0.0	0.0	0.0	0.0	0.0	0.0	0.0	0.0	0.0	0.0	0.0	110.0	67.0	0.0
otu20756	0.0	25.0	22.0	0.0	0.0	0.0	1.0	0.0	0.0	0.0	0.0	7.0	17.0	9.0	0.0	0.0	0.0	0.0	0.0	0.0	0.0	0.0	0.0	0.0	0.0	0.0	0.0	24.0	22.0	4.0	6.0	7.0	12.0	0.0	0.0	0.0	2.0	0.0	0.0	0.0	0.0	0.0	0.0	0.0	0.0	0.0	4.0	2.0	0.0
otu36428	13.0	0.0	0.0	0.0	0.0	13.0	8.0	7.0	0.0	0.0	0.0	10.0	5.0	15.0	10.0	0.0	6.0	0.0	3.0	0.0	5.0	2.0	0.0	0.0	6.0	0.0	0.0	0.0	1.0	0.0	18.0	0.0	0.0	1.0	0.0	0.0	10.0	0.0	6.0	0.0	9.0	4.0	5.0	3.0	0.0	2.0	0.0	0.0	0.0
otu38217	0.0	0.0	2.0	2.0	0.0	4.0	6.0	0.0	0.0	8.0	0.0	8.0	8.0	13.0	0.0	5.0	14.0	3.0	0.0	0.0	2.0	0.0	5.0	3.0	0.0	0.0	0.0	4.0	0.0	10.0	0.0	0.0	4.0	4.0	3.0	2.0	11.0	11.0	7.0	7.0	0.0	0.0	0.0	0.0	0.0	8.0	5.0	7.0	2.0
otu3528	0.0	0.0	0.0	0.0	0.0	0.0	0.0	0.0	0.0	0.0	0.0	0.0	0.0	0.0	0.0	0.0	7.0	6.0	8.0	4.0	2.0	0.0	10.0	18.0	16.0	0.0	0.0	0.0	0.0	0.0	0.0	0.0	0.0	0.0	0.0	0.0	0.0	0.0	0.0	0.0	16.0	10.0	12.0	12.0	15.0	15.0	10.0	9.0	7.0
otu16071	2.0	0.0	10.0	7.0	0.0	0.0	0.0	0.0	1.0	0.0	8.0	6.0	7.0	1.0	2.0	0.0	2.0	6.0	9.0	4.0	8.0	0.0	3.0	10.0	6.0	0.0	0.0	1.0	2.0	19.0	0.0	0.0	6.0	7.0	6.0	3.0	5.0	4.0	9.0	4.0	0.0	6.0	0.0	0.0	3.0	0.0	0.0	0.0	2.0
otu36326	0.0	0.0	0.0	0.0	0.0	0.0	0.0	0.0	0.0	0.0	0.0	0.0	6.0	3.0	0.0	0.0	1.0	9.0	0.0	49.0	5.0	0.0	0.0	16.0	11.0	0.0	0.0	0.0	0.0	0.0	0.0	0.0	0.0	0.0	0.0	0.0	0.0	0.0	0.0	0.0	24.0	0.0	6.0	2.0	2.0	19.0	6.0	5.0	8.0
otu26537	0.0	12.0	0.0	0.0	8.0	0.0	10.0	8.0	0.0	23.0	8.0	6.0	3.0	2.0	2.0	0.0	0.0	0.0	0.0	0.0	0.0	0.0	0.0	0.0	0.0	2.0	20.0	0.0	34.0	0.0	5.0	3.0	3.0	0.0	0.0	2.0	2.0	0.0	0.0	0.0	0.0	0.0	0.0	0.0	2.0	0.0	0.0	0.0	0.0
otu29152	5.0	0.0	0.0	0.0	0.0	4.0	0.0	7.0	13.0	4.0	6.0	0.0	11.0	1.0	0.0	3.0	8.0	8.0	2.0	0.0	0.0	0.0	0.0	0.0	3.0	0.0	0.0	10.0	3.0	16.0	1.0	19.0	3.0	4.0	3.0	7.0	0.0	11.0	2.0	5.0	2.0	0.0	0.0	6.0	0.0	0.0	0.0	0.0	3.0
otu29488	0.0	0.0	4.0	6.0	0.0	0.0	7.0	4.0	6.0	8.0	10.0	7.0	4.0	8.0	13.0	2.0	0.0	0.0	0.0	0.0	0.0	0.0	0.0	0.0	0.0	0.0	2.0	0.0	22.0	0.0	11.0	4.0	11.0	4.0	0.0	7.0	0.0	12.0	2.0	2.0	1.0	0.0	0.0	0.0	0.0	0.0	0.0	0.0	0.0
otu19301	15.0	4.0	3.0	2.0	40.0	0.0	0.0	0.0	0.0	0.0	2.0	0.0	0.0	0.0	0.0	0.0	0.0	0.0	0.0	0.0	0.0	0.0	0.0	0.0	0.0	0.0	80.0	11.0	0.0	0.0	0.0	0.0	0.0	0.0	0.0	0.0	0.0	0.0	0.0	0.0	0.0	0.0	0.0	0.0	0.0	0.0	0.0	0.0	0.0
otu31513	3.0	0.0	0.0	0.0	0.0	0.0	0.0	2.0	5.0	0.0	0.0	0.0	0.0	0.0	0.0	2.0	0.0	0.0	0.0	0.0	0.0	0.0	0.0	0.0	0.0	24.0	0.0	2.0	4.0	11.0	4.0	3.0	0.0	30.0	13.0	11.0	0.0	27.0	0.0	15.0	0.0	0.0	0.0	0.0	0.0	0.0	0.0	0.0	9.0
otu30953	0.0	0.0	0.0	0.0	0.0	0.0	0.0	0.0	0.0	0.0	4.0	6.0	4.0	2.0	4.0	7.0	14.0	4.0	8.0	11.0	4.0	5.0	2.0	9.0	4.0	0.0	0.0	0.0	0.0	0.0	1.0	0.0	2.0	11.0	4.0	7.0	4.0	2.0	3.0	5.0	6.0	5.0	5.0	2.0	8.0	3.0	8.0	2.0	4.0
otu11784	2.0	0.0	2.0	0.0	0.0	4.0	4.0	0.0	0.0	2.0	0.0	2.0	14.0	5.0	0.0	5.0	3.0	5.0	7.0	4.0	5.0	0.0	8.0	12.0	3.0	0.0	0.0	1.0	0.0	2.0	0.0	0.0	2.0	1.0	7.0	2.0	2.0	1.0	6.0	9.0	0.0	3.0	0.0	0.0	0.0	6.0	13.0	19.0	0.0
otu30726	0.0	0.0	0.0	0.0	0.0	0.0	0.0	0.0	0.0	0.0	0.0	0.0	0.0	0.0	78.0	0.0	0.0	0.0	0.0	0.0	0.0	18.0	0.0	0.0	0.0	0.0	0.0	0.0	0.0	0.0	0.0	0.0	0.0	0.0	0.0	0.0	0.0	0.0	15.0	0.0	2.0	6.0	15.0	0.0	6.0	0.0	0.0	0.0	0.0
otu33599	0.0	0.0	0.0	0.0	0.0	8.0	1.0	0.0	0.0	1.0	0.0	2.0	3.0	4.0	4.0	7.0	2.0	3.0	14.0	0.0	4.0	5.0	3.0	2.0	0.0	0.0	0.0	0.0	0.0	0.0	0.0	0.0	0.0	5.0	7.0	0.0	3.0	2.0	13.0	24.0	0.0	5.0	3.0	0.0	3.0	12.0	6.0	12.0	4.0
otu8997	1.0	0.0	4.0	0.0	0.0	0.0	3.0	4.0	3.0	14.0	2.0	2.0	0.0	4.0	0.0	0.0	0.0	2.0	0.0	0.0	0.0	2.0	0.0	0.0	0.0	5.0	0.0	0.0	1.0	1.0	9.0	7.0	0.0	9.0	3.0	9.0	4.0	9.0	8.0	51.0	0.0	3.0	0.0	5.0	0.0	0.0	0.0	0.0	0.0
otu12311	6.0	0.0	8.0	12.0	1.0	7.0	7.0	4.0	6.0	4.0	5.0	5.0	3.0	1.0	2.0	0.0	1.0	0.0	3.0	1.0	3.0	0.0	2.0	0.0	2.0	2.0	3.0	4.0	3.0	2.0	12.0	7.0	3.0	0.0	6.0	3.0	4.0	1.0	5.0	2.0	3.0	2.0	2.0	4.0	5.0	3.0	0.0	0.0	0.0
otu31871	2.0	0.0	7.0	0.0	0.0	5.0	8.0	0.0	12.0	47.0	0.0	0.0	0.0	0.0	0.0	0.0	0.0	0.0	0.0	0.0	0.0	0.0	5.0	0.0	0.0	28.0	0.0	3.0	0.0	6.0	7.0	3.0	0.0	3.0	7.0	0.0	0.0	0.0	0.0	2.0	0.0	0.0	2.0	0.0	0.0	3.0	2.0	3.0	0.0
otu45275	0.0	0.0	0.0	2.0	0.0	1.0	2.0	0.0	0.0	0.0	0.0	1.0	0.0	2.0	0.0	3.0	3.0	0.0	2.0	0.0	2.0	0.0	6.0	4.0	0.0	0.0	0.0	0.0	0.0	0.0	0.0	0.0	0.0	4.0	0.0	0.0	0.0	0.0	2.0	2.0	0.0	0.0	0.0	0.0	0.0	9.0	99.0	9.0	0.0
otu11011	0.0	0.0	2.0	3.0	0.0	3.0	1.0	0.0	0.0	2.0	0.0	8.0	6.0	4.0	0.0	3.0	9.0	0.0	6.0	0.0	7.0	0.0	14.0	6.0	5.0	0.0	0.0	4.0	0.0	2.0	0.0	0.0	0.0	1.0	2.0	0.0	2.0	4.0	4.0	2.0	0.0	9.0	0.0	0.0	2.0	10.0	14.0	20.0	4.0
otu19519	5.0	0.0	5.0	0.0	0.0	3.0	8.0	2.0	2.0	21.0	0.0	3.0	0.0	6.0	0.0	6.0	0.0	8.0	0.0	0.0	0.0	0.0	0.0	0.0	0.0	0.0	0.0	0.0	0.0	6.0	0.0	6.0	0.0	10.0	12.0	5.0	4.0	17.0	14.0	8.0	0.0	4.0	0.0	3.0	0.0	0.0	0.0	0.0	0.0
otu24450	6.0	0.0	7.0	12.0	0.0	10.0	0.0	6.0	6.0	3.0	7.0	2.0	18.0	1.0	1.0	0.0	12.0	0.0	1.0	0.0	0.0	0.0	0.0	0.0	0.0	4.0	0.0	0.0	0.0	0.0	10.0	24.0	0.0	0.0	4.0	4.0	0.0	6.0	2.0	2.0	5.0	3.0	0.0	0.0	2.0	0.0	0.0	0.0	0.0
otu33348	2.0	0.0	4.0	0.0	0.0	5.0	4.0	2.0	0.0	6.0	0.0	8.0	2.0	6.0	0.0	5.0	1.0	0.0	4.0	6.0	2.0	2.0	3.0	6.0	4.0	0.0	0.0	0.0	5.0	0.0	4.0	0.0	4.0	4.0	0.0	5.0	8.0	3.0	15.0	12.0	1.0	3.0	2.0	6.0	3.0	4.0	3.0	3.0	0.0
otu8631	18.0	0.0	14.0	46.0	0.0	9.0	5.0	0.0	15.0	1.0	1.0	0.0	3.0	1.0	3.0	0.0	0.0	0.0	0.0	2.0	0.0	0.0	0.0	0.0	0.0	3.0	0.0	4.0	0.0	0.0	11.0	4.0	7.0	3.0	3.0	0.0	0.0	0.0	0.0	0.0	2.0	0.0	0.0	0.0	0.0	0.0	0.0	0.0	0.0
otu34395	0.0	0.0	0.0	0.0	0.0	0.0	0.0	0.0	0.0	0.0	0.0	0.0	0.0	0.0	57.0	0.0	0.0	0.0	0.0	0.0	0.0	13.0	0.0	0.0	0.0	0.0	0.0	0.0	0.0	0.0	0.0	0.0	0.0	0.0	6.0	0.0	0.0	0.0	24.0	32.0	0.0	6.0	5.0	5.0	0.0	0.0	0.0	0.0	0.0
otu34564	2.0	0.0	6.0	6.0	0.0	5.0	3.0	0.0	4.0	0.0	11.0	9.0	3.0	15.0	3.0	0.0	0.0	0.0	0.0	0.0	0.0	0.0	0.0	0.0	0.0	0.0	3.0	0.0	2.0	9.0	12.0	7.0	10.0	2.0	3.0	2.0	18.0	2.0	6.0	0.0	3.0	0.0	0.0	7.0	0.0	1.0	0.0	0.0	0.0
otu1063	14.0	0.0	2.0	8.0	0.0	4.0	9.0	5.0	12.0	12.0	0.0	0.0	0.0	0.0	0.0	3.0	5.0	0.0	0.0	0.0	1.0	0.0	2.0	4.0	0.0	0.0	0.0	1.0	3.0	11.0	2.0	0.0	0.0	4.0	9.0	2.0	0.0	20.0	0.0	2.0	0.0	2.0	0.0	0.0	0.0	9.0	4.0	5.0	0.0
otu2721	0.0	0.0	0.0	0.0	0.0	0.0	0.0	0.0	0.0	0.0	2.0	5.0	6.0	4.0	5.0	8.0	9.0	6.0	10.0	7.0	3.0	3.0	4.0	4.0	4.0	0.0	0.0	0.0	0.0	0.0	2.0	0.0	3.0	9.0	2.0	10.0	7.0	0.0	3.0	5.0	4.0	9.0	4.0	7.0	5.0	4.0	1.0	5.0	3.0
otu6294	0.0	0.0	0.0	0.0	0.0	2.0	0.0	2.0	0.0	0.0	0.0	5.0	2.0	4.0	0.0	10.0	4.0	16.0	2.0	12.0	5.0	11.0	0.0	15.0	14.0	0.0	0.0	0.0	0.0	0.0	0.0	0.0	0.0	0.0	0.0	0.0	0.0	0.0	0.0	3.0	7.0	3.0	4.0	3.0	9.0	5.0	6.0	9.0	11.0
otu25048	0.0	0.0	6.0	0.0	0.0	5.0	5.0	0.0	2.0	15.0	0.0	0.0	5.0	1.0	0.0	4.0	1.0	10.0	14.0	0.0	2.0	0.0	15.0	10.0	2.0	3.0	0.0	0.0	0.0	13.0	0.0	0.0	2.0	3.0	14.0	0.0	2.0	4.0	3.0	0.0	0.0	2.0	0.0	0.0	0.0	2.0	7.0	2.0	3.0
otu33958	0.0	0.0	0.0	0.0	0.0	0.0	14.0	23.0	8.0	0.0	0.0	2.0	2.0	0.0	0.0	11.0	3.0	7.0	0.0	6.0	2.0	0.0	0.0	3.0	0.0	0.0	0.0	10.0	7.0	0.0	0.0	36.0	0.0	0.0	0.0	4.0	0.0	0.0	0.0	14.0	0.0	0.0	3.0	3.0	0.0	0.0	0.0	2.0	3.0
otu40796	3.0	0.0	8.0	0.0	0.0	7.0	14.0	2.0	0.0	41.0	0.0	2.0	0.0	9.0	2.0	8.0	0.0	0.0	0.0	0.0	0.0	0.0	0.0	0.0	0.0	2.0	0.0	0.0	1.0	7.0	3.0	0.0	2.0	15.0	0.0	2.0	0.0	9.0	0.0	7.0	0.0	2.0	0.0	0.0	0.0	0.0	0.0	0.0	8.0
otu7442	0.0	0.0	1.0	0.0	0.0	3.0	1.0	0.0	0.0	0.0	0.0	5.0	7.0	10.0	0.0	6.0	6.0	7.0	8.0	5.0	5.0	0.0	18.0	13.0	1.0	0.0	0.0	0.0	0.0	2.0	0.0	0.0	0.0	3.0	0.0	0.0	0.0	2.0	0.0	4.0	0.0	8.0	0.0	0.0	0.0	9.0	14.0	15.0	5.0
otu18028	0.0	0.0	0.0	0.0	0.0	0.0	0.0	0.0	0.0	0.0	0.0	0.0	2.0	0.0	4.0	0.0	1.0	2.0	0.0	0.0	8.0	0.0	16.0	30.0	10.0	0.0	0.0	0.0	0.0	0.0	0.0	0.0	0.0	3.0	0.0	0.0	0.0	2.0	0.0	0.0	10.0	17.0	6.0	8.0	0.0	8.0	7.0	0.0	14.0
otu32968	0.0	0.0	0.0	0.0	0.0	0.0	0.0	0.0	0.0	0.0	0.0	2.0	0.0	1.0	0.0	10.0	0.0	3.0	0.0	8.0	6.0	15.0	0.0	14.0	20.0	0.0	0.0	2.0	0.0	0.0	0.0	0.0	0.0	2.0	4.0	0.0	0.0	0.0	2.0	2.0	3.0	3.0	14.0	9.0	3.0	7.0	4.0	20.0	7.0
otu19310	0.0	0.0	2.0	0.0	0.0	1.0	5.0	0.0	0.0	0.0	0.0	0.0	5.0	0.0	0.0	10.0	0.0	12.0	0.0	0.0	3.0	0.0	23.0	24.0	2.0	0.0	0.0	0.0	0.0	31.0	0.0	0.0	2.0	1.0	0.0	0.0	0.0	2.0	1.0	0.0	0.0	4.0	0.0	0.0	0.0	4.0	10.0	7.0	3.0
otu33209	0.0	0.0	10.0	6.0	0.0	2.0	1.0	1.0	0.0	0.0	17.0	18.0	5.0	3.0	0.0	6.0	4.0	2.0	0.0	2.0	0.0	0.0	0.0	0.0	0.0	0.0	0.0	7.0	3.0	4.0	4.0	2.0	10.0	0.0	0.0	15.0	18.0	8.0	3.0	0.0	0.0	0.0	3.0	5.0	0.0	0.0	2.0	0.0	0.0
otu43012	5.0	0.0	2.0	1.0	0.0	9.0	2.0	0.0	0.0	3.0	0.0	5.0	9.0	3.0	0.0	3.0	3.0	6.0	7.0	2.0	5.0	0.0	8.0	13.0	4.0	0.0	0.0	5.0	0.0	6.0	0.0	0.0	0.0	1.0	7.0	0.0	2.0	0.0	1.0	9.0	1.0	2.0	0.0	0.0	0.0	8.0	9.0	18.0	4.0
otu10175	0.0	0.0	0.0	0.0	0.0	1.0	1.0	2.0	2.0	1.0	0.0	2.0	7.0	4.0	5.0	20.0	6.0	5.0	9.0	1.0	0.0	3.0	12.0	8.0	4.0	0.0	0.0	1.0	0.0	0.0	0.0	3.0	0.0	4.0	6.0	2.0	0.0	5.0	4.0	6.0	2.0	3.0	0.0	0.0	14.0	2.0	0.0	2.0	10.0
otu20715	14.0	0.0	0.0	0.0	0.0	21.0	0.0	1.0	12.0	0.0	0.0	3.0	5.0	7.0	0.0	3.0	0.0	10.0	0.0	5.0	4.0	7.0	2.0	0.0	0.0	0.0	0.0	0.0	0.0	6.0	0.0	0.0	0.0	2.0	33.0	0.0	0.0	0.0	0.0	2.0	1.0	0.0	7.0	2.0	2.0	0.0	6.0	6.0	0.0
otu28672	0.0	0.0	5.0	3.0	0.0	0.0	11.0	6.0	9.0	27.0	4.0	3.0	4.0	1.0	5.0	0.0	0.0	2.0	0.0	0.0	0.0	0.0	0.0	0.0	0.0	0.0	0.0	0.0	22.0	0.0	2.0	7.0	7.0	4.0	3.0	0.0	0.0	10.0	2.0	17.0	0.0	0.0	0.0	0.0	0.0	0.0	0.0	0.0	0.0
otu33932	2.0	0.0	0.0	5.0	0.0	3.0	1.0	5.0	0.0	0.0	6.0	0.0	8.0	8.0	2.0	2.0	14.0	10.0	2.0	19.0	0.0	2.0	4.0	3.0	3.0	0.0	0.0	0.0	0.0	12.0	0.0	0.0	0.0	0.0	3.0	0.0	4.0	3.0	7.0	0.0	6.0	9.0	0.0	4.0	0.0	3.0	0.0	2.0	2.0
otu43397	4.0	0.0	0.0	0.0	0.0	0.0	0.0	0.0	0.0	1.0	0.0	6.0	0.0	2.0	4.0	4.0	0.0	5.0	7.0	2.0	10.0	9.0	2.0	12.0	14.0	0.0	0.0	0.0	0.0	0.0	0.0	0.0	2.0	0.0	4.0	0.0	5.0	0.0	0.0	7.0	4.0	2.0	15.0	3.0	5.0	14.0	6.0	6.0	2.0
otu18363	0.0	0.0	0.0	0.0	0.0	0.0	13.0	32.0	0.0	0.0	0.0	3.0	7.0	1.0	0.0	7.0	7.0	8.0	0.0	2.0	3.0	2.0	0.0	7.0	0.0	0.0	0.0	0.0	10.0	0.0	0.0	2.0	0.0	3.0	0.0	5.0	0.0	0.0	0.0	13.0	0.0	5.0	9.0	13.0	0.0	0.0	4.0	2.0	3.0
otu41123	2.0	0.0	0.0	0.0	0.0	5.0	4.0	7.0	4.0	31.0	0.0	0.0	0.0	2.0	0.0	6.0	0.0	5.0	0.0	0.0	0.0	0.0	0.0	0.0	0.0	23.0	0.0	0.0	3.0	3.0	4.0	6.0	2.0	6.0	9.0	10.0	5.0	5.0	4.0	2.0	0.0	2.0	0.0	4.0	0.0	0.0	0.0	0.0	0.0
otu6422	0.0	0.0	0.0	3.0	0.0	0.0	0.0	0.0	1.0	0.0	0.0	0.0	0.0	0.0	0.0	0.0	0.0	0.0	0.0	0.0	0.0	0.0	0.0	0.0	0.0	0.0	4.0	0.0	135.0	0.0	1.0	0.0	0.0	0.0	2.0	0.0	0.0	0.0	0.0	2.0	0.0	0.0	0.0	0.0	0.0	0.0	0.0	0.0	0.0
otu12483	5.0	0.0	2.0	5.0	0.0	5.0	2.0	2.0	2.0	0.0	8.0	7.0	2.0	16.0	4.0	0.0	1.0	0.0	0.0	0.0	0.0	0.0	0.0	0.0	2.0	0.0	3.0	3.0	0.0	14.0	16.0	3.0	9.0	3.0	0.0	4.0	14.0	6.0	3.0	0.0	1.0	2.0	0.0	3.0	2.0	1.0	1.0	0.0	0.0
otu24323	0.0	0.0	0.0	1.0	0.0	0.0	0.0	0.0	0.0	0.0	0.0	0.0	0.0	0.0	0.0	0.0	0.0	0.0	0.0	0.0	0.0	0.0	0.0	0.0	0.0	0.0	0.0	158.0	0.0	0.0	0.0	0.0	0.0	0.0	0.0	0.0	0.0	0.0	0.0	0.0	0.0	0.0	0.0	0.0	0.0	0.0	0.0	0.0	0.0
otu36407	0.0	0.0	0.0	0.0	0.0	2.0	1.0	0.0	0.0	0.0	0.0	2.0	0.0	1.0	0.0	10.0	2.0	9.0	4.0	7.0	1.0	9.0	2.0	6.0	15.0	0.0	0.0	0.0	0.0	0.0	0.0	0.0	0.0	0.0	4.0	0.0	0.0	0.0	3.0	5.0	4.0	0.0	8.0	2.0	7.0	9.0	12.0	10.0	12.0
otu18176	0.0	0.0	2.0	0.0	0.0	12.0	8.0	1.0	1.0	6.0	0.0	0.0	0.0	2.0	4.0	3.0	0.0	12.0	2.0	0.0	2.0	0.0	2.0	0.0	0.0	6.0	0.0	0.0	0.0	0.0	0.0	3.0	7.0	33.0	22.0	1.0	7.0	8.0	2.0	6.0	0.0	0.0	0.0	0.0	0.0	0.0	0.0	0.0	0.0
otu32647	0.0	0.0	0.0	0.0	0.0	0.0	0.0	0.0	0.0	0.0	2.0	7.0	6.0	4.0	5.0	10.0	12.0	7.0	7.0	8.0	6.0	5.0	2.0	2.0	4.0	0.0	0.0	0.0	0.0	0.0	1.0	2.0	6.0	7.0	0.0	8.0	6.0	1.0	2.0	7.0	6.0	7.0	3.0	2.0	5.0	0.0	2.0	3.0	5.0
otu5503	0.0	0.0	0.0	0.0	0.0	0.0	0.0	0.0	0.0	0.0	3.0	3.0	2.0	3.0	2.0	9.0	9.0	3.0	13.0	7.0	3.0	3.0	3.0	8.0	1.0	0.0	0.0	0.0	0.0	0.0	0.0	2.0	5.0	6.0	0.0	9.0	7.0	0.0	2.0	4.0	11.0	10.0	4.0	9.0	6.0	4.0	5.0	7.0	2.0
otu17566	2.0	0.0	0.0	0.0	0.0	0.0	0.0	30.0	0.0	0.0	2.0	16.0	2.0	8.0	3.0	8.0	9.0	7.0	9.0	2.0	3.0	0.0	0.0	2.0	1.0	0.0	0.0	0.0	0.0	0.0	0.0	2.0	0.0	0.0	0.0	9.0	9.0	0.0	2.0	0.0	14.0	7.0	5.0	0.0	2.0	0.0	0.0	0.0	4.0
otu9622	0.0	0.0	0.0	0.0	0.0	14.0	0.0	0.0	0.0	0.0	0.0	0.0	0.0	0.0	0.0	0.0	0.0	4.0	0.0	2.0	0.0	7.0	3.0	2.0	0.0	0.0	0.0	0.0	0.0	0.0	0.0	0.0	0.0	67.0	33.0	0.0	0.0	0.0	3.0	2.0	0.0	0.0	6.0	8.0	0.0	2.0	0.0	0.0	0.0
otu11061	2.0	0.0	0.0	0.0	0.0	0.0	0.0	18.0	0.0	0.0	18.0	2.0	4.0	3.0	2.0	2.0	46.0	0.0	4.0	0.0	0.0	0.0	0.0	0.0	0.0	3.0	0.0	0.0	0.0	0.0	0.0	7.0	0.0	0.0	0.0	5.0	2.0	4.0	2.0	0.0	14.0	3.0	2.0	0.0	2.0	0.0	0.0	0.0	2.0
otu17464	0.0	0.0	0.0	0.0	0.0	0.0	0.0	0.0	0.0	0.0	11.0	3.0	0.0	0.0	0.0	11.0	7.0	7.0	26.0	3.0	0.0	0.0	12.0	26.0	1.0	0.0	0.0	0.0	0.0	0.0	0.0	0.0	0.0	0.0	0.0	13.0	2.0	0.0	0.0	0.0	5.0	3.0	6.0	5.0	15.0	2.0	3.0	0.0	0.0
otu43523	0.0	0.0	3.0	0.0	0.0	6.0	4.0	0.0	0.0	23.0	0.0	2.0	0.0	4.0	0.0	6.0	1.0	2.0	0.0	0.0	0.0	0.0	1.0	0.0	0.0	0.0	0.0	0.0	1.0	5.0	1.0	0.0	2.0	22.0	6.0	2.0	5.0	18.0	20.0	6.0	0.0	2.0	0.0	3.0	0.0	0.0	0.0	0.0	2.0
otu9576	0.0	0.0	0.0	0.0	0.0	0.0	0.0	0.0	0.0	0.0	0.0	2.0	0.0	0.0	0.0	7.0	0.0	0.0	2.0	8.0	9.0	17.0	2.0	12.0	1.0	0.0	0.0	0.0	0.0	0.0	0.0	0.0	0.0	11.0	0.0	0.0	0.0	0.0	0.0	15.0	3.0	7.0	5.0	5.0	8.0	6.0	20.0	10.0	3.0
otu31714	0.0	0.0	0.0	0.0	0.0	0.0	0.0	12.0	0.0	0.0	0.0	0.0	0.0	0.0	0.0	0.0	16.0	0.0	0.0	0.0	1.0	0.0	12.0	8.0	0.0	0.0	0.0	0.0	17.0	0.0	0.0	0.0	0.0	0.0	0.0	2.0	0.0	7.0	0.0	0.0	0.0	57.0	0.0	0.0	0.0	0.0	13.0	3.0	0.0
otu9589	0.0	0.0	0.0	0.0	0.0	0.0	1.0	0.0	0.0	0.0	0.0	2.0	2.0	1.0	0.0	23.0	0.0	6.0	0.0	10.0	0.0	0.0	2.0	5.0	0.0	0.0	0.0	0.0	0.0	0.0	0.0	0.0	29.0	0.0	2.0	0.0	0.0	0.0	0.0	21.0	9.0	3.0	14.0	14.0	21.0	0.0	0.0	0.0	0.0
otu11398	9.0	0.0	7.0	2.0	0.0	29.0	4.0	0.0	0.0	9.0	2.0	0.0	2.0	0.0	5.0	0.0	10.0	0.0	0.0	0.0	0.0	3.0	0.0	2.0	1.0	18.0	0.0	3.0	8.0	6.0	0.0	0.0	3.0	0.0	0.0	0.0	0.0	0.0	3.0	5.0	0.0	0.0	0.0	0.0	0.0	3.0	3.0	3.0	0.0
otu14154	6.0	0.0	0.0	3.0	0.0	0.0	4.0	0.0	0.0	3.0	0.0	5.0	3.0	3.0	1.0	2.0	6.0	0.0	12.0	2.0	5.0	8.0	14.0	10.0	2.0	0.0	0.0	3.0	1.0	7.0	0.0	0.0	3.0	3.0	5.0	0.0	2.0	1.0	1.0	0.0	0.0	3.0	7.0	3.0	0.0	5.0	6.0	6.0	9.0
otu15991	0.0	0.0	0.0	0.0	0.0	0.0	0.0	0.0	0.0	0.0	0.0	8.0	3.0	3.0	0.0	16.0	0.0	8.0	11.0	8.0	4.0	3.0	0.0	6.0	2.0	0.0	0.0	0.0	0.0	0.0	1.0	13.0	2.0	0.0	0.0	3.0	8.0	0.0	0.0	7.0	4.0	4.0	20.0	9.0	6.0	2.0	2.0	6.0	5.0
otu24483	0.0	0.0	4.0	1.0	0.0	2.0	3.0	0.0	0.0	1.0	0.0	3.0	7.0	5.0	0.0	0.0	7.0	4.0	5.0	2.0	5.0	0.0	11.0	8.0	2.0	0.0	0.0	3.0	0.0	3.0	0.0	0.0	0.0	2.0	3.0	0.0	0.0	4.0	4.0	7.0	0.0	5.0	0.0	0.0	2.0	13.0	14.0	16.0	3.0
otu24961	0.0	0.0	0.0	0.0	0.0	0.0	0.0	0.0	0.0	0.0	0.0	0.0	0.0	0.0	0.0	0.0	0.0	0.0	0.0	0.0	0.0	0.0	76.0	79.0	0.0	0.0	0.0	0.0	0.0	0.0	0.0	0.0	0.0	0.0	0.0	0.0	0.0	0.0	0.0	0.0	0.0	0.0	0.0	0.0	0.0	8.0	1.0	2.0	0.0
otu25903	6.0	0.0	0.0	0.0	0.0	1.0	4.0	10.0	0.0	0.0	0.0	11.0	2.0	5.0	4.0	3.0	11.0	5.0	2.0	2.0	7.0	6.0	4.0	4.0	6.0	0.0	0.0	0.0	3.0	0.0	7.0	0.0	0.0	3.0	0.0	5.0	4.0	0.0	3.0	4.0	5.0	12.0	3.0	3.0	0.0	2.0	2.0	2.0	3.0
otu20872	0.0	0.0	1.0	0.0	0.0	6.0	6.0	0.0	0.0	2.0	0.0	12.0	9.0	8.0	3.0	8.0	8.0	0.0	0.0	0.0	0.0	8.0	0.0	0.0	0.0	7.0	0.0	0.0	0.0	5.0	0.0	0.0	0.0	0.0	0.0	2.0	4.0	0.0	0.0	0.0	0.0	13.0	21.0	7.0	9.0	0.0	10.0	6.0	0.0
otu28823	0.0	0.0	0.0	0.0	0.0	0.0	0.0	0.0	0.0	0.0	0.0	0.0	0.0	0.0	22.0	0.0	0.0	0.0	0.0	0.0	0.0	33.0	0.0	0.0	0.0	0.0	0.0	0.0	0.0	0.0	0.0	0.0	0.0	0.0	0.0	0.0	0.0	0.0	11.0	0.0	0.0	2.0	93.0	3.0	0.0	0.0	0.0	0.0	0.0
otu32171	0.0	0.0	0.0	0.0	0.0	0.0	0.0	0.0	0.0	0.0	1.0	0.0	3.0	0.0	0.0	3.0	54.0	2.0	16.0	7.0	0.0	0.0	11.0	2.0	0.0	0.0	0.0	0.0	0.0	0.0	0.0	6.0	0.0	0.0	0.0	0.0	0.0	0.0	17.0	6.0	0.0	2.0	0.0	0.0	9.0	0.0	0.0	0.0	0.0
otu41227	0.0	0.0	3.0	0.0	0.0	1.0	2.0	6.0	2.0	16.0	2.0	0.0	0.0	2.0	1.0	3.0	0.0	2.0	0.0	0.0	0.0	0.0	0.0	0.0	0.0	11.0	0.0	0.0	5.0	0.0	9.0	10.0	0.0	12.0	5.0	16.0	8.0	16.0	9.0	6.0	0.0	0.0	0.0	4.0	0.0	0.0	0.0	0.0	0.0
otu19821	0.0	7.0	0.0	0.0	38.0	0.0	0.0	0.0	0.0	7.0	0.0	0.0	0.0	0.0	0.0	0.0	0.0	0.0	0.0	0.0	0.0	0.0	0.0	0.0	0.0	0.0	93.0	0.0	0.0	0.0	0.0	0.0	0.0	0.0	0.0	0.0	0.0	0.0	0.0	0.0	0.0	0.0	0.0	0.0	0.0	0.0	0.0	0.0	0.0
otu30514	5.0	0.0	0.0	0.0	0.0	3.0	3.0	16.0	0.0	0.0	0.0	5.0	5.0	10.0	3.0	4.0	10.0	6.0	2.0	0.0	3.0	4.0	2.0	3.0	7.0	0.0	0.0	0.0	5.0	0.0	7.0	0.0	0.0	3.0	0.0	0.0	2.0	0.0	3.0	5.0	3.0	6.0	4.0	4.0	2.0	2.0	3.0	0.0	7.0
otu37210	3.0	0.0	0.0	0.0	0.0	1.0	8.0	10.0	0.0	0.0	0.0	10.0	6.0	9.0	7.0	3.0	7.0	7.0	2.0	1.0	4.0	7.0	2.0	2.0	5.0	0.0	0.0	0.0	3.0	0.0	6.0	0.0	0.0	6.0	0.0	0.0	4.0	0.0	0.0	6.0	3.0	6.0	3.0	9.0	2.0	1.0	2.0	2.0	2.0
otu40500	0.0	0.0	1.0	0.0	0.0	0.0	0.0	0.0	0.0	2.0	4.0	2.0	0.0	0.0	0.0	0.0	14.0	0.0	17.0	0.0	0.0	0.0	0.0	0.0	2.0	0.0	0.0	0.0	0.0	22.0	0.0	0.0	0.0	0.0	0.0	13.0	0.0	15.0	0.0	0.0	18.0	2.0	0.0	7.0	14.0	2.0	0.0	4.0	2.0
otu11353	0.0	0.0	0.0	0.0	0.0	1.0	17.0	0.0	0.0	2.0	0.0	0.0	2.0	0.0	0.0	3.0	10.0	5.0	7.0	5.0	5.0	0.0	4.0	16.0	2.0	0.0	0.0	9.0	2.0	0.0	0.0	2.0	0.0	4.0	0.0	2.0	0.0	12.0	2.0	11.0	0.0	5.0	0.0	0.0	0.0	2.0	10.0	11.0	0.0
otu14651	0.0	0.0	0.0	0.0	0.0	1.0	0.0	0.0	0.0	0.0	0.0	8.0	8.0	3.0	1.0	12.0	8.0	5.0	2.0	0.0	5.0	10.0	9.0	0.0	5.0	0.0	0.0	0.0	0.0	0.0	0.0	0.0	2.0	2.0	0.0	8.0	5.0	2.0	1.0	0.0	0.0	5.0	0.0	0.0	7.0	7.0	1.0	0.0	0.0
otu17220	3.0	0.0	4.0	0.0	0.0	0.0	4.0	7.0	6.0	18.0	7.0	0.0	0.0	0.0	1.0	2.0	0.0	2.0	0.0	0.0	0.0	0.0	0.0	0.0	0.0	9.0	0.0	0.0	4.0	2.0	10.0	13.0	3.0	12.0	2.0	13.0	2.0	11.0	8.0	5.0	0.0	2.0	0.0	0.0	0.0	0.0	0.0	0.0	0.0
otu18275	0.0	0.0	9.0	3.0	0.0	0.0	10.0	0.0	0.0	18.0	0.0	5.0	5.0	6.0	0.0	3.0	0.0	2.0	0.0	0.0	0.0	0.0	2.0	2.0	0.0	0.0	0.0	0.0	0.0	0.0	0.0	0.0	3.0	10.0	9.0	0.0	3.0	11.0	3.0	14.0	0.0	0.0	0.0	0.0	30.0	0.0	0.0	0.0	0.0
otu32939	4.0	0.0	1.0	3.0	0.0	1.0	8.0	7.0	2.0	2.0	0.0	11.0	7.0	6.0	7.0	8.0	4.0	9.0	0.0	2.0	0.0	0.0	0.0	2.0	0.0	0.0	2.0	5.0	4.0	0.0	4.0	7.0	5.0	0.0	0.0	5.0	18.0	0.0	4.0	3.0	0.0	0.0	2.0	3.0	5.0	0.0	0.0	0.0	2.0
otu16582	0.0	0.0	0.0	0.0	0.0	0.0	5.0	10.0	9.0	0.0	2.0	0.0	2.0	0.0	0.0	0.0	2.0	2.0	0.0	1.0	0.0	0.0	0.0	7.0	0.0	0.0	0.0	6.0	68.0	0.0	0.0	6.0	0.0	1.0	0.0	0.0	0.0	9.0	0.0	6.0	0.0	2.0	0.0	2.0	0.0	0.0	0.0	3.0	2.0
otu43690	0.0	0.0	7.0	2.0	0.0	2.0	5.0	0.0	4.0	3.0	0.0	0.0	2.0	0.0	0.0	8.0	0.0	9.0	0.0	0.0	1.0	4.0	9.0	12.0	0.0	0.0	0.0	0.0	0.0	30.0	0.0	0.0	0.0	0.0	2.0	0.0	0.0	1.0	1.0	0.0	0.0	5.0	0.0	0.0	0.0	7.0	14.0	5.0	4.0
otu7846	0.0	0.0	1.0	110.0	0.0	0.0	0.0	0.0	0.0	0.0	2.0	0.0	0.0	0.0	0.0	0.0	0.0	0.0	0.0	0.0	8.0	0.0	0.0	0.0	0.0	0.0	0.0	0.0	0.0	0.0	0.0	0.0	0.0	0.0	0.0	0.0	0.0	0.0	0.0	0.0	0.0	2.0	0.0	11.0	0.0	0.0	0.0	0.0	2.0
otu24693	0.0	0.0	0.0	0.0	0.0	0.0	2.0	7.0	5.0	3.0	4.0	3.0	7.0	8.0	0.0	18.0	7.0	3.0	6.0	1.0	2.0	0.0	12.0	2.0	1.0	0.0	0.0	0.0	0.0	1.0	0.0	7.0	0.0	8.0	2.0	5.0	0.0	8.0	6.0	3.0	0.0	4.0	0.0	0.0	4.0	4.0	2.0	0.0	2.0
otu42718	0.0	0.0	0.0	0.0	0.0	0.0	0.0	0.0	0.0	0.0	0.0	0.0	0.0	0.0	0.0	20.0	9.0	22.0	19.0	15.0	3.0	0.0	0.0	6.0	1.0	0.0	0.0	0.0	0.0	0.0	0.0	0.0	0.0	0.0	0.0	4.0	0.0	0.0	0.0	7.0	12.0	0.0	20.0	5.0	6.0	3.0	1.0	0.0	3.0
otu9288	5.0	0.0	1.0	0.0	0.0	7.0	3.0	3.0	4.0	5.0	0.0	2.0	4.0	0.0	0.0	2.0	1.0	12.0	25.0	7.0	3.0	0.0	2.0	8.0	4.0	8.0	0.0	0.0	0.0	2.0	0.0	0.0	3.0	4.0	13.0	2.0	0.0	1.0	0.0	0.0	3.0	3.0	0.0	0.0	11.0	0.0	0.0	0.0	0.0
otu17914	0.0	0.0	0.0	0.0	0.0	7.0	0.0	1.0	0.0	0.0	0.0	0.0	2.0	0.0	0.0	3.0	0.0	9.0	0.0	10.0	9.0	3.0	0.0	13.0	7.0	0.0	0.0	4.0	0.0	0.0	0.0	0.0	0.0	3.0	4.0	0.0	0.0	0.0	0.0	4.0	5.0	2.0	3.0	0.0	6.0	8.0	9.0	12.0	10.0
otu22101	5.0	0.0	10.0	3.0	0.0	9.0	4.0	3.0	18.0	24.0	3.0	0.0	0.0	1.0	2.0	0.0	0.0	2.0	0.0	0.0	0.0	0.0	0.0	0.0	0.0	16.0	0.0	0.0	0.0	0.0	16.0	7.0	3.0	1.0	3.0	9.0	0.0	3.0	1.0	0.0	0.0	0.0	0.0	0.0	0.0	0.0	0.0	0.0	0.0
otu38259	0.0	0.0	0.0	0.0	0.0	0.0	0.0	0.0	0.0	0.0	0.0	2.0	4.0	0.0	1.0	0.0	7.0	3.0	6.0	0.0	3.0	2.0	12.0	19.0	5.0	0.0	0.0	1.0	0.0	0.0	0.0	0.0	3.0	2.0	4.0	2.0	0.0	3.0	0.0	5.0	6.0	8.0	2.0	2.0	2.0	9.0	11.0	6.0	13.0
otu10336	2.0	0.0	6.0	0.0	0.0	9.0	8.0	4.0	12.0	10.0	2.0	0.0	0.0	6.0	1.0	0.0	0.0	0.0	0.0	0.0	0.0	0.0	0.0	0.0	0.0	7.0	0.0	1.0	0.0	6.0	11.0	11.0	2.0	16.0	8.0	2.0	10.0	5.0	5.0	0.0	0.0	0.0	0.0	3.0	0.0	0.0	0.0	0.0	0.0
otu11045	0.0	0.0	2.0	1.0	0.0	4.0	3.0	0.0	0.0	3.0	0.0	5.0	5.0	5.0	0.0	3.0	4.0	2.0	4.0	3.0	9.0	0.0	11.0	6.0	1.0	0.0	0.0	4.0	0.0	3.0	0.0	0.0	2.0	3.0	2.0	0.0	2.0	3.0	2.0	5.0	0.0	6.0	0.0	0.0	0.0	12.0	13.0	25.0	2.0
otu2790	0.0	0.0	0.0	0.0	0.0	0.0	0.0	0.0	0.0	0.0	0.0	0.0	0.0	0.0	7.0	0.0	0.0	0.0	48.0	21.0	5.0	0.0	6.0	6.0	13.0	0.0	0.0	0.0	0.0	0.0	0.0	0.0	0.0	0.0	0.0	0.0	2.0	0.0	0.0	18.0	7.0	0.0	0.0	0.0	2.0	3.0	0.0	0.0	7.0
otu15253	0.0	0.0	1.0	0.0	0.0	0.0	1.0	0.0	0.0	0.0	0.0	0.0	4.0	0.0	0.0	2.0	1.0	0.0	0.0	0.0	0.0	0.0	12.0	8.0	0.0	0.0	4.0	11.0	1.0	3.0	0.0	0.0	0.0	0.0	0.0	6.0	0.0	77.0	0.0	0.0	0.0	7.0	0.0	2.0	0.0	0.0	0.0	0.0	0.0
otu36584	0.0	0.0	1.0	0.0	0.0	1.0	0.0	0.0	0.0	0.0	0.0	2.0	7.0	3.0	0.0	3.0	16.0	0.0	16.0	4.0	2.0	0.0	20.0	8.0	3.0	0.0	0.0	0.0	0.0	2.0	0.0	0.0	0.0	2.0	0.0	0.0	0.0	2.0	3.0	5.0	0.0	3.0	0.0	0.0	2.0	5.0	4.0	13.0	14.0
otu44510	2.0	0.0	0.0	0.0	0.0	1.0	0.0	2.0	4.0	3.0	0.0	0.0	0.0	0.0	0.0	28.0	0.0	14.0	0.0	0.0	0.0	0.0	0.0	0.0	0.0	3.0	0.0	0.0	0.0	2.0	0.0	0.0	18.0	6.0	0.0	2.0	3.0	4.0	3.0	31.0	0.0	4.0	0.0	29.0	0.0	0.0	0.0	0.0	0.0
otu28788	0.0	0.0	10.0	10.0	0.0	0.0	3.0	3.0	13.0	19.0	2.0	2.0	3.0	2.0	7.0	0.0	0.0	0.0	0.0	0.0	0.0	0.0	0.0	0.0	0.0	0.0	0.0	0.0	21.0	0.0	10.0	6.0	6.0	3.0	4.0	3.0	0.0	6.0	3.0	3.0	0.0	0.0	0.0	0.0	0.0	0.0	0.0	0.0	0.0
otu40765	0.0	0.0	0.0	0.0	0.0	2.0	8.0	30.0	0.0	0.0	0.0	0.0	0.0	0.0	0.0	7.0	5.0	12.0	1.0	0.0	3.0	2.0	0.0	4.0	0.0	0.0	0.0	0.0	16.0	0.0	0.0	0.0	0.0	3.0	0.0	0.0	0.0	0.0	1.0	10.0	0.0	2.0	7.0	9.0	9.0	0.0	6.0	2.0	3.0
otu40950	0.0	0.0	6.0	0.0	0.0	3.0	3.0	16.0	0.0	10.0	0.0	0.0	0.0	0.0	2.0	0.0	0.0	0.0	0.0	0.0	0.0	0.0	0.0	0.0	0.0	0.0	0.0	2.0	0.0	5.0	9.0	44.0	0.0	4.0	3.0	11.0	0.0	13.0	8.0	9.0	0.0	0.0	0.0	0.0	0.0	0.0	0.0	0.0	0.0
otu40978	0.0	0.0	0.0	0.0	0.0	0.0	0.0	0.0	0.0	0.0	0.0	0.0	0.0	0.0	0.0	0.0	0.0	0.0	0.0	0.0	3.0	13.0	17.0	3.0	17.0	0.0	0.0	0.0	0.0	0.0	0.0	0.0	0.0	0.0	0.0	0.0	0.0	0.0	0.0	0.0	0.0	0.0	0.0	0.0	0.0	10.0	20.0	14.0	31.0
otu2152	3.0	0.0	4.0	0.0	0.0	4.0	8.0	3.0	16.0	6.0	3.0	1.0	0.0	1.0	0.0	0.0	0.0	0.0	0.0	0.0	0.0	0.0	0.0	0.0	0.0	9.0	0.0	0.0	1.0	2.0	15.0	7.0	0.0	12.0	12.0	5.0	7.0	8.0	9.0	0.0	0.0	2.0	0.0	2.0	0.0	0.0	0.0	0.0	0.0
otu37600	0.0	0.0	0.0	0.0	0.0	0.0	11.0	17.0	0.0	0.0	0.0	9.0	6.0	2.0	10.0	0.0	0.0	3.0	0.0	0.0	0.0	0.0	0.0	0.0	0.0	0.0	0.0	0.0	26.0	0.0	16.0	0.0	0.0	7.0	2.0	1.0	5.0	0.0	2.0	10.0	2.0	0.0	0.0	0.0	0.0	0.0	0.0	0.0	0.0
otu8578	4.0	2.0	0.0	3.0	0.0	5.0	3.0	4.0	6.0	2.0	0.0	0.0	7.0	4.0	3.0	0.0	2.0	0.0	1.0	6.0	4.0	0.0	0.0	0.0	4.0	0.0	0.0	2.0	0.0	6.0	2.0	2.0	5.0	5.0	17.0	3.0	3.0	1.0	4.0	0.0	15.0	2.0	2.0	0.0	4.0	7.0	0.0	0.0	0.0
otu44647	0.0	0.0	12.0	17.0	0.0	0.0	1.0	2.0	2.0	1.0	2.0	0.0	1.0	0.0	1.0	0.0	0.0	0.0	0.0	0.0	0.0	0.0	0.0	0.0	0.0	3.0	0.0	0.0	53.0	0.0	5.0	7.0	6.0	1.0	0.0	0.0	0.0	15.0	1.0	3.0	0.0	0.0	0.0	0.0	0.0	0.0	0.0	0.0	0.0
otu27996	0.0	6.0	2.0	0.0	0.0	0.0	0.0	21.0	0.0	0.0	26.0	4.0	2.0	4.0	17.0	0.0	1.0	0.0	0.0	0.0	0.0	0.0	0.0	0.0	0.0	0.0	0.0	0.0	0.0	0.0	4.0	5.0	7.0	0.0	0.0	9.0	4.0	18.0	5.0	0.0	2.0	0.0	0.0	0.0	0.0	0.0	0.0	0.0	0.0
otu38961	0.0	0.0	0.0	0.0	0.0	0.0	0.0	0.0	2.0	2.0	5.0	0.0	4.0	1.0	2.0	2.0	12.0	0.0	4.0	3.0	0.0	2.0	6.0	6.0	3.0	0.0	0.0	2.0	6.0	3.0	0.0	3.0	3.0	11.0	6.0	1.0	2.0	5.0	3.0	5.0	2.0	4.0	2.0	6.0	6.0	4.0	3.0	6.0	5.0
otu39352	3.0	0.0	4.0	3.0	0.0	3.0	0.0	1.0	2.0	7.0	7.0	0.0	1.0	1.0	0.0	0.0	4.0	0.0	0.0	0.0	0.0	0.0	2.0	0.0	1.0	0.0	2.0	17.0	20.0	8.0	3.0	2.0	0.0	2.0	2.0	2.0	0.0	2.0	1.0	9.0	0.0	3.0	3.0	6.0	3.0	3.0	3.0	3.0	3.0
otu40942	0.0	0.0	0.0	0.0	0.0	2.0	0.0	0.0	2.0	0.0	0.0	0.0	4.0	1.0	2.0	5.0	5.0	7.0	5.0	0.0	6.0	10.0	6.0	12.0	7.0	0.0	0.0	0.0	0.0	0.0	0.0	0.0	2.0	4.0	3.0	0.0	3.0	1.0	3.0	0.0	5.0	6.0	3.0	2.0	9.0	4.0	6.0	0.0	21.0
otu42211	2.0	0.0	0.0	0.0	0.0	8.0	0.0	0.0	0.0	5.0	0.0	1.0	0.0	1.0	5.0	4.0	0.0	6.0	8.0	3.0	8.0	12.0	5.0	6.0	10.0	0.0	0.0	0.0	0.0	0.0	0.0	0.0	0.0	0.0	7.0	0.0	0.0	0.0	0.0	7.0	3.0	2.0	3.0	5.0	3.0	7.0	8.0	6.0	3.0
otu44347	2.0	0.0	6.0	5.0	0.0	2.0	2.0	1.0	4.0	0.0	10.0	5.0	1.0	12.0	3.0	0.0	0.0	0.0	0.0	0.0	0.0	0.0	2.0	0.0	0.0	0.0	2.0	0.0	2.0	7.0	11.0	2.0	13.0	3.0	2.0	2.0	21.0	5.0	5.0	0.0	3.0	0.0	2.0	3.0	0.0	4.0	0.0	0.0	0.0
otu7194	0.0	0.0	5.0	5.0	1.0	2.0	8.0	9.0	12.0	3.0	0.0	2.0	7.0	1.0	9.0	2.0	4.0	6.0	1.0	3.0	0.0	5.0	0.0	0.0	0.0	0.0	0.0	5.0	4.0	0.0	2.0	7.0	2.0	0.0	0.0	0.0	3.0	0.0	4.0	7.0	3.0	0.0	3.0	0.0	4.0	0.0	2.0	0.0	3.0
otu41347	2.0	0.0	2.0	0.0	0.0	4.0	5.0	2.0	2.0	6.0	0.0	13.0	5.0	2.0	1.0	8.0	3.0	5.0	2.0	5.0	5.0	2.0	0.0	15.0	3.0	0.0	0.0	4.0	0.0	2.0	0.0	0.0	0.0	0.0	0.0	0.0	5.0	0.0	0.0	6.0	0.0	0.0	2.0	0.0	0.0	3.0	12.0	10.0	5.0
otu44760	0.0	0.0	0.0	0.0	0.0	0.0	0.0	2.0	2.0	0.0	4.0	3.0	3.0	2.0	0.0	37.0	5.0	11.0	6.0	2.0	0.0	0.0	7.0	2.0	8.0	0.0	0.0	0.0	0.0	0.0	0.0	0.0	0.0	2.0	0.0	0.0	0.0	3.0	2.0	0.0	3.0	0.0	0.0	0.0	22.0	0.0	1.0	5.0	10.0
otu13716	0.0	0.0	1.0	2.0	0.0	0.0	1.0	0.0	0.0	3.0	10.0	0.0	0.0	0.0	0.0	0.0	5.0	0.0	4.0	0.0	0.0	2.0	0.0	0.0	0.0	0.0	0.0	0.0	0.0	22.0	0.0	0.0	2.0	0.0	0.0	24.0	0.0	19.0	0.0	0.0	11.0	6.0	2.0	13.0	2.0	4.0	1.0	4.0	0.0
otu14800	6.0	0.0	1.0	0.0	0.0	11.0	3.0	6.0	0.0	3.0	1.0	0.0	3.0	1.0	0.0	2.0	2.0	0.0	1.0	0.0	0.0	0.0	0.0	0.0	0.0	56.0	0.0	0.0	2.0	2.0	2.0	6.0	3.0	0.0	0.0	5.0	0.0	0.0	0.0	0.0	0.0	5.0	4.0	10.0	5.0	0.0	0.0	0.0	0.0
otu1651	3.0	0.0	9.0	5.0	0.0	11.0	5.0	0.0	0.0	0.0	1.0	7.0	13.0	12.0	0.0	0.0	1.0	0.0	3.0	1.0	10.0	0.0	3.0	0.0	3.0	0.0	0.0	1.0	0.0	10.0	0.0	0.0	0.0	4.0	6.0	0.0	3.0	3.0	8.0	0.0	0.0	6.0	0.0	0.0	0.0	7.0	0.0	0.0	0.0
otu4387	0.0	0.0	6.0	1.0	0.0	0.0	0.0	2.0	0.0	0.0	57.0	12.0	2.0	2.0	2.0	2.0	10.0	0.0	0.0	2.0	0.0	0.0	0.0	0.0	0.0	0.0	0.0	0.0	0.0	0.0	0.0	2.0	2.0	0.0	0.0	12.0	6.0	0.0	1.0	0.0	1.0	3.0	9.0	0.0	0.0	0.0	0.0	0.0	4.0
otu5592	0.0	0.0	0.0	0.0	0.0	0.0	0.0	0.0	0.0	0.0	5.0	0.0	2.0	0.0	4.0	0.0	0.0	0.0	0.0	0.0	0.0	2.0	0.0	0.0	0.0	0.0	0.0	27.0	33.0	11.0	0.0	2.0	3.0	0.0	5.0	0.0	0.0	0.0	29.0	13.0	0.0	0.0	0.0	0.0	0.0	0.0	0.0	0.0	0.0
otu22477	3.0	0.0	2.0	0.0	0.0	0.0	3.0	7.0	5.0	18.0	3.0	0.0	0.0	3.0	1.0	2.0	0.0	2.0	0.0	0.0	0.0	0.0	0.0	0.0	0.0	15.0	0.0	0.0	0.0	0.0	7.0	6.0	2.0	12.0	3.0	10.0	4.0	14.0	9.0	4.0	0.0	0.0	0.0	3.0	0.0	0.0	0.0	0.0	2.0
otu30425	0.0	0.0	6.0	0.0	0.0	14.0	3.0	2.0	0.0	3.0	0.0	0.0	13.0	0.0	5.0	0.0	0.0	0.0	0.0	0.0	0.0	0.0	0.0	0.0	0.0	0.0	0.0	17.0	1.0	17.0	0.0	11.0	0.0	6.0	9.0	2.0	0.0	9.0	9.0	9.0	0.0	0.0	0.0	0.0	0.0	0.0	0.0	0.0	0.0
otu32687	0.0	0.0	59.0	0.0	0.0	0.0	0.0	0.0	0.0	0.0	0.0	0.0	0.0	0.0	0.0	0.0	0.0	0.0	0.0	0.0	0.0	0.0	0.0	0.0	0.0	0.0	66.0	0.0	0.0	0.0	0.0	0.0	0.0	0.0	0.0	0.0	0.0	0.0	0.0	0.0	0.0	0.0	0.0	0.0	0.0	0.0	0.0	0.0	0.0
otu42209	2.0	0.0	0.0	0.0	0.0	0.0	0.0	12.0	0.0	0.0	4.0	1.0	0.0	0.0	1.0	14.0	26.0	2.0	13.0	4.0	2.0	0.0	0.0	3.0	3.0	0.0	0.0	2.0	0.0	0.0	0.0	3.0	0.0	0.0	0.0	6.0	2.0	7.0	3.0	2.0	1.0	3.0	0.0	0.0	6.0	0.0	0.0	0.0	9.0
otu28400	0.0	0.0	1.0	0.0	0.0	0.0	3.0	7.0	0.0	1.0	3.0	2.0	3.0	1.0	1.0	6.0	0.0	3.0	0.0	0.0	0.0	3.0	5.0	2.0	0.0	5.0	0.0	7.0	0.0	1.0	4.0	2.0	8.0	2.0	3.0	12.0	2.0	13.0	6.0	0.0	2.0	0.0	2.0	3.0	3.0	4.0	6.0	5.0	2.0
otu28632	0.0	0.0	0.0	0.0	0.0	0.0	1.0	6.0	0.0	0.0	0.0	4.0	6.0	0.0	0.0	4.0	6.0	2.0	2.0	0.0	3.0	6.0	5.0	6.0	1.0	0.0	0.0	0.0	4.0	0.0	6.0	0.0	0.0	9.0	0.0	3.0	5.0	0.0	3.0	2.0	3.0	23.0	5.0	13.0	2.0	4.0	1.0	3.0	8.0
otu26780	2.0	0.0	3.0	0.0	0.0	3.0	4.0	5.0	3.0	16.0	2.0	2.0	0.0	2.0	0.0	3.0	0.0	7.0	0.0	0.0	0.0	0.0	0.0	0.0	0.0	0.0	0.0	0.0	0.0	2.0	1.0	6.0	2.0	12.0	7.0	4.0	10.0	9.0	8.0	11.0	0.0	7.0	0.0	3.0	0.0	0.0	0.0	0.0	3.0
otu27799	0.0	0.0	0.0	0.0	0.0	1.0	0.0	0.0	0.0	0.0	0.0	3.0	0.0	3.0	0.0	10.0	1.0	26.0	4.0	17.0	6.0	5.0	0.0	19.0	6.0	0.0	0.0	0.0	0.0	0.0	0.0	0.0	0.0	0.0	0.0	0.0	0.0	0.0	0.0	2.0	6.0	0.0	4.0	3.0	2.0	4.0	5.0	7.0	2.0
otu29746	0.0	1.0	6.0	1.0	0.0	4.0	4.0	7.0	2.0	5.0	34.0	7.0	3.0	0.0	3.0	0.0	5.0	0.0	0.0	0.0	0.0	0.0	0.0	0.0	0.0	3.0	1.0	0.0	0.0	0.0	10.0	19.0	2.0	0.0	0.0	0.0	2.0	4.0	0.0	0.0	1.0	3.0	0.0	4.0	0.0	0.0	0.0	0.0	0.0
otu31900	0.0	0.0	0.0	0.0	0.0	0.0	0.0	0.0	0.0	0.0	0.0	0.0	0.0	1.0	9.0	3.0	0.0	3.0	0.0	1.0	0.0	3.0	0.0	0.0	0.0	0.0	0.0	0.0	0.0	0.0	0.0	0.0	2.0	0.0	0.0	0.0	0.0	0.0	0.0	46.0	2.0	3.0	52.0	2.0	24.0	0.0	0.0	0.0	0.0
otu43886	3.0	0.0	0.0	0.0	0.0	3.0	6.0	18.0	0.0	0.0	0.0	11.0	2.0	8.0	3.0	3.0	10.0	5.0	3.0	2.0	1.0	6.0	2.0	5.0	2.0	0.0	0.0	0.0	2.0	0.0	5.0	0.0	0.0	3.0	2.0	0.0	0.0	0.0	4.0	2.0	5.0	2.0	2.0	5.0	2.0	2.0	3.0	0.0	7.0
otu11879	0.0	0.0	0.0	0.0	0.0	0.0	0.0	0.0	0.0	0.0	0.0	0.0	0.0	0.0	0.0	0.0	0.0	0.0	0.0	0.0	0.0	0.0	82.0	67.0	0.0	0.0	0.0	0.0	0.0	0.0	0.0	0.0	0.0	0.0	0.0	0.0	0.0	0.0	0.0	0.0	0.0	0.0	0.0	0.0	0.0	0.0	0.0	0.0	0.0
otu32937	0.0	0.0	7.0	0.0	0.0	0.0	0.0	0.0	0.0	2.0	1.0	15.0	12.0	3.0	2.0	2.0	8.0	6.0	0.0	0.0	0.0	2.0	0.0	0.0	0.0	0.0	0.0	2.0	0.0	0.0	4.0	0.0	11.0	0.0	2.0	11.0	21.0	0.0	2.0	1.0	2.0	2.0	16.0	3.0	0.0	0.0	0.0	0.0	2.0
otu38862	0.0	0.0	3.0	1.0	0.0	1.0	0.0	0.0	0.0	5.0	0.0	2.0	0.0	0.0	0.0	0.0	4.0	0.0	6.0	0.0	0.0	0.0	5.0	0.0	0.0	0.0	0.0	0.0	0.0	25.0	0.0	0.0	2.0	0.0	2.0	13.0	0.0	16.0	1.0	0.0	0.0	12.0	0.0	5.0	0.0	18.0	4.0	13.0	0.0
otu39388	0.0	0.0	3.0	0.0	0.0	5.0	7.0	0.0	0.0	3.0	0.0	2.0	2.0	4.0	0.0	3.0	5.0	3.0	3.0	1.0	3.0	0.0	12.0	13.0	2.0	0.0	0.0	0.0	0.0	1.0	0.0	0.0	0.0	9.0	5.0	0.0	0.0	2.0	1.0	4.0	0.0	6.0	0.0	2.0	0.0	24.0	3.0	9.0	2.0
otu11613	0.0	0.0	0.0	0.0	0.0	6.0	5.0	0.0	0.0	24.0	0.0	2.0	0.0	6.0	0.0	3.0	0.0	4.0	0.0	0.0	0.0	0.0	0.0	0.0	0.0	0.0	0.0	0.0	0.0	4.0	0.0	2.0	0.0	12.0	9.0	0.0	2.0	14.0	16.0	15.0	0.0	4.0	0.0	2.0	0.0	0.0	0.0	0.0	0.0
otu25961	0.0	24.0	0.0	0.0	27.0	0.0	0.0	0.0	0.0	3.0	0.0	0.0	0.0	0.0	0.0	0.0	0.0	0.0	0.0	0.0	0.0	0.0	0.0	0.0	0.0	14.0	63.0	0.0	0.0	0.0	0.0	0.0	0.0	0.0	0.0	0.0	0.0	0.0	0.0	0.0	0.0	0.0	0.0	0.0	0.0	0.0	0.0	0.0	0.0
otu7015	0.0	3.0	0.0	1.0	0.0	0.0	0.0	0.0	0.0	0.0	0.0	4.0	2.0	3.0	7.0	0.0	3.0	0.0	6.0	4.0	2.0	2.0	3.0	3.0	6.0	0.0	0.0	0.0	0.0	2.0	0.0	0.0	9.0	9.0	3.0	2.0	5.0	0.0	3.0	0.0	12.0	0.0	8.0	8.0	12.0	10.0	0.0	0.0	0.0
otu7518	0.0	0.0	0.0	0.0	0.0	0.0	0.0	0.0	0.0	0.0	0.0	0.0	0.0	0.0	0.0	7.0	2.0	4.0	8.0	11.0	3.0	0.0	0.0	11.0	4.0	0.0	0.0	0.0	0.0	0.0	0.0	0.0	0.0	0.0	0.0	7.0	0.0	0.0	0.0	6.0	3.0	4.0	28.0	30.0	8.0	0.0	7.0	6.0	0.0
otu32761	0.0	0.0	0.0	0.0	0.0	0.0	0.0	0.0	0.0	0.0	0.0	0.0	0.0	0.0	0.0	0.0	0.0	0.0	0.0	0.0	4.0	0.0	24.0	20.0	14.0	0.0	0.0	0.0	0.0	0.0	0.0	0.0	0.0	0.0	0.0	0.0	0.0	0.0	0.0	0.0	0.0	0.0	0.0	0.0	0.0	13.0	18.0	37.0	7.0
otu39287	0.0	0.0	0.0	0.0	0.0	0.0	4.0	11.0	6.0	0.0	8.0	0.0	3.0	0.0	0.0	9.0	18.0	3.0	3.0	1.0	0.0	0.0	0.0	5.0	0.0	0.0	0.0	7.0	8.0	0.0	0.0	20.0	0.0	0.0	0.0	2.0	0.0	6.0	1.0	14.0	0.0	2.0	0.0	3.0	0.0	0.0	0.0	0.0	0.0
otu5119	0.0	0.0	0.0	0.0	0.0	0.0	0.0	0.0	0.0	0.0	0.0	0.0	0.0	0.0	0.0	3.0	14.0	5.0	13.0	3.0	9.0	0.0	15.0	4.0	18.0	0.0	0.0	0.0	0.0	0.0	0.0	0.0	0.0	0.0	0.0	0.0	0.0	0.0	0.0	0.0	9.0	3.0	2.0	20.0	2.0	2.0	2.0	3.0	13.0
otu5531	0.0	0.0	0.0	0.0	0.0	0.0	0.0	0.0	0.0	0.0	0.0	0.0	0.0	0.0	0.0	13.0	16.0	7.0	12.0	10.0	1.0	0.0	2.0	7.0	4.0	0.0	0.0	0.0	0.0	0.0	0.0	0.0	0.0	0.0	0.0	4.0	0.0	0.0	0.0	4.0	15.0	10.0	7.0	8.0	8.0	4.0	2.0	3.0	0.0
otu12121	8.0	0.0	9.0	35.0	0.0	7.0	3.0	3.0	10.0	0.0	0.0	0.0	1.0	0.0	1.0	0.0	0.0	0.0	0.0	0.0	0.0	0.0	0.0	0.0	0.0	0.0	0.0	2.0	0.0	0.0	9.0	12.0	7.0	0.0	2.0	7.0	0.0	6.0	2.0	3.0	0.0	0.0	0.0	0.0	0.0	0.0	0.0	0.0	0.0
otu13784	9.0	0.0	2.0	4.0	0.0	4.0	4.0	3.0	49.0	0.0	1.0	0.0	0.0	0.0	1.0	2.0	14.0	0.0	2.0	0.0	2.0	0.0	3.0	2.0	0.0	0.0	0.0	0.0	5.0	9.0	0.0	0.0	0.0	0.0	0.0	0.0	2.0	3.0	0.0	2.0	0.0	0.0	0.0	0.0	2.0	0.0	1.0	0.0	0.0
otu15495	0.0	0.0	1.0	1.0	0.0	2.0	5.0	4.0	9.0	3.0	4.0	2.0	3.0	3.0	4.0	10.0	8.0	4.0	0.0	2.0	0.0	0.0	0.0	0.0	0.0	0.0	0.0	0.0	6.0	2.0	4.0	4.0	2.0	3.0	3.0	10.0	5.0	9.0	2.0	10.0	1.0	0.0	0.0	3.0	0.0	2.0	0.0	0.0	0.0
otu37521	3.0	0.0	3.0	0.0	0.0	5.0	4.0	3.0	11.0	8.0	0.0	0.0	0.0	0.0	1.0	9.0	1.0	4.0	0.0	0.0	0.0	0.0	0.0	0.0	0.0	9.0	0.0	0.0	2.0	0.0	9.0	23.0	6.0	4.0	3.0	9.0	2.0	2.0	4.0	7.0	0.0	0.0	0.0	4.0	0.0	0.0	0.0	0.0	0.0
otu45714	0.0	0.0	0.0	0.0	0.0	0.0	0.0	0.0	0.0	0.0	0.0	0.0	0.0	0.0	0.0	0.0	3.0	0.0	0.0	0.0	0.0	0.0	108.0	32.0	0.0	0.0	0.0	0.0	0.0	0.0	0.0	0.0	0.0	0.0	0.0	0.0	0.0	0.0	0.0	0.0	0.0	0.0	0.0	0.0	0.0	0.0	1.0	0.0	2.0
otu45868	2.0	0.0	0.0	1.0	0.0	4.0	4.0	6.0	7.0	0.0	0.0	4.0	5.0	0.0	3.0	10.0	3.0	15.0	5.0	6.0	3.0	0.0	0.0	3.0	0.0	0.0	0.0	0.0	0.0	0.0	0.0	5.0	2.0	0.0	2.0	2.0	11.0	0.0	1.0	6.0	3.0	0.0	7.0	0.0	4.0	2.0	4.0	2.0	2.0
otu3988	18.0	0.0	1.0	2.0	0.0	5.0	3.0	4.0	0.0	2.0	0.0	11.0	0.0	0.0	2.0	7.0	0.0	3.0	3.0	2.0	0.0	6.0	0.0	3.0	0.0	0.0	0.0	6.0	4.0	0.0	2.0	6.0	0.0	0.0	0.0	3.0	5.0	0.0	0.0	10.0	0.0	0.0	10.0	6.0	3.0	1.0	5.0	2.0	2.0
otu25978	0.0	0.0	0.0	0.0	0.0	1.0	1.0	2.0	0.0	0.0	0.0	0.0	0.0	0.0	0.0	21.0	0.0	13.0	0.0	30.0	1.0	2.0	2.0	19.0	7.0	0.0	0.0	2.0	0.0	0.0	0.0	0.0	0.0	1.0	0.0	0.0	0.0	1.0	0.0	2.0	4.0	0.0	4.0	3.0	6.0	9.0	3.0	2.0	0.0
otu36403	0.0	0.0	0.0	0.0	0.0	5.0	4.0	9.0	0.0	3.0	20.0	5.0	2.0	2.0	2.0	2.0	10.0	0.0	0.0	0.0	0.0	0.0	0.0	0.0	0.0	13.0	1.0	0.0	0.0	3.0	1.0	8.0	3.0	0.0	0.0	7.0	0.0	1.0	0.0	0.0	0.0	4.0	5.0	12.0	6.0	0.0	2.0	0.0	0.0
otu40229	2.0	0.0	0.0	0.0	0.0	3.0	0.0	0.0	5.0	0.0	0.0	0.0	0.0	0.0	0.0	0.0	0.0	2.0	0.0	0.0	0.0	0.0	0.0	0.0	0.0	10.0	0.0	8.0	0.0	19.0	0.0	2.0	0.0	15.0	16.0	3.0	0.0	13.0	0.0	23.0	0.0	0.0	0.0	0.0	2.0	0.0	2.0	3.0	2.0
otu8865	4.0	0.0	3.0	1.0	0.0	3.0	1.0	4.0	9.0	7.0	0.0	2.0	0.0	2.0	2.0	2.0	0.0	0.0	0.0	0.0	0.0	0.0	0.0	0.0	0.0	16.0	0.0	0.0	0.0	0.0	14.0	17.0	3.0	4.0	6.0	8.0	0.0	9.0	3.0	6.0	0.0	2.0	0.0	2.0	0.0	0.0	0.0	0.0	0.0
otu21232	4.0	0.0	2.0	32.0	0.0	3.0	0.0	7.0	31.0	0.0	0.0	2.0	0.0	0.0	0.0	3.0	11.0	2.0	0.0	0.0	0.0	0.0	4.0	5.0	0.0	0.0	0.0	0.0	2.0	5.0	1.0	2.0	0.0	0.0	2.0	0.0	0.0	7.0	0.0	0.0	0.0	0.0	0.0	0.0	2.0	0.0	2.0	0.0	0.0
otu23895	0.0	52.0	0.0	0.0	14.0	0.0	0.0	0.0	0.0	11.0	0.0	0.0	0.0	0.0	0.0	0.0	0.0	0.0	0.0	0.0	0.0	0.0	0.0	0.0	0.0	5.0	47.0	0.0	0.0	0.0	0.0	0.0	0.0	0.0	0.0	0.0	0.0	0.0	0.0	0.0	0.0	0.0	0.0	0.0	0.0	0.0	0.0	0.0	0.0
otu36636	2.0	0.0	0.0	0.0	0.0	0.0	5.0	7.0	0.0	0.0	0.0	9.0	7.0	9.0	5.0	2.0	2.0	3.0	1.0	2.0	4.0	2.0	2.0	2.0	3.0	0.0	0.0	0.0	2.0	0.0	5.0	0.0	0.0	6.0	0.0	4.0	4.0	0.0	3.0	3.0	4.0	4.0	7.0	4.0	0.0	8.0	3.0	0.0	6.0
otu37207	2.0	0.0	1.0	0.0	0.0	6.0	5.0	7.0	6.0	17.0	0.0	0.0	0.0	1.0	1.0	8.0	0.0	9.0	0.0	0.0	0.0	0.0	0.0	0.0	0.0	4.0	0.0	0.0	3.0	0.0	1.0	11.0	0.0	4.0	8.0	7.0	7.0	6.0	3.0	11.0	0.0	0.0	0.0	2.0	0.0	0.0	0.0	0.0	2.0
otu2639	4.0	0.0	0.0	0.0	0.0	2.0	2.0	0.0	0.0	0.0	0.0	2.0	10.0	3.0	2.0	2.0	4.0	0.0	2.0	3.0	2.0	2.0	7.0	2.0	0.0	0.0	0.0	18.0	0.0	10.0	1.0	0.0	7.0	3.0	7.0	0.0	2.0	7.0	6.0	8.0	0.0	2.0	0.0	0.0	2.0	1.0	0.0	6.0	0.0
otu9519	0.0	0.0	3.0	0.0	0.0	2.0	0.0	0.0	0.0	0.0	0.0	4.0	9.0	3.0	0.0	3.0	9.0	2.0	10.0	0.0	8.0	0.0	8.0	7.0	0.0	0.0	0.0	3.0	0.0	0.0	0.0	0.0	0.0	2.0	2.0	0.0	0.0	0.0	4.0	2.0	0.0	4.0	0.0	0.0	0.0	17.0	9.0	17.0	4.0
otu6404	0.0	0.0	0.0	0.0	0.0	0.0	0.0	0.0	0.0	0.0	0.0	0.0	0.0	0.0	0.0	13.0	12.0	6.0	9.0	5.0	0.0	0.0	5.0	9.0	4.0	0.0	0.0	0.0	0.0	0.0	0.0	0.0	0.0	3.0	0.0	2.0	0.0	0.0	0.0	4.0	14.0	8.0	18.0	8.0	7.0	4.0	4.0	3.0	3.0
otu14002	2.0	0.0	4.0	0.0	0.0	4.0	5.0	8.0	12.0	7.0	2.0	0.0	0.0	3.0	2.0	0.0	0.0	0.0	0.0	0.0	0.0	0.0	0.0	0.0	0.0	12.0	0.0	0.0	0.0	0.0	10.0	11.0	0.0	9.0	10.0	2.0	5.0	8.0	7.0	0.0	0.0	2.0	0.0	3.0	0.0	0.0	0.0	0.0	2.0
otu19355	9.0	1.0	3.0	2.0	0.0	6.0	2.0	0.0	2.0	0.0	0.0	2.0	0.0	7.0	4.0	0.0	1.0	0.0	0.0	7.0	1.0	2.0	0.0	2.0	3.0	2.0	0.0	2.0	1.0	7.0	4.0	3.0	5.0	2.0	12.0	0.0	9.0	1.0	4.0	0.0	16.0	3.0	0.0	0.0	0.0	2.0	0.0	0.0	0.0
otu27972	0.0	0.0	0.0	0.0	0.0	0.0	0.0	0.0	0.0	0.0	0.0	0.0	0.0	0.0	0.0	0.0	6.0	0.0	2.0	3.0	1.0	0.0	5.0	16.0	12.0	0.0	0.0	0.0	0.0	0.0	0.0	0.0	0.0	0.0	0.0	0.0	0.0	0.0	0.0	0.0	8.0	7.0	12.0	14.0	9.0	18.0	13.0	13.0	2.0
otu37233	2.0	5.0	2.0	92.0	5.0	0.0	3.0	0.0	3.0	0.0	0.0	0.0	0.0	0.0	0.0	0.0	0.0	0.0	0.0	0.0	0.0	0.0	0.0	0.0	0.0	1.0	7.0	0.0	0.0	0.0	0.0	0.0	0.0	0.0	0.0	0.0	0.0	0.0	0.0	0.0	0.0	0.0	0.0	0.0	0.0	0.0	0.0	0.0	0.0
otu38453	26.0	0.0	3.0	42.0	0.0	6.0	2.0	2.0	22.0	3.0	0.0	0.0	0.0	0.0	0.0	0.0	2.0	0.0	0.0	0.0	0.0	0.0	0.0	0.0	0.0	0.0	0.0	0.0	6.0	0.0	3.0	0.0	0.0	0.0	3.0	2.0	0.0	4.0	0.0	0.0	0.0	0.0	0.0	0.0	0.0	0.0	0.0	0.0	0.0
otu44707	8.0	0.0	5.0	6.0	2.0	4.0	9.0	5.0	7.0	1.0	0.0	4.0	3.0	1.0	3.0	0.0	0.0	0.0	2.0	1.0	0.0	3.0	0.0	0.0	2.0	0.0	6.0	9.0	0.0	2.0	4.0	8.0	2.0	0.0	3.0	2.0	9.0	0.0	0.0	0.0	3.0	0.0	2.0	3.0	4.0	3.0	0.0	0.0	0.0
otu9840	0.0	111.0	0.0	0.0	5.0	0.0	0.0	0.0	0.0	9.0	0.0	0.0	0.0	0.0	0.0	0.0	0.0	0.0	0.0	0.0	0.0	0.0	0.0	0.0	0.0	0.0	0.0	0.0	0.0	0.0	0.0	0.0	0.0	0.0	0.0	0.0	0.0	0.0	0.0	0.0	0.0	0.0	0.0	0.0	0.0	0.0	0.0	0.0	0.0
otu16618	5.0	0.0	2.0	1.0	0.0	3.0	2.0	0.0	5.0	3.0	0.0	3.0	2.0	0.0	3.0	2.0	3.0	3.0	2.0	4.0	0.0	0.0	0.0	6.0	4.0	0.0	0.0	2.0	0.0	2.0	4.0	6.0	3.0	2.0	4.0	2.0	2.0	1.0	1.0	4.0	9.0	7.0	4.0	2.0	2.0	3.0	4.0	6.0	5.0
otu19845	3.0	5.0	0.0	0.0	4.0	1.0	6.0	6.0	1.0	3.0	0.0	5.0	4.0	3.0	3.0	0.0	3.0	0.0	2.0	0.0	1.0	5.0	0.0	0.0	2.0	4.0	12.0	1.0	2.0	2.0	3.0	0.0	0.0	5.0	3.0	2.0	4.0	0.0	4.0	0.0	3.0	6.0	13.0	3.0	0.0	3.0	0.0	0.0	2.0
otu34181	0.0	0.0	0.0	0.0	0.0	2.0	1.0	11.0	0.0	1.0	11.0	4.0	4.0	3.0	0.0	10.0	24.0	3.0	0.0	0.0	0.0	2.0	0.0	2.0	0.0	1.0	0.0	0.0	2.0	1.0	0.0	3.0	0.0	0.0	0.0	3.0	0.0	0.0	0.0	0.0	0.0	0.0	4.0	13.0	19.0	0.0	0.0	3.0	0.0
otu37559	0.0	0.0	2.0	2.0	0.0	1.0	3.0	0.0	0.0	1.0	4.0	6.0	2.0	6.0	3.0	6.0	8.0	3.0	0.0	2.0	0.0	0.0	0.0	0.0	0.0	0.0	1.0	0.0	1.0	3.0	3.0	4.0	3.0	4.0	0.0	13.0	13.0	10.0	6.0	4.0	0.0	3.0	0.0	7.0	0.0	1.0	0.0	0.0	2.0
otu39075	0.0	0.0	0.0	0.0	0.0	0.0	0.0	5.0	3.0	3.0	4.0	2.0	0.0	2.0	1.0	4.0	0.0	2.0	0.0	0.0	0.0	0.0	0.0	0.0	0.0	0.0	0.0	0.0	3.0	0.0	0.0	2.0	0.0	5.0	0.0	0.0	0.0	6.0	4.0	0.0	0.0	0.0	0.0	0.0	89.0	0.0	0.0	0.0	0.0
otu41591	2.0	0.0	4.0	1.0	0.0	3.0	0.0	4.0	6.0	0.0	0.0	6.0	3.0	4.0	2.0	7.0	2.0	4.0	0.0	0.0	0.0	0.0	4.0	0.0	0.0	0.0	0.0	1.0	3.0	9.0	2.0	3.0	8.0	2.0	2.0	15.0	6.0	6.0	3.0	4.0	0.0	0.0	4.0	0.0	0.0	4.0	2.0	0.0	0.0
otu23379	0.0	0.0	0.0	0.0	0.0	3.0	3.0	0.0	0.0	13.0	0.0	0.0	0.0	0.0	0.0	0.0	0.0	0.0	0.0	2.0	0.0	7.0	0.0	0.0	0.0	0.0	0.0	0.0	5.0	0.0	0.0	0.0	13.0	6.0	5.0	0.0	0.0	0.0	36.0	34.0	0.0	0.0	0.0	0.0	0.0	1.0	0.0	0.0	0.0
otu29634	2.0	0.0	41.0	33.0	0.0	1.0	0.0	0.0	0.0	0.0	4.0	0.0	0.0	0.0	1.0	0.0	0.0	0.0	0.0	0.0	0.0	0.0	0.0	0.0	0.0	2.0	0.0	0.0	0.0	0.0	13.0	0.0	6.0	0.0	0.0	8.0	0.0	1.0	0.0	0.0	0.0	0.0	0.0	0.0	0.0	0.0	0.0	0.0	0.0
otu10560	3.0	0.0	4.0	0.0	0.0	0.0	4.0	4.0	5.0	33.0	5.0	0.0	0.0	0.0	1.0	0.0	0.0	2.0	0.0	0.0	0.0	0.0	0.0	0.0	0.0	4.0	0.0	0.0	3.0	0.0	7.0	7.0	3.0	9.0	5.0	6.0	2.0	6.0	5.0	10.0	0.0	0.0	0.0	0.0	0.0	0.0	0.0	0.0	0.0
otu13878	0.0	0.0	2.0	1.0	0.0	3.0	3.0	1.0	0.0	0.0	1.0	5.0	3.0	10.0	2.0	4.0	3.0	4.0	0.0	0.0	0.0	0.0	3.0	0.0	0.0	0.0	0.0	1.0	3.0	5.0	7.0	2.0	4.0	2.0	2.0	18.0	13.0	14.0	3.0	0.0	0.0	0.0	0.0	4.0	2.0	2.0	0.0	3.0	0.0
otu27234	4.0	2.0	2.0	2.0	10.0	3.0	0.0	0.0	0.0	3.0	13.0	6.0	2.0	5.0	0.0	12.0	1.0	5.0	4.0	2.0	3.0	3.0	2.0	2.0	0.0	1.0	1.0	6.0	2.0	2.0	4.0	0.0	0.0	5.0	0.0	2.0	0.0	2.0	0.0	2.0	0.0	2.0	3.0	4.0	0.0	1.0	3.0	3.0	0.0
otu42698	0.0	23.0	0.0	0.0	10.0	0.0	0.0	0.0	0.0	3.0	0.0	0.0	0.0	0.0	0.0	0.0	0.0	0.0	0.0	0.0	0.0	0.0	0.0	0.0	0.0	12.0	77.0	0.0	0.0	0.0	0.0	0.0	0.0	0.0	0.0	0.0	0.0	0.0	0.0	0.0	0.0	0.0	0.0	0.0	0.0	0.0	0.0	0.0	0.0
otu45004	6.0	0.0	3.0	3.0	0.0	3.0	3.0	7.0	7.0	3.0	0.0	2.0	1.0	2.0	4.0	3.0	0.0	0.0	3.0	2.0	0.0	2.0	2.0	0.0	3.0	0.0	0.0	3.0	2.0	3.0	0.0	2.0	8.0	3.0	8.0	5.0	6.0	3.0	7.0	5.0	4.0	0.0	2.0	2.0	0.0	0.0	0.0	2.0	3.0
otu7017	0.0	0.0	0.0	0.0	0.0	6.0	3.0	0.0	0.0	0.0	0.0	0.0	0.0	2.0	0.0	2.0	0.0	5.0	11.0	7.0	25.0	0.0	15.0	7.0	4.0	0.0	0.0	0.0	0.0	1.0	0.0	0.0	2.0	11.0	12.0	0.0	0.0	0.0	0.0	2.0	0.0	0.0	0.0	0.0	0.0	0.0	5.0	2.0	0.0
otu12508	0.0	0.0	0.0	0.0	0.0	0.0	0.0	0.0	0.0	0.0	0.0	0.0	0.0	0.0	0.0	0.0	0.0	0.0	0.0	0.0	2.0	7.0	12.0	14.0	13.0	0.0	0.0	0.0	0.0	0.0	0.0	0.0	0.0	0.0	0.0	0.0	0.0	0.0	0.0	0.0	0.0	0.0	0.0	0.0	0.0	10.0	7.0	22.0	29.0
otu34775	12.0	0.0	17.0	28.0	0.0	12.0	6.0	0.0	0.0	2.0	0.0	0.0	8.0	0.0	1.0	0.0	0.0	0.0	0.0	0.0	0.0	0.0	0.0	0.0	0.0	1.0	0.0	8.0	1.0	0.0	1.0	0.0	2.0	2.0	6.0	0.0	0.0	1.0	1.0	5.0	0.0	0.0	2.0	0.0	0.0	0.0	0.0	0.0	0.0
otu38362	0.0	4.0	16.0	5.0	1.0	0.0	2.0	0.0	3.0	6.0	10.0	0.0	0.0	0.0	2.0	0.0	0.0	0.0	0.0	0.0	0.0	0.0	0.0	0.0	0.0	0.0	6.0	0.0	4.0	0.0	21.0	4.0	12.0	1.0	2.0	5.0	8.0	6.0	5.0	2.0	0.0	0.0	0.0	0.0	0.0	0.0	0.0	0.0	0.0
otu21215	0.0	0.0	0.0	0.0	0.0	0.0	0.0	0.0	0.0	0.0	1.0	2.0	6.0	3.0	2.0	7.0	7.0	7.0	11.0	4.0	2.0	3.0	5.0	5.0	3.0	0.0	0.0	0.0	0.0	0.0	1.0	0.0	6.0	6.0	2.0	6.0	3.0	0.0	1.0	3.0	6.0	7.0	7.0	5.0	4.0	2.0	1.0	0.0	3.0
otu26168	0.0	0.0	4.0	2.0	0.0	0.0	1.0	0.0	0.0	2.0	0.0	2.0	5.0	1.0	0.0	0.0	5.0	0.0	6.0	1.0	6.0	0.0	7.0	5.0	2.0	0.0	0.0	3.0	0.0	1.0	0.0	0.0	0.0	4.0	2.0	0.0	2.0	2.0	4.0	4.0	0.0	6.0	0.0	0.0	0.0	12.0	11.0	17.0	4.0
otu38695	8.0	0.0	6.0	9.0	2.0	8.0	13.0	3.0	2.0	1.0	0.0	5.0	4.0	1.0	5.0	0.0	0.0	0.0	1.0	0.0	3.0	0.0	0.0	0.0	4.0	0.0	5.0	4.0	0.0	0.0	5.0	8.0	0.0	0.0	0.0	0.0	10.0	0.0	0.0	0.0	1.0	0.0	3.0	2.0	3.0	1.0	0.0	0.0	0.0
otu745	0.0	0.0	0.0	0.0	0.0	0.0	0.0	0.0	0.0	0.0	0.0	0.0	4.0	3.0	0.0	4.0	2.0	8.0	3.0	4.0	3.0	0.0	5.0	3.0	10.0	0.0	0.0	0.0	0.0	0.0	0.0	0.0	0.0	4.0	4.0	0.0	0.0	0.0	0.0	8.0	7.0	8.0	0.0	3.0	6.0	6.0	13.0	8.0	9.0
otu8006	0.0	0.0	4.0	0.0	0.0	3.0	0.0	9.0	4.0	5.0	2.0	2.0	6.0	2.0	2.0	0.0	15.0	0.0	2.0	0.0	0.0	0.0	0.0	0.0	0.0	3.0	0.0	2.0	0.0	2.0	6.0	14.0	0.0	2.0	0.0	6.0	0.0	10.0	11.0	2.0	0.0	2.0	0.0	0.0	0.0	2.0	0.0	4.0	0.0
otu17871	0.0	0.0	1.0	0.0	0.0	0.0	0.0	3.0	4.0	1.0	31.0	11.0	3.0	4.0	0.0	11.0	8.0	0.0	0.0	0.0	0.0	0.0	2.0	2.0	1.0	0.0	0.0	1.0	0.0	0.0	0.0	2.0	0.0	1.0	0.0	13.0	3.0	3.0	0.0	0.0	3.0	0.0	0.0	2.0	10.0	0.0	0.0	0.0	3.0
otu26734	0.0	0.0	0.0	0.0	0.0	0.0	0.0	0.0	0.0	0.0	0.0	0.0	0.0	2.0	0.0	0.0	6.0	5.0	15.0	1.0	24.0	0.0	24.0	9.0	12.0	0.0	0.0	0.0	0.0	0.0	0.0	0.0	0.0	0.0	0.0	0.0	0.0	0.0	0.0	0.0	0.0	6.0	0.0	3.0	0.0	5.0	0.0	7.0	3.0
otu38174	0.0	0.0	0.0	0.0	0.0	3.0	7.0	0.0	5.0	0.0	5.0	0.0	0.0	0.0	1.0	3.0	0.0	3.0	0.0	0.0	2.0	2.0	3.0	2.0	1.0	0.0	0.0	2.0	8.0	4.0	0.0	0.0	2.0	8.0	7.0	0.0	0.0	9.0	5.0	0.0	1.0	0.0	25.0	5.0	4.0	2.0	3.0	0.0	0.0
otu38502	3.0	0.0	0.0	0.0	0.0	1.0	0.0	11.0	2.0	20.0	0.0	0.0	0.0	1.0	0.0	4.0	0.0	4.0	0.0	0.0	0.0	0.0	0.0	0.0	0.0	8.0	0.0	0.0	0.0	1.0	5.0	9.0	0.0	6.0	4.0	14.0	4.0	11.0	7.0	5.0	0.0	0.0	0.0	4.0	0.0	0.0	0.0	0.0	0.0
otu39966	0.0	0.0	0.0	0.0	0.0	0.0	0.0	0.0	0.0	1.0	0.0	7.0	6.0	7.0	3.0	21.0	6.0	2.0	7.0	0.0	0.0	0.0	11.0	4.0	3.0	0.0	0.0	0.0	0.0	2.0	0.0	0.0	0.0	4.0	2.0	0.0	0.0	4.0	3.0	5.0	0.0	3.0	0.0	0.0	11.0	3.0	3.0	6.0	3.0
otu9168	0.0	0.0	0.0	0.0	0.0	0.0	2.0	13.0	9.0	14.0	2.0	0.0	0.0	4.0	0.0	7.0	0.0	8.0	0.0	0.0	0.0	0.0	0.0	0.0	0.0	6.0	0.0	0.0	1.0	2.0	4.0	8.0	0.0	10.0	2.0	7.0	3.0	7.0	7.0	5.0	0.0	2.0	0.0	5.0	0.0	0.0	0.0	0.0	3.0
otu16888	0.0	0.0	0.0	0.0	0.0	0.0	9.0	12.0	7.0	4.0	8.0	0.0	0.0	0.0	0.0	8.0	10.0	2.0	1.0	0.0	0.0	0.0	0.0	4.0	0.0	0.0	0.0	3.0	7.0	0.0	0.0	18.0	0.0	0.0	0.0	5.0	0.0	8.0	0.0	10.0	0.0	0.0	3.0	2.0	0.0	0.0	3.0	0.0	0.0
otu36123	5.0	0.0	4.0	0.0	0.0	1.0	6.0	0.0	2.0	7.0	0.0	4.0	0.0	0.0	0.0	3.0	5.0	3.0	9.0	0.0	5.0	0.0	13.0	14.0	0.0	0.0	0.0	2.0	1.0	3.0	0.0	0.0	0.0	0.0	2.0	2.0	0.0	1.0	1.0	2.0	0.0	4.0	0.0	0.0	0.0	2.0	4.0	14.0	4.0
otu44377	0.0	0.0	0.0	0.0	0.0	0.0	0.0	0.0	0.0	0.0	0.0	0.0	0.0	0.0	2.0	2.0	0.0	0.0	2.0	3.0	2.0	0.0	0.0	2.0	2.0	0.0	0.0	12.0	1.0	2.0	2.0	14.0	22.0	3.0	4.0	2.0	3.0	2.0	6.0	9.0	3.0	8.0	3.0	0.0	2.0	2.0	3.0	4.0	0.0
otu2813	0.0	0.0	0.0	0.0	0.0	1.0	3.0	1.0	0.0	0.0	0.0	2.0	11.0	11.0	2.0	10.0	8.0	9.0	0.0	9.0	0.0	0.0	0.0	0.0	0.0	0.0	0.0	0.0	0.0	0.0	0.0	0.0	0.0	4.0	0.0	4.0	15.0	0.0	1.0	3.0	10.0	0.0	5.0	0.0	2.0	1.0	2.0	0.0	3.0
otu17368	0.0	8.0	19.0	3.0	1.0	0.0	5.0	0.0	2.0	10.0	7.0	6.0	0.0	0.0	2.0	0.0	0.0	0.0	0.0	0.0	0.0	0.0	0.0	0.0	0.0	0.0	8.0	0.0	6.0	0.0	11.0	2.0	15.0	1.0	4.0	2.0	3.0	2.0	0.0	2.0	0.0	0.0	0.0	0.0	0.0	0.0	0.0	0.0	0.0
otu20968	0.0	0.0	34.0	5.0	0.0	0.0	0.0	10.0	0.0	0.0	0.0	0.0	0.0	0.0	0.0	0.0	0.0	0.0	0.0	0.0	0.0	0.0	0.0	0.0	0.0	22.0	6.0	14.0	4.0	0.0	0.0	7.0	10.0	0.0	0.0	0.0	0.0	0.0	0.0	0.0	0.0	0.0	0.0	0.0	2.0	0.0	0.0	0.0	0.0
otu41532	1.0	0.0	0.0	0.0	0.0	3.0	12.0	36.0	0.0	0.0	0.0	4.0	0.0	7.0	5.0	3.0	0.0	12.0	0.0	0.0	0.0	0.0	0.0	0.0	0.0	0.0	0.0	0.0	0.0	0.0	6.0	3.0	0.0	9.0	2.0	6.0	4.0	0.0	2.0	2.0	0.0	2.0	0.0	3.0	0.0	0.0	0.0	0.0	0.0
otu7362	2.0	0.0	2.0	1.0	0.0	0.0	0.0	0.0	3.0	0.0	4.0	0.0	2.0	0.0	2.0	3.0	0.0	3.0	1.0	3.0	2.0	3.0	2.0	7.0	0.0	0.0	0.0	2.0	6.0	7.0	7.0	6.0	0.0	1.0	7.0	0.0	1.0	2.0	3.0	10.0	1.0	7.0	0.0	0.0	0.0	2.0	5.0	5.0	0.0
otu11296	3.0	0.0	0.0	0.0	0.0	3.0	4.0	10.0	0.0	0.0	0.0	3.0	3.0	14.0	4.0	3.0	5.0	3.0	3.0	4.0	5.0	4.0	2.0	2.0	2.0	0.0	0.0	0.0	0.0	0.0	7.0	0.0	0.0	1.0	0.0	1.0	4.0	0.0	3.0	2.0	2.0	8.0	4.0	3.0	2.0	2.0	2.0	0.0	5.0
otu15222	0.0	0.0	0.0	0.0	0.0	0.0	0.0	0.0	0.0	0.0	0.0	0.0	0.0	0.0	0.0	2.0	7.0	10.0	7.0	4.0	2.0	0.0	0.0	16.0	8.0	0.0	0.0	0.0	0.0	0.0	0.0	0.0	0.0	0.0	0.0	0.0	0.0	0.0	0.0	0.0	9.0	3.0	8.0	13.0	14.0	16.0	3.0	0.0	8.0
otu40516	0.0	0.0	3.0	0.0	0.0	1.0	0.0	0.0	0.0	2.0	0.0	5.0	2.0	3.0	0.0	0.0	4.0	2.0	7.0	2.0	5.0	0.0	8.0	8.0	1.0	0.0	0.0	3.0	0.0	3.0	0.0	0.0	0.0	2.0	2.0	1.0	2.0	4.0	0.0	6.0	0.0	9.0	0.0	0.0	0.0	11.0	16.0	9.0	3.0
otu9792	0.0	0.0	0.0	0.0	0.0	0.0	4.0	16.0	0.0	11.0	7.0	0.0	0.0	2.0	0.0	8.0	0.0	5.0	0.0	0.0	0.0	0.0	0.0	0.0	0.0	0.0	0.0	0.0	4.0	0.0	0.0	24.0	0.0	1.0	0.0	9.0	0.0	14.0	4.0	10.0	0.0	0.0	0.0	5.0	0.0	0.0	0.0	0.0	0.0
otu20031	0.0	0.0	0.0	0.0	0.0	2.0	0.0	0.0	0.0	0.0	0.0	2.0	8.0	1.0	0.0	0.0	0.0	2.0	19.0	0.0	0.0	0.0	6.0	4.0	1.0	0.0	0.0	0.0	0.0	0.0	4.0	2.0	0.0	0.0	0.0	0.0	6.0	0.0	0.0	0.0	0.0	27.0	0.0	3.0	6.0	29.0	0.0	3.0	5.0
otu42917	0.0	0.0	0.0	0.0	0.0	5.0	1.0	0.0	0.0	0.0	0.0	5.0	2.0	0.0	0.0	2.0	4.0	10.0	10.0	3.0	12.0	0.0	0.0	13.0	0.0	0.0	0.0	1.0	0.0	0.0	0.0	0.0	0.0	2.0	0.0	0.0	0.0	0.0	0.0	3.0	0.0	8.0	0.0	0.0	2.0	14.0	4.0	12.0	7.0
otu21511	0.0	0.0	0.0	0.0	0.0	0.0	0.0	0.0	0.0	0.0	0.0	3.0	2.0	2.0	3.0	11.0	0.0	4.0	0.0	13.0	0.0	0.0	2.0	4.0	0.0	0.0	0.0	0.0	0.0	0.0	0.0	0.0	5.0	0.0	0.0	0.0	0.0	0.0	0.0	25.0	3.0	9.0	29.0	2.0	15.0	0.0	0.0	0.0	0.0
otu21998	0.0	0.0	0.0	0.0	0.0	0.0	1.0	0.0	9.0	0.0	2.0	6.0	9.0	14.0	7.0	8.0	0.0	11.0	0.0	0.0	0.0	0.0	4.0	10.0	2.0	0.0	0.0	0.0	0.0	0.0	0.0	0.0	0.0	0.0	0.0	0.0	6.0	0.0	1.0	16.0	0.0	0.0	5.0	2.0	8.0	3.0	0.0	0.0	0.0
otu41293	0.0	0.0	12.0	33.0	0.0	0.0	0.0	0.0	0.0	0.0	0.0	0.0	0.0	0.0	0.0	0.0	0.0	2.0	0.0	0.0	1.0	5.0	2.0	2.0	0.0	0.0	0.0	0.0	0.0	2.0	0.0	0.0	4.0	0.0	0.0	0.0	0.0	0.0	2.0	3.0	0.0	0.0	0.0	0.0	0.0	14.0	9.0	20.0	0.0
otu15933	0.0	0.0	0.0	0.0	0.0	0.0	0.0	0.0	0.0	0.0	1.0	5.0	5.0	2.0	2.0	9.0	7.0	3.0	6.0	4.0	2.0	2.0	5.0	2.0	3.0	0.0	0.0	0.0	0.0	0.0	1.0	3.0	7.0	6.0	2.0	5.0	5.0	0.0	2.0	3.0	5.0	5.0	2.0	4.0	3.0	2.0	3.0	4.0	3.0
otu16505	0.0	0.0	0.0	0.0	0.0	7.0	0.0	0.0	0.0	0.0	0.0	0.0	4.0	0.0	0.0	0.0	0.0	5.0	14.0	9.0	24.0	2.0	8.0	6.0	6.0	0.0	0.0	0.0	0.0	0.0	0.0	0.0	3.0	8.0	6.0	0.0	0.0	0.0	0.0	0.0	0.0	0.0	0.0	0.0	0.0	1.0	7.0	4.0	0.0
otu44266	0.0	0.0	0.0	0.0	0.0	2.0	0.0	0.0	0.0	0.0	0.0	0.0	0.0	0.0	0.0	8.0	0.0	44.0	2.0	29.0	5.0	0.0	2.0	7.0	7.0	0.0	0.0	0.0	0.0	0.0	0.0	0.0	0.0	0.0	0.0	0.0	0.0	0.0	0.0	0.0	3.0	2.0	4.0	0.0	6.0	6.0	0.0	3.0	0.0
otu4038	0.0	0.0	0.0	0.0	0.0	0.0	0.0	0.0	0.0	0.0	3.0	6.0	3.0	4.0	3.0	6.0	7.0	3.0	6.0	3.0	3.0	3.0	2.0	7.0	4.0	0.0	0.0	0.0	0.0	0.0	1.0	0.0	3.0	5.0	2.0	10.0	2.0	1.0	5.0	4.0	1.0	3.0	4.0	3.0	3.0	1.0	8.0	2.0	2.0
otu11740	0.0	0.0	0.0	0.0	115.0	0.0	0.0	0.0	0.0	0.0	0.0	0.0	0.0	0.0	0.0	0.0	0.0	0.0	0.0	0.0	0.0	0.0	0.0	0.0	0.0	0.0	0.0	0.0	0.0	0.0	0.0	0.0	0.0	0.0	0.0	0.0	0.0	0.0	0.0	0.0	0.0	0.0	0.0	0.0	0.0	0.0	0.0	0.0	0.0
otu11911	0.0	0.0	11.0	3.0	0.0	0.0	1.0	0.0	0.0	3.0	8.0	8.0	0.0	0.0	0.0	0.0	1.0	0.0	0.0	0.0	0.0	0.0	0.0	0.0	0.0	0.0	0.0	0.0	0.0	7.0	0.0	0.0	3.0	0.0	0.0	21.0	6.0	5.0	0.0	0.0	9.0	7.0	3.0	22.0	2.0	1.0	0.0	2.0	0.0
otu12129	5.0	0.0	4.0	0.0	0.0	2.0	3.0	0.0	5.0	3.0	3.0	0.0	0.0	2.0	5.0	0.0	0.0	0.0	0.0	0.0	0.0	0.0	0.0	0.0	0.0	23.0	0.0	0.0	0.0	1.0	12.0	10.0	2.0	4.0	7.0	2.0	6.0	4.0	6.0	0.0	1.0	2.0	0.0	3.0	0.0	0.0	0.0	0.0	0.0
otu13480	0.0	0.0	0.0	0.0	0.0	6.0	3.0	4.0	9.0	25.0	0.0	0.0	0.0	0.0	0.0	2.0	0.0	2.0	0.0	0.0	0.0	0.0	0.0	0.0	0.0	32.0	0.0	0.0	0.0	0.0	0.0	0.0	3.0	3.0	21.0	4.0	0.0	3.0	0.0	0.0	0.0	0.0	0.0	0.0	0.0	0.0	0.0	0.0	0.0
otu14190	0.0	0.0	0.0	0.0	115.0	0.0	0.0	0.0	0.0	0.0	0.0	0.0	0.0	0.0	0.0	0.0	0.0	0.0	0.0	0.0	0.0	0.0	0.0	0.0	0.0	0.0	0.0	0.0	0.0	0.0	0.0	0.0	0.0	0.0	0.0	0.0	0.0	0.0	0.0	0.0	0.0	0.0	0.0	0.0	0.0	0.0	0.0	0.0	0.0
otu20355	2.0	0.0	2.0	1.0	0.0	3.0	1.0	1.0	0.0	0.0	2.0	6.0	5.0	6.0	0.0	0.0	5.0	3.0	0.0	0.0	0.0	0.0	2.0	0.0	1.0	0.0	0.0	1.0	4.0	6.0	4.0	2.0	3.0	0.0	0.0	10.0	11.0	16.0	5.0	5.0	0.0	2.0	0.0	10.0	0.0	2.0	1.0	0.0	0.0
otu25088	0.0	0.0	0.0	0.0	0.0	1.0	0.0	0.0	0.0	2.0	0.0	2.0	6.0	2.0	0.0	21.0	0.0	17.0	0.0	18.0	0.0	0.0	0.0	9.0	2.0	0.0	0.0	0.0	0.0	0.0	0.0	0.0	6.0	0.0	0.0	0.0	0.0	0.0	1.0	26.0	2.0	2.0	0.0	3.0	6.0	0.0	0.0	0.0	0.0
otu44925	0.0	0.0	4.0	3.0	0.0	3.0	2.0	0.0	0.0	0.0	0.0	2.0	5.0	2.0	0.0	2.0	2.0	2.0	0.0	0.0	1.0	2.0	9.0	0.0	3.0	0.0	0.0	5.0	1.0	0.0	0.0	0.0	5.0	3.0	4.0	2.0	0.0	6.0	2.0	2.0	0.0	4.0	0.0	0.0	2.0	6.0	14.0	18.0	3.0
otu20199	0.0	0.0	0.0	0.0	0.0	0.0	0.0	0.0	0.0	0.0	0.0	0.0	0.0	0.0	0.0	0.0	0.0	0.0	0.0	0.0	4.0	13.0	19.0	9.0	14.0	0.0	0.0	0.0	0.0	0.0	0.0	0.0	0.0	0.0	0.0	0.0	0.0	0.0	0.0	0.0	0.0	0.0	0.0	0.0	0.0	6.0	13.0	14.0	15.0
otu25863	3.0	0.0	0.0	1.0	2.0	5.0	4.0	5.0	7.0	2.0	0.0	4.0	8.0	4.0	2.0	0.0	0.0	0.0	2.0	2.0	1.0	0.0	1.0	0.0	5.0	0.0	0.0	1.0	0.0	4.0	0.0	2.0	4.0	2.0	9.0	0.0	6.0	1.0	3.0	0.0	6.0	5.0	5.0	3.0	3.0	4.0	0.0	0.0	0.0
otu40581	0.0	0.0	0.0	0.0	0.0	0.0	0.0	0.0	0.0	0.0	0.0	0.0	0.0	0.0	2.0	0.0	0.0	0.0	0.0	0.0	0.0	110.0	0.0	0.0	0.0	0.0	0.0	0.0	0.0	0.0	0.0	0.0	0.0	0.0	0.0	0.0	0.0	0.0	0.0	2.0	0.0	3.0	14.0	0.0	0.0	0.0	0.0	0.0	0.0
otu1752	0.0	0.0	0.0	0.0	0.0	0.0	0.0	0.0	0.0	0.0	0.0	0.0	0.0	0.0	0.0	6.0	16.0	3.0	15.0	2.0	10.0	0.0	19.0	3.0	4.0	0.0	0.0	0.0	0.0	0.0	0.0	0.0	2.0	0.0	4.0	0.0	0.0	0.0	0.0	0.0	0.0	15.0	0.0	0.0	0.0	3.0	8.0	3.0	7.0
otu19440	0.0	0.0	0.0	0.0	0.0	0.0	6.0	13.0	6.0	0.0	2.0	0.0	2.0	0.0	0.0	0.0	3.0	3.0	0.0	2.0	0.0	0.0	0.0	0.0	0.0	0.0	0.0	11.0	22.0	0.0	0.0	14.0	0.0	1.0	0.0	8.0	0.0	7.0	0.0	6.0	0.0	3.0	2.0	3.0	0.0	0.0	3.0	3.0	0.0
otu24168	0.0	0.0	1.0	0.0	0.0	0.0	0.0	0.0	2.0	2.0	6.0	2.0	2.0	2.0	2.0	0.0	1.0	0.0	1.0	0.0	1.0	5.0	9.0	0.0	3.0	11.0	0.0	5.0	2.0	0.0	3.0	2.0	7.0	5.0	2.0	10.0	0.0	11.0	3.0	2.0	0.0	0.0	0.0	2.0	0.0	2.0	5.0	3.0	2.0
otu34408	0.0	0.0	0.0	0.0	0.0	0.0	4.0	12.0	0.0	0.0	8.0	0.0	0.0	0.0	0.0	5.0	2.0	2.0	0.0	3.0	7.0	0.0	0.0	8.0	0.0	0.0	0.0	6.0	14.0	0.0	0.0	10.0	0.0	0.0	0.0	3.0	0.0	12.0	1.0	12.0	0.0	4.0	2.0	4.0	0.0	0.0	2.0	0.0	0.0
otu42522	0.0	0.0	0.0	0.0	0.0	0.0	0.0	0.0	0.0	0.0	0.0	0.0	0.0	0.0	51.0	0.0	0.0	0.0	0.0	0.0	0.0	2.0	0.0	0.0	0.0	0.0	0.0	0.0	0.0	0.0	0.0	0.0	0.0	0.0	0.0	0.0	0.0	0.0	8.0	6.0	1.0	14.0	18.0	0.0	6.0	0.0	0.0	0.0	0.0
otu7844	0.0	0.0	0.0	0.0	0.0	0.0	0.0	0.0	0.0	0.0	0.0	0.0	0.0	0.0	0.0	19.0	10.0	19.0	11.0	8.0	0.0	0.0	0.0	2.0	0.0	0.0	0.0	0.0	0.0	0.0	0.0	0.0	0.0	0.0	0.0	3.0	0.0	0.0	0.0	7.0	12.0	3.0	8.0	9.0	7.0	2.0	1.0	3.0	0.0
otu14165	9.0	0.0	0.0	3.0	0.0	7.0	15.0	8.0	4.0	1.0	0.0	4.0	3.0	1.0	2.0	2.0	0.0	5.0	4.0	5.0	1.0	0.0	0.0	0.0	0.0	0.0	0.0	10.0	0.0	0.0	0.0	14.0	0.0	0.0	0.0	0.0	6.0	0.0	0.0	5.0	0.0	0.0	2.0	0.0	2.0	0.0	0.0	0.0	2.0
otu16931	0.0	0.0	0.0	0.0	0.0	0.0	0.0	3.0	0.0	0.0	0.0	8.0	5.0	3.0	0.0	2.0	0.0	0.0	4.0	6.0	0.0	0.0	0.0	0.0	1.0	0.0	0.0	0.0	0.0	0.0	0.0	0.0	0.0	0.0	0.0	0.0	17.0	0.0	0.0	0.0	0.0	0.0	0.0	0.0	0.0	7.0	8.0	31.0	2.0
otu18425	5.0	1.0	0.0	0.0	0.0	3.0	0.0	2.0	5.0	3.0	5.0	0.0	1.0	1.0	3.0	0.0	2.0	0.0	4.0	2.0	1.0	0.0	0.0	0.0	0.0	8.0	2.0	0.0	4.0	9.0	5.0	0.0	0.0	7.0	4.0	10.0	2.0	9.0	2.0	0.0	6.0	2.0	0.0	5.0	2.0	0.0	0.0	0.0	0.0
otu27446	0.0	0.0	1.0	0.0	0.0	1.0	2.0	7.0	2.0	22.0	3.0	2.0	0.0	2.0	1.0	3.0	0.0	0.0	0.0	0.0	0.0	0.0	0.0	0.0	0.0	9.0	0.0	0.0	0.0	2.0	7.0	10.0	0.0	10.0	2.0	18.0	2.0	5.0	2.0	8.0	0.0	0.0	0.0	0.0	0.0	0.0	0.0	0.0	0.0
otu2126	0.0	0.0	0.0	0.0	0.0	0.0	0.0	0.0	0.0	0.0	0.0	12.0	0.0	0.0	0.0	0.0	0.0	0.0	28.0	10.0	26.0	4.0	13.0	11.0	0.0	0.0	0.0	0.0	0.0	2.0	0.0	0.0	0.0	0.0	0.0	0.0	0.0	1.0	0.0	0.0	0.0	3.0	0.0	0.0	2.0	4.0	0.0	2.0	0.0
otu17344	0.0	0.0	0.0	0.0	0.0	0.0	0.0	0.0	0.0	0.0	0.0	4.0	4.0	4.0	5.0	3.0	7.0	0.0	4.0	5.0	3.0	0.0	2.0	2.0	0.0	0.0	0.0	0.0	0.0	0.0	3.0	2.0	9.0	7.0	3.0	7.0	7.0	4.0	3.0	5.0	11.0	3.0	3.0	4.0	2.0	4.0	0.0	0.0	0.0
otu8376	0.0	0.0	0.0	0.0	0.0	0.0	0.0	0.0	0.0	0.0	0.0	6.0	5.0	4.0	4.0	3.0	13.0	2.0	4.0	0.0	3.0	6.0	2.0	2.0	3.0	0.0	0.0	0.0	0.0	0.0	0.0	0.0	0.0	4.0	0.0	2.0	6.0	0.0	6.0	1.0	9.0	7.0	3.0	6.0	2.0	3.0	1.0	2.0	5.0
otu16538	0.0	0.0	0.0	0.0	0.0	8.0	1.0	0.0	0.0	0.0	2.0	4.0	9.0	4.0	3.0	10.0	12.0	7.0	2.0	0.0	0.0	8.0	9.0	6.0	0.0	0.0	0.0	0.0	0.0	0.0	2.0	2.0	0.0	1.0	5.0	0.0	2.0	0.0	0.0	2.0	0.0	2.0	0.0	0.0	2.0	2.0	5.0	7.0	0.0
otu18837	0.0	0.0	0.0	0.0	0.0	0.0	0.0	0.0	0.0	0.0	0.0	0.0	0.0	0.0	0.0	15.0	10.0	10.0	15.0	11.0	0.0	0.0	5.0	5.0	1.0	0.0	0.0	0.0	0.0	0.0	0.0	0.0	0.0	0.0	0.0	2.0	0.0	0.0	0.0	3.0	9.0	9.0	9.0	6.0	8.0	2.0	0.0	3.0	0.0
otu29694	0.0	0.0	1.0	0.0	0.0	1.0	0.0	0.0	0.0	0.0	0.0	0.0	3.0	3.0	22.0	0.0	5.0	0.0	1.0	0.0	2.0	20.0	0.0	3.0	0.0	0.0	0.0	2.0	0.0	1.0	0.0	0.0	0.0	0.0	0.0	0.0	0.0	0.0	9.0	5.0	0.0	9.0	7.0	0.0	10.0	0.0	0.0	2.0	0.0
otu40088	0.0	0.0	0.0	0.0	0.0	0.0	0.0	0.0	0.0	0.0	0.0	0.0	0.0	0.0	0.0	0.0	0.0	0.0	0.0	0.0	0.0	0.0	0.0	0.0	0.0	0.0	0.0	0.0	0.0	0.0	0.0	0.0	0.0	0.0	0.0	0.0	0.0	0.0	0.0	2.0	0.0	0.0	0.0	0.0	0.0	0.0	0.0	0.0	104.0
otu1089	1.0	0.0	1.0	0.0	0.0	2.0	1.0	4.0	6.0	16.0	1.0	2.0	0.0	3.0	0.0	2.0	0.0	3.0	0.0	0.0	0.0	0.0	0.0	0.0	0.0	6.0	0.0	0.0	0.0	3.0	6.0	7.0	0.0	4.0	4.0	15.0	3.0	11.0	9.0	4.0	0.0	0.0	0.0	2.0	0.0	0.0	0.0	0.0	0.0
otu13419	0.0	0.0	7.0	3.0	0.0	1.0	0.0	0.0	0.0	0.0	16.0	15.0	4.0	5.0	0.0	2.0	6.0	2.0	0.0	0.0	0.0	0.0	0.0	0.0	0.0	0.0	0.0	0.0	0.0	0.0	5.0	0.0	7.0	0.0	0.0	19.0	18.0	0.0	2.0	0.0	0.0	0.0	0.0	3.0	0.0	0.0	0.0	0.0	0.0
otu15506	0.0	0.0	0.0	0.0	0.0	1.0	2.0	0.0	0.0	0.0	0.0	4.0	0.0	1.0	2.0	2.0	3.0	0.0	0.0	2.0	1.0	7.0	3.0	4.0	1.0	0.0	0.0	0.0	0.0	2.0	0.0	0.0	0.0	2.0	20.0	2.0	3.0	1.0	12.0	2.0	0.0	0.0	6.0	0.0	0.0	14.0	1.0	13.0	0.0
otu38841	10.0	0.0	7.0	40.0	0.0	7.0	2.0	0.0	5.0	1.0	0.0	0.0	0.0	0.0	2.0	0.0	0.0	0.0	0.0	0.0	0.0	0.0	0.0	0.0	0.0	4.0	0.0	0.0	0.0	0.0	12.0	6.0	4.0	1.0	2.0	0.0	0.0	0.0	0.0	0.0	0.0	0.0	0.0	0.0	0.0	0.0	0.0	0.0	0.0
otu3119	0.0	0.0	0.0	0.0	0.0	3.0	0.0	0.0	3.0	1.0	0.0	0.0	2.0	0.0	0.0	14.0	1.0	8.0	0.0	20.0	3.0	4.0	0.0	4.0	5.0	0.0	0.0	0.0	0.0	0.0	0.0	0.0	0.0	1.0	16.0	0.0	2.0	0.0	0.0	2.0	3.0	2.0	4.0	4.0	4.0	3.0	4.0	3.0	4.0
otu25485	8.0	0.0	4.0	13.0	0.0	8.0	3.0	3.0	5.0	1.0	2.0	2.0	3.0	0.0	1.0	0.0	2.0	0.0	1.0	0.0	1.0	0.0	2.0	0.0	1.0	4.0	0.0	2.0	0.0	2.0	9.0	8.0	6.0	3.0	3.0	0.0	2.0	2.0	3.0	0.0	5.0	3.0	2.0	2.0	0.0	0.0	0.0	0.0	0.0
otu25768	0.0	55.0	0.0	0.0	27.0	0.0	0.0	0.0	0.0	0.0	0.0	0.0	0.0	0.0	0.0	0.0	0.0	0.0	0.0	0.0	0.0	0.0	0.0	0.0	0.0	0.0	0.0	0.0	0.0	0.0	0.0	0.0	0.0	14.0	13.0	0.0	0.0	0.0	0.0	0.0	0.0	0.0	0.0	0.0	0.0	0.0	0.0	0.0	0.0
otu36770	1.0	0.0	0.0	0.0	0.0	0.0	0.0	2.0	2.0	0.0	8.0	0.0	2.0	0.0	0.0	8.0	0.0	0.0	0.0	0.0	0.0	0.0	0.0	0.0	0.0	7.0	0.0	0.0	14.0	4.0	0.0	19.0	9.0	8.0	3.0	12.0	0.0	15.0	2.0	0.0	0.0	0.0	0.0	0.0	0.0	0.0	0.0	0.0	0.0
otu41676	0.0	0.0	0.0	0.0	0.0	25.0	0.0	0.0	0.0	0.0	0.0	0.0	4.0	0.0	0.0	0.0	0.0	0.0	0.0	17.0	3.0	0.0	0.0	2.0	1.0	0.0	0.0	0.0	0.0	0.0	0.0	2.0	0.0	0.0	20.0	0.0	0.0	0.0	0.0	15.0	0.0	0.0	0.0	0.0	0.0	0.0	20.0	8.0	0.0
otu1629	0.0	0.0	2.0	0.0	0.0	1.0	0.0	2.0	2.0	1.0	5.0	4.0	2.0	9.0	2.0	4.0	4.0	2.0	0.0	0.0	0.0	0.0	0.0	0.0	0.0	0.0	1.0	2.0	2.0	4.0	4.0	0.0	4.0	1.0	2.0	15.0	14.0	10.0	3.0	2.0	0.0	0.0	4.0	4.0	2.0	0.0	0.0	0.0	2.0
otu5224	2.0	0.0	0.0	0.0	0.0	3.0	7.0	0.0	4.0	9.0	1.0	6.0	2.0	4.0	2.0	16.0	2.0	2.0	0.0	7.0	3.0	0.0	1.0	2.0	3.0	0.0	0.0	0.0	0.0	0.0	0.0	0.0	0.0	0.0	2.0	0.0	5.0	0.0	0.0	22.0	0.0	0.0	0.0	0.0	0.0	2.0	2.0	0.0	0.0
otu28952	0.0	0.0	0.0	0.0	0.0	0.0	0.0	0.0	2.0	1.0	1.0	0.0	6.0	0.0	1.0	0.0	5.0	2.0	2.0	0.0	5.0	5.0	9.0	13.0	0.0	2.0	0.0	1.0	0.0	3.0	2.0	2.0	3.0	4.0	11.0	2.0	0.0	5.0	5.0	5.0	0.0	4.0	0.0	0.0	0.0	5.0	0.0	3.0	3.0
otu22165	1.0	0.0	10.0	0.0	0.0	0.0	13.0	27.0	2.0	0.0	4.0	3.0	4.0	0.0	0.0	0.0	2.0	0.0	2.0	2.0	2.0	0.0	0.0	0.0	0.0	0.0	0.0	8.0	0.0	0.0	0.0	0.0	6.0	3.0	0.0	2.0	2.0	0.0	10.0	0.0	0.0	0.0	0.0	0.0	0.0	0.0	0.0	3.0	0.0
otu24115	0.0	0.0	0.0	0.0	0.0	0.0	0.0	0.0	0.0	0.0	0.0	0.0	2.0	0.0	0.0	6.0	0.0	15.0	0.0	11.0	0.0	7.0	0.0	14.0	6.0	0.0	0.0	0.0	0.0	0.0	0.0	0.0	0.0	0.0	0.0	0.0	0.0	0.0	0.0	7.0	3.0	2.0	12.0	9.0	2.0	4.0	0.0	14.0	7.0
otu36384	0.0	0.0	0.0	0.0	0.0	4.0	1.0	3.0	5.0	1.0	0.0	8.0	4.0	4.0	3.0	6.0	5.0	11.0	0.0	2.0	2.0	0.0	0.0	0.0	0.0	0.0	0.0	1.0	1.0	1.0	0.0	5.0	4.0	4.0	3.0	3.0	12.0	3.0	3.0	0.0	1.0	2.0	3.0	3.0	2.0	2.0	0.0	0.0	0.0
otu15321	0.0	0.0	0.0	0.0	0.0	0.0	0.0	0.0	0.0	0.0	0.0	2.0	4.0	1.0	4.0	3.0	0.0	4.0	0.0	1.0	3.0	2.0	8.0	12.0	2.0	0.0	0.0	0.0	0.0	0.0	0.0	0.0	0.0	0.0	0.0	0.0	2.0	0.0	3.0	4.0	6.0	10.0	5.0	9.0	2.0	5.0	6.0	6.0	8.0
otu22789	2.0	0.0	3.0	0.0	0.0	1.0	4.0	0.0	0.0	2.0	0.0	4.0	4.0	1.0	0.0	0.0	7.0	0.0	8.0	0.0	7.0	0.0	8.0	7.0	0.0	0.0	0.0	3.0	0.0	2.0	0.0	0.0	0.0	3.0	2.0	0.0	0.0	4.0	4.0	5.0	0.0	5.0	0.0	0.0	0.0	8.0	6.0	11.0	0.0
otu20891	0.0	0.0	7.0	0.0	0.0	0.0	0.0	2.0	0.0	0.0	0.0	0.0	0.0	0.0	0.0	0.0	0.0	0.0	0.0	0.0	0.0	0.0	0.0	0.0	0.0	0.0	0.0	0.0	30.0	0.0	0.0	0.0	0.0	0.0	0.0	2.0	0.0	0.0	0.0	0.0	0.0	40.0	2.0	0.0	0.0	0.0	30.0	2.0	0.0
otu36876	0.0	0.0	1.0	0.0	0.0	0.0	0.0	8.0	0.0	0.0	7.0	6.0	0.0	2.0	3.0	7.0	8.0	0.0	4.0	4.0	1.0	0.0	0.0	0.0	0.0	0.0	0.0	4.0	0.0	0.0	0.0	2.0	0.0	0.0	0.0	8.0	4.0	6.0	1.0	0.0	9.0	14.0	4.0	0.0	0.0	0.0	0.0	0.0	9.0
otu38500	0.0	0.0	0.0	0.0	0.0	0.0	0.0	0.0	0.0	0.0	0.0	3.0	0.0	0.0	0.0	0.0	0.0	0.0	17.0	27.0	16.0	18.0	7.0	6.0	0.0	0.0	0.0	0.0	0.0	1.0	0.0	0.0	0.0	0.0	0.0	0.0	2.0	0.0	0.0	0.0	0.0	3.0	6.0	3.0	4.0	3.0	1.0	0.0	0.0
otu5761	0.0	0.0	0.0	0.0	0.0	5.0	0.0	3.0	0.0	2.0	0.0	0.0	2.0	0.0	2.0	19.0	1.0	38.0	0.0	9.0	0.0	0.0	0.0	0.0	0.0	0.0	0.0	0.0	0.0	0.0	0.0	6.0	7.0	2.0	0.0	0.0	4.0	0.0	3.0	0.0	0.0	3.0	3.0	3.0	4.0	1.0	0.0	0.0	0.0
otu13410	18.0	3.0	2.0	0.0	27.0	0.0	0.0	0.0	0.0	0.0	0.0	0.0	0.0	0.0	0.0	0.0	0.0	0.0	0.0	0.0	0.0	0.0	0.0	0.0	0.0	2.0	53.0	4.0	0.0	0.0	0.0	0.0	0.0	0.0	0.0	0.0	0.0	0.0	0.0	0.0	0.0	0.0	0.0	0.0	0.0	0.0	0.0	0.0	0.0
otu24180	0.0	0.0	0.0	0.0	0.0	0.0	0.0	0.0	0.0	0.0	0.0	0.0	10.0	0.0	0.0	2.0	2.0	5.0	4.0	1.0	6.0	0.0	11.0	4.0	4.0	0.0	0.0	0.0	0.0	0.0	0.0	0.0	0.0	5.0	5.0	0.0	0.0	2.0	2.0	5.0	0.0	3.0	0.0	0.0	0.0	12.0	17.0	11.0	2.0
otu38495	0.0	0.0	0.0	0.0	0.0	0.0	0.0	0.0	0.0	0.0	0.0	6.0	5.0	0.0	4.0	16.0	6.0	14.0	12.0	8.0	2.0	2.0	0.0	0.0	0.0	0.0	0.0	0.0	0.0	0.0	0.0	3.0	3.0	0.0	0.0	4.0	0.0	0.0	0.0	3.0	3.0	3.0	5.0	5.0	7.0	2.0	1.0	0.0	2.0
otu41346	0.0	0.0	0.0	1.0	0.0	3.0	12.0	0.0	0.0	4.0	0.0	0.0	6.0	1.0	0.0	2.0	0.0	2.0	15.0	2.0	6.0	0.0	2.0	10.0	0.0	0.0	0.0	0.0	0.0	4.0	0.0	0.0	0.0	6.0	5.0	0.0	0.0	2.0	0.0	0.0	0.0	2.0	0.0	0.0	0.0	5.0	9.0	5.0	3.0
otu2282	0.0	0.0	1.0	0.0	0.0	0.0	1.0	12.0	5.0	3.0	16.0	3.0	2.0	0.0	0.0	5.0	9.0	3.0	4.0	2.0	0.0	0.0	0.0	0.0	0.0	0.0	0.0	0.0	0.0	0.0	0.0	8.0	0.0	2.0	0.0	0.0	0.0	14.0	3.0	0.0	4.0	1.0	0.0	0.0	7.0	0.0	0.0	2.0	3.0
otu18840	0.0	0.0	0.0	0.0	0.0	4.0	2.0	0.0	0.0	0.0	0.0	0.0	3.0	1.0	3.0	2.0	0.0	2.0	9.0	9.0	12.0	5.0	4.0	6.0	7.0	0.0	0.0	0.0	0.0	0.0	0.0	0.0	10.0	6.0	4.0	0.0	0.0	1.0	0.0	6.0	0.0	0.0	0.0	0.0	0.0	0.0	4.0	3.0	0.0
otu22199	5.0	0.0	2.0	0.0	0.0	1.0	6.0	8.0	2.0	4.0	0.0	4.0	4.0	0.0	0.0	2.0	2.0	5.0	2.0	3.0	2.0	4.0	0.0	0.0	0.0	4.0	0.0	7.0	7.0	0.0	0.0	9.0	0.0	0.0	0.0	2.0	4.0	0.0	1.0	8.0	1.0	0.0	3.0	2.0	5.0	0.0	0.0	0.0	2.0
otu32325	0.0	3.0	7.0	0.0	0.0	0.0	7.0	8.0	7.0	14.0	5.0	4.0	0.0	1.0	4.0	0.0	0.0	3.0	0.0	0.0	0.0	0.0	0.0	0.0	0.0	1.0	0.0	0.0	11.0	0.0	3.0	5.0	4.0	0.0	3.0	2.0	0.0	13.0	0.0	2.0	0.0	0.0	0.0	0.0	0.0	0.0	0.0	0.0	0.0
otu39612	0.0	0.0	0.0	0.0	0.0	0.0	5.0	0.0	0.0	2.0	0.0	2.0	2.0	1.0	0.0	3.0	7.0	2.0	2.0	1.0	2.0	2.0	2.0	13.0	0.0	0.0	0.0	6.0	1.0	0.0	0.0	2.0	0.0	2.0	0.0	2.0	0.0	6.0	0.0	13.0	0.0	4.0	2.0	0.0	0.0	7.0	11.0	8.0	0.0
otu45511	0.0	0.0	0.0	0.0	0.0	0.0	0.0	0.0	0.0	0.0	0.0	0.0	0.0	0.0	0.0	6.0	6.0	5.0	9.0	3.0	10.0	2.0	17.0	12.0	6.0	0.0	0.0	0.0	0.0	0.0	0.0	0.0	0.0	0.0	0.0	0.0	0.0	0.0	0.0	0.0	0.0	4.0	5.0	13.0	4.0	3.0	1.0	2.0	9.0
otu5626	0.0	1.0	3.0	1.0	3.0	3.0	3.0	1.0	3.0	0.0	7.0	0.0	1.0	3.0	0.0	0.0	0.0	0.0	3.0	2.0	0.0	0.0	0.0	0.0	5.0	1.0	0.0	2.0	0.0	1.0	4.0	3.0	5.0	9.0	7.0	0.0	3.0	0.0	1.0	0.0	8.0	6.0	0.0	5.0	6.0	3.0	0.0	0.0	0.0
otu30798	0.0	0.0	0.0	0.0	0.0	5.0	0.0	0.0	0.0	0.0	0.0	0.0	3.0	0.0	0.0	13.0	0.0	37.0	4.0	24.0	6.0	0.0	0.0	8.0	1.0	0.0	0.0	0.0	0.0	0.0	0.0	0.0	0.0	0.0	0.0	0.0	0.0	0.0	0.0	0.0	3.0	3.0	0.0	0.0	3.0	6.0	0.0	0.0	0.0
otu31980	0.0	0.0	0.0	0.0	0.0	0.0	0.0	0.0	0.0	0.0	0.0	0.0	0.0	0.0	0.0	0.0	0.0	0.0	0.0	0.0	3.0	6.0	15.0	13.0	10.0	0.0	0.0	0.0	0.0	0.0	0.0	0.0	0.0	0.0	0.0	0.0	0.0	0.0	0.0	0.0	0.0	0.0	0.0	0.0	0.0	5.0	9.0	14.0	26.0
otu579	0.0	0.0	4.0	0.0	0.0	0.0	10.0	7.0	3.0	8.0	7.0	0.0	0.0	0.0	3.0	0.0	0.0	0.0	0.0	0.0	0.0	0.0	0.0	0.0	0.0	0.0	0.0	0.0	35.0	0.0	2.0	0.0	0.0	1.0	3.0	1.0	2.0	0.0	1.0	13.0	0.0	0.0	0.0	0.0	0.0	0.0	0.0	0.0	0.0
otu7698	2.0	0.0	0.0	5.0	0.0	4.0	3.0	2.0	0.0	4.0	2.0	0.0	2.0	0.0	0.0	0.0	0.0	0.0	0.0	0.0	0.0	0.0	0.0	0.0	0.0	51.0	0.0	3.0	1.0	0.0	9.0	11.0	3.0	0.0	3.0	0.0	0.0	0.0	0.0	0.0	0.0	0.0	0.0	2.0	0.0	0.0	0.0	0.0	0.0
otu14174	0.0	0.0	0.0	0.0	0.0	0.0	0.0	0.0	0.0	0.0	0.0	0.0	0.0	0.0	18.0	0.0	0.0	0.0	0.0	0.0	0.0	52.0	0.0	0.0	0.0	0.0	0.0	0.0	0.0	0.0	0.0	0.0	0.0	0.0	0.0	0.0	0.0	0.0	8.0	7.0	0.0	6.0	20.0	0.0	2.0	0.0	0.0	0.0	0.0
otu2128	4.0	0.0	5.0	3.0	0.0	9.0	9.0	6.0	6.0	1.0	0.0	5.0	0.0	0.0	7.0	0.0	0.0	0.0	2.0	0.0	0.0	0.0	0.0	2.0	0.0	0.0	5.0	6.0	1.0	0.0	5.0	6.0	5.0	0.0	0.0	2.0	0.0	0.0	3.0	0.0	1.0	0.0	2.0	0.0	0.0	0.0	0.0	0.0	0.0
otu3731	13.0	0.0	0.0	0.0	0.0	0.0	2.0	5.0	3.0	0.0	0.0	0.0	2.0	3.0	0.0	0.0	0.0	0.0	0.0	0.0	0.0	0.0	4.0	10.0	0.0	0.0	0.0	3.0	10.0	0.0	5.0	15.0	0.0	4.0	2.0	17.0	0.0	4.0	0.0	2.0	0.0	0.0	2.0	0.0	2.0	0.0	0.0	0.0	0.0
otu6701	5.0	0.0	6.0	0.0	0.0	5.0	10.0	0.0	0.0	9.0	0.0	0.0	1.0	2.0	0.0	5.0	0.0	3.0	0.0	0.0	0.0	0.0	0.0	0.0	0.0	1.0	0.0	4.0	0.0	5.0	0.0	0.0	2.0	7.0	11.0	0.0	3.0	4.0	3.0	8.0	0.0	4.0	0.0	0.0	0.0	4.0	1.0	3.0	0.0
otu7394	0.0	0.0	0.0	0.0	0.0	0.0	0.0	0.0	0.0	0.0	0.0	0.0	0.0	0.0	0.0	0.0	29.0	4.0	24.0	8.0	0.0	0.0	17.0	7.0	0.0	0.0	0.0	0.0	0.0	0.0	0.0	0.0	0.0	0.0	0.0	0.0	0.0	1.0	2.0	4.0	0.0	0.0	0.0	5.0	2.0	2.0	0.0	0.0	0.0
otu12830	0.0	0.0	0.0	0.0	0.0	3.0	3.0	0.0	3.0	2.0	4.0	1.0	2.0	4.0	3.0	0.0	1.0	0.0	4.0	2.0	3.0	2.0	3.0	2.0	0.0	5.0	2.0	2.0	2.0	3.0	2.0	4.0	3.0	3.0	8.0	5.0	2.0	7.0	2.0	0.0	1.0	0.0	3.0	4.0	2.0	5.0	0.0	2.0	0.0
otu16466	0.0	0.0	0.0	0.0	0.0	0.0	0.0	0.0	0.0	0.0	0.0	0.0	0.0	0.0	18.0	0.0	0.0	0.0	0.0	0.0	0.0	55.0	0.0	0.0	0.0	0.0	0.0	0.0	0.0	0.0	0.0	0.0	0.0	0.0	4.0	0.0	0.0	0.0	0.0	7.0	0.0	8.0	5.0	0.0	9.0	0.0	0.0	0.0	0.0
otu4203	0.0	0.0	12.0	18.0	0.0	0.0	6.0	0.0	2.0	13.0	2.0	0.0	0.0	0.0	4.0	0.0	0.0	0.0	0.0	0.0	0.0	0.0	0.0	0.0	0.0	0.0	0.0	0.0	13.0	0.0	7.0	5.0	7.0	1.0	2.0	0.0	0.0	4.0	2.0	2.0	0.0	0.0	0.0	0.0	0.0	0.0	0.0	0.0	0.0
otu7514	0.0	11.0	7.0	9.0	7.0	4.0	4.0	0.0	0.0	6.0	2.0	1.0	0.0	2.0	2.0	0.0	0.0	0.0	2.0	1.0	2.0	0.0	0.0	0.0	0.0	3.0	5.0	10.0	0.0	2.0	2.0	0.0	2.0	0.0	2.0	0.0	2.0	0.0	0.0	0.0	2.0	3.0	2.0	3.0	2.0	0.0	0.0	0.0	0.0
otu9692	0.0	0.0	2.0	3.0	0.0	0.0	5.0	2.0	4.0	1.0	0.0	5.0	0.0	3.0	3.0	2.0	0.0	0.0	0.0	0.0	0.0	0.0	0.0	0.0	0.0	0.0	0.0	0.0	17.0	0.0	8.0	4.0	9.0	2.0	2.0	6.0	4.0	18.0	0.0	8.0	0.0	0.0	0.0	0.0	0.0	0.0	0.0	0.0	0.0
otu10036	0.0	0.0	0.0	0.0	0.0	0.0	0.0	0.0	0.0	0.0	0.0	0.0	0.0	0.0	0.0	0.0	0.0	0.0	0.0	0.0	0.0	0.0	0.0	0.0	0.0	0.0	0.0	0.0	0.0	0.0	0.0	0.0	0.0	0.0	0.0	0.0	0.0	0.0	0.0	0.0	0.0	0.0	0.0	0.0	0.0	0.0	44.0	76.0	0.0
otu29216	0.0	0.0	4.0	0.0	0.0	3.0	3.0	4.0	5.0	1.0	11.0	3.0	0.0	0.0	2.0	2.0	5.0	0.0	2.0	2.0	0.0	0.0	2.0	0.0	0.0	0.0	0.0	0.0	0.0	0.0	7.0	15.0	2.0	0.0	2.0	0.0	2.0	11.0	1.0	2.0	3.0	5.0	0.0	0.0	3.0	0.0	0.0	0.0	0.0
otu33615	2.0	0.0	3.0	0.0	0.0	7.0	3.0	0.0	4.0	6.0	5.0	0.0	0.0	4.0	1.0	0.0	0.0	0.0	0.0	0.0	0.0	0.0	0.0	0.0	0.0	14.0	0.0	0.0	0.0	2.0	15.0	3.0	5.0	14.0	5.0	2.0	4.0	3.0	6.0	0.0	0.0	0.0	0.0	0.0	0.0	0.0	0.0	0.0	0.0
otu43201	5.0	0.0	0.0	0.0	0.0	1.0	0.0	0.0	8.0	0.0	0.0	0.0	0.0	0.0	0.0	0.0	0.0	0.0	0.0	0.0	0.0	0.0	0.0	0.0	0.0	26.0	0.0	5.0	13.0	4.0	1.0	0.0	0.0	8.0	3.0	6.0	0.0	16.0	0.0	10.0	0.0	0.0	0.0	0.0	0.0	0.0	0.0	0.0	2.0
otu44605	0.0	0.0	0.0	0.0	0.0	6.0	1.0	0.0	0.0	2.0	0.0	0.0	0.0	0.0	1.0	3.0	0.0	34.0	4.0	10.0	3.0	3.0	0.0	7.0	1.0	0.0	0.0	0.0	0.0	0.0	0.0	3.0	6.0	0.0	0.0	0.0	0.0	0.0	0.0	3.0	2.0	3.0	0.0	0.0	6.0	4.0	2.0	0.0	2.0
otu344	0.0	0.0	0.0	0.0	0.0	0.0	0.0	0.0	0.0	0.0	0.0	0.0	0.0	0.0	0.0	0.0	0.0	3.0	4.0	3.0	3.0	21.0	19.0	19.0	8.0	0.0	0.0	0.0	0.0	0.0	0.0	0.0	0.0	0.0	0.0	0.0	0.0	0.0	0.0	0.0	0.0	0.0	0.0	0.0	0.0	2.0	7.0	11.0	7.0
otu1525	0.0	0.0	0.0	0.0	0.0	2.0	1.0	8.0	3.0	0.0	8.0	1.0	4.0	1.0	0.0	14.0	4.0	5.0	0.0	0.0	0.0	0.0	0.0	0.0	0.0	0.0	0.0	3.0	8.0	0.0	0.0	11.0	0.0	0.0	0.0	4.0	2.0	18.0	1.0	2.0	0.0	0.0	0.0	7.0	0.0	0.0	1.0	0.0	0.0
otu1614	8.0	0.0	0.0	0.0	0.0	4.0	7.0	9.0	0.0	0.0	0.0	8.0	5.0	6.0	5.0	0.0	1.0	0.0	2.0	0.0	3.0	0.0	0.0	0.0	3.0	0.0	0.0	0.0	1.0	0.0	10.0	0.0	0.0	4.0	0.0	0.0	2.0	0.0	1.0	0.0	10.0	4.0	2.0	3.0	2.0	1.0	0.0	0.0	3.0
otu14569	11.0	0.0	7.0	0.0	0.0	3.0	6.0	3.0	5.0	5.0	2.0	1.0	0.0	1.0	0.0	2.0	0.0	4.0	0.0	0.0	0.0	0.0	0.0	0.0	0.0	3.0	0.0	0.0	0.0	0.0	0.0	2.0	3.0	7.0	2.0	13.0	2.0	3.0	6.0	5.0	0.0	0.0	3.0	7.0	0.0	0.0	0.0	0.0	0.0
otu31268	0.0	0.0	0.0	0.0	0.0	1.0	0.0	0.0	0.0	0.0	0.0	0.0	0.0	2.0	0.0	2.0	0.0	4.0	7.0	25.0	15.0	8.0	2.0	10.0	15.0	0.0	0.0	0.0	0.0	0.0	0.0	0.0	0.0	0.0	0.0	0.0	0.0	0.0	0.0	2.0	0.0	0.0	0.0	0.0	0.0	0.0	7.0	2.0	0.0
otu38026	0.0	0.0	0.0	0.0	1.0	0.0	0.0	0.0	0.0	0.0	25.0	18.0	4.0	0.0	0.0	0.0	3.0	0.0	0.0	0.0	0.0	0.0	0.0	0.0	0.0	3.0	6.0	0.0	0.0	0.0	3.0	0.0	3.0	0.0	0.0	2.0	7.0	0.0	0.0	0.0	0.0	0.0	20.0	17.0	0.0	0.0	0.0	0.0	0.0
otu41956	0.0	0.0	0.0	0.0	0.0	0.0	0.0	0.0	0.0	0.0	0.0	0.0	0.0	0.0	0.0	0.0	8.0	6.0	5.0	0.0	1.0	2.0	8.0	14.0	5.0	0.0	0.0	0.0	0.0	0.0	0.0	0.0	0.0	0.0	0.0	0.0	0.0	0.0	0.0	0.0	9.0	5.0	2.0	5.0	6.0	12.0	9.0	9.0	6.0
otu23432	0.0	0.0	2.0	0.0	0.0	0.0	0.0	0.0	0.0	4.0	0.0	2.0	0.0	0.0	0.0	2.0	5.0	3.0	5.0	0.0	0.0	0.0	2.0	6.0	0.0	0.0	0.0	0.0	0.0	18.0	0.0	0.0	2.0	1.0	3.0	2.0	2.0	9.0	0.0	0.0	1.0	7.0	0.0	4.0	2.0	15.0	2.0	9.0	0.0
otu33157	0.0	0.0	0.0	0.0	0.0	0.0	0.0	0.0	0.0	0.0	0.0	0.0	0.0	0.0	0.0	0.0	0.0	0.0	0.0	0.0	3.0	4.0	20.0	9.0	12.0	0.0	0.0	0.0	0.0	0.0	0.0	0.0	0.0	0.0	0.0	0.0	0.0	0.0	0.0	0.0	0.0	0.0	0.0	0.0	0.0	7.0	9.0	24.0	10.0
otu39853	0.0	0.0	0.0	0.0	0.0	0.0	0.0	0.0	0.0	0.0	0.0	0.0	0.0	0.0	22.0	2.0	0.0	0.0	0.0	0.0	0.0	42.0	0.0	0.0	0.0	0.0	0.0	0.0	0.0	0.0	0.0	0.0	0.0	0.0	0.0	0.0	2.0	0.0	8.0	6.0	0.0	6.0	5.0	0.0	5.0	2.0	1.0	0.0	0.0
otu35470	4.0	0.0	0.0	4.0	0.0	3.0	10.0	5.0	2.0	3.0	0.0	2.0	4.0	2.0	2.0	8.0	0.0	7.0	2.0	2.0	0.0	0.0	0.0	2.0	0.0	0.0	0.0	9.0	2.0	0.0	2.0	6.0	2.0	0.0	0.0	0.0	4.0	0.0	0.0	4.0	2.0	0.0	2.0	0.0	4.0	0.0	0.0	0.0	0.0
otu38476	0.0	0.0	17.0	3.0	0.0	0.0	0.0	0.0	0.0	0.0	18.0	6.0	2.0	1.0	0.0	2.0	17.0	0.0	0.0	0.0	0.0	0.0	0.0	0.0	0.0	1.0	0.0	0.0	0.0	0.0	1.0	2.0	0.0	0.0	0.0	8.0	2.0	0.0	0.0	2.0	0.0	2.0	0.0	3.0	2.0	0.0	0.0	0.0	9.0
otu43471	0.0	0.0	0.0	0.0	0.0	0.0	0.0	0.0	0.0	0.0	0.0	0.0	0.0	0.0	0.0	0.0	0.0	0.0	0.0	0.0	1.0	16.0	14.0	3.0	14.0	0.0	0.0	0.0	0.0	0.0	0.0	0.0	0.0	0.0	0.0	0.0	0.0	0.0	0.0	0.0	0.0	0.0	0.0	0.0	0.0	8.0	13.0	18.0	17.0
otu4481	2.0	0.0	2.0	3.0	0.0	1.0	2.0	0.0	2.0	1.0	0.0	0.0	0.0	0.0	0.0	3.0	1.0	4.0	3.0	0.0	1.0	2.0	2.0	2.0	2.0	5.0	0.0	6.0	5.0	2.0	2.0	5.0	6.0	4.0	2.0	0.0	0.0	0.0	4.0	2.0	3.0	0.0	4.0	0.0	2.0	6.0	2.0	6.0	3.0
otu19774	0.0	0.0	0.0	0.0	0.0	0.0	0.0	0.0	0.0	0.0	3.0	5.0	6.0	4.0	2.0	6.0	8.0	3.0	6.0	2.0	2.0	0.0	0.0	3.0	3.0	0.0	0.0	0.0	0.0	0.0	2.0	2.0	2.0	4.0	0.0	5.0	4.0	2.0	1.0	6.0	3.0	3.0	4.0	2.0	6.0	4.0	2.0	0.0	3.0
otu22856	0.0	0.0	0.0	0.0	0.0	0.0	0.0	0.0	0.0	0.0	0.0	0.0	0.0	0.0	0.0	0.0	0.0	0.0	0.0	0.0	0.0	0.0	0.0	0.0	0.0	0.0	0.0	108.0	0.0	0.0	0.0	0.0	0.0	0.0	0.0	0.0	0.0	0.0	0.0	0.0	0.0	0.0	0.0	0.0	0.0	0.0	0.0	0.0	0.0
otu26967	0.0	0.0	0.0	0.0	0.0	0.0	0.0	0.0	0.0	0.0	0.0	0.0	0.0	0.0	0.0	0.0	0.0	5.0	3.0	4.0	7.0	16.0	4.0	15.0	11.0	0.0	0.0	0.0	0.0	0.0	0.0	0.0	0.0	0.0	0.0	0.0	0.0	0.0	0.0	0.0	3.0	0.0	0.0	0.0	3.0	10.0	6.0	4.0	10.0
otu31387	0.0	0.0	0.0	0.0	0.0	0.0	3.0	2.0	2.0	1.0	2.0	0.0	0.0	0.0	0.0	0.0	0.0	0.0	0.0	0.0	0.0	0.0	0.0	0.0	0.0	0.0	0.0	0.0	76.0	0.0	0.0	3.0	0.0	1.0	0.0	2.0	0.0	4.0	0.0	6.0	0.0	0.0	0.0	0.0	0.0	0.0	0.0	0.0	0.0
otu33327	0.0	0.0	0.0	3.0	0.0	5.0	0.0	3.0	2.0	2.0	8.0	5.0	2.0	3.0	4.0	2.0	3.0	2.0	3.0	2.0	0.0	2.0	10.0	7.0	3.0	0.0	0.0	0.0	0.0	1.0	0.0	0.0	2.0	1.0	2.0	0.0	0.0	0.0	6.0	3.0	3.0	5.0	0.0	0.0	2.0	2.0	3.0	0.0	3.0
otu8324	0.0	0.0	0.0	0.0	0.0	0.0	0.0	0.0	0.0	0.0	0.0	0.0	0.0	0.0	0.0	0.0	0.0	0.0	4.0	14.0	0.0	2.0	17.0	9.0	8.0	0.0	0.0	0.0	0.0	0.0	0.0	0.0	0.0	0.0	2.0	5.0	0.0	0.0	9.0	0.0	1.0	8.0	3.0	9.0	0.0	0.0	4.0	3.0	5.0
otu9836	8.0	0.0	0.0	0.0	0.0	1.0	8.0	9.0	0.0	0.0	0.0	7.0	7.0	1.0	3.0	6.0	6.0	8.0	2.0	2.0	2.0	2.0	0.0	0.0	0.0	0.0	0.0	0.0	3.0	0.0	3.0	0.0	0.0	0.0	0.0	0.0	4.0	0.0	3.0	4.0	2.0	0.0	2.0	2.0	0.0	4.0	0.0	0.0	2.0
otu11777	0.0	0.0	1.0	0.0	0.0	0.0	3.0	7.0	4.0	24.0	0.0	2.0	0.0	2.0	1.0	0.0	0.0	0.0	0.0	0.0	0.0	0.0	0.0	0.0	0.0	0.0	0.0	0.0	17.0	0.0	5.0	4.0	0.0	6.0	4.0	2.0	0.0	8.0	4.0	6.0	0.0	0.0	0.0	0.0	0.0	0.0	0.0	0.0	0.0
otu11833	0.0	0.0	5.0	10.0	0.0	1.0	14.0	0.0	0.0	16.0	0.0	2.0	5.0	1.0	22.0	2.0	0.0	2.0	0.0	0.0	0.0	0.0	0.0	0.0	0.0	0.0	0.0	0.0	0.0	0.0	0.0	0.0	0.0	1.0	0.0	0.0	0.0	0.0	0.0	2.0	0.0	0.0	0.0	0.0	0.0	0.0	0.0	0.0	0.0
otu27263	0.0	0.0	9.0	21.0	0.0	0.0	3.0	0.0	8.0	5.0	0.0	0.0	0.0	1.0	2.0	0.0	0.0	0.0	0.0	0.0	0.0	0.0	0.0	0.0	0.0	1.0	0.0	0.0	13.0	0.0	11.0	5.0	8.0	1.0	3.0	0.0	2.0	2.0	0.0	5.0	0.0	0.0	0.0	0.0	0.0	0.0	0.0	0.0	0.0
otu40182	0.0	0.0	0.0	0.0	0.0	3.0	0.0	0.0	0.0	0.0	0.0	0.0	0.0	0.0	0.0	6.0	0.0	24.0	3.0	15.0	3.0	3.0	0.0	10.0	5.0	0.0	0.0	0.0	0.0	0.0	0.0	0.0	0.0	0.0	0.0	0.0	0.0	0.0	0.0	0.0	3.0	3.0	3.0	0.0	8.0	6.0	3.0	7.0	2.0
otu1714	0.0	0.0	0.0	2.0	0.0	2.0	3.0	2.0	3.0	2.0	0.0	5.0	3.0	4.0	2.0	9.0	4.0	13.0	0.0	2.0	0.0	0.0	0.0	2.0	0.0	0.0	0.0	0.0	3.0	2.0	3.0	0.0	4.0	0.0	0.0	4.0	8.0	3.0	3.0	2.0	0.0	0.0	0.0	5.0	3.0	3.0	0.0	2.0	0.0
otu6876	0.0	0.0	0.0	0.0	0.0	5.0	0.0	0.0	0.0	3.0	0.0	0.0	2.0	1.0	0.0	2.0	1.0	2.0	9.0	1.0	3.0	10.0	22.0	14.0	0.0	0.0	0.0	0.0	0.0	0.0	0.0	0.0	0.0	0.0	6.0	0.0	0.0	2.0	0.0	0.0	0.0	0.0	7.0	0.0	0.0	4.0	2.0	2.0	2.0
otu13518	0.0	0.0	0.0	0.0	0.0	2.0	0.0	0.0	0.0	0.0	0.0	0.0	1.0	0.0	0.0	7.0	3.0	7.0	0.0	13.0	5.0	0.0	2.0	9.0	6.0	0.0	0.0	0.0	0.0	0.0	0.0	0.0	0.0	0.0	0.0	0.0	0.0	0.0	0.0	0.0	2.0	0.0	3.0	4.0	3.0	5.0	10.0	11.0	5.0
otu16309	4.0	0.0	2.0	0.0	1.0	6.0	3.0	0.0	5.0	0.0	0.0	4.0	4.0	2.0	2.0	0.0	0.0	0.0	2.0	6.0	2.0	0.0	0.0	0.0	2.0	0.0	0.0	0.0	1.0	2.0	0.0	2.0	3.0	3.0	6.0	0.0	7.0	2.0	3.0	0.0	10.0	3.0	2.0	3.0	2.0	6.0	0.0	0.0	0.0
otu18017	0.0	0.0	1.0	1.0	0.0	3.0	1.0	0.0	0.0	0.0	0.0	3.0	0.0	0.0	0.0	2.0	4.0	3.0	8.0	0.0	3.0	2.0	9.0	7.0	6.0	0.0	0.0	0.0	0.0	9.0	0.0	0.0	0.0	0.0	0.0	0.0	0.0	8.0	0.0	0.0	2.0	6.0	0.0	3.0	2.0	8.0	2.0	5.0	5.0
otu19786	2.0	0.0	0.0	0.0	0.0	0.0	0.0	8.0	0.0	0.0	10.0	0.0	0.0	1.0	0.0	6.0	0.0	3.0	0.0	0.0	0.0	0.0	0.0	0.0	0.0	0.0	0.0	0.0	0.0	0.0	0.0	7.0	2.0	0.0	0.0	44.0	8.0	10.0	2.0	0.0	1.0	3.0	0.0	0.0	0.0	0.0	0.0	0.0	3.0
otu21491	0.0	0.0	0.0	0.0	0.0	0.0	1.0	0.0	0.0	0.0	2.0	2.0	2.0	0.0	0.0	2.0	2.0	0.0	3.0	1.0	2.0	9.0	2.0	0.0	1.0	4.0	0.0	0.0	3.0	0.0	1.0	2.0	0.0	2.0	2.0	7.0	0.0	3.0	1.0	3.0	1.0	4.0	14.0	12.0	0.0	1.0	3.0	2.0	7.0
otu25608	5.0	0.0	0.0	0.0	0.0	0.0	7.0	5.0	0.0	0.0	7.0	2.0	1.0	0.0	0.0	0.0	11.0	0.0	0.0	0.0	0.0	0.0	0.0	0.0	1.0	5.0	0.0	3.0	0.0	0.0	0.0	2.0	0.0	0.0	0.0	2.0	0.0	2.0	1.0	7.0	3.0	2.0	0.0	0.0	0.0	4.0	4.0	14.0	3.0
otu30212	0.0	0.0	0.0	0.0	0.0	0.0	0.0	0.0	0.0	0.0	0.0	0.0	1.0	0.0	3.0	4.0	0.0	6.0	16.0	19.0	8.0	6.0	5.0	5.0	3.0	0.0	0.0	0.0	0.0	0.0	0.0	0.0	2.0	7.0	6.0	0.0	0.0	0.0	0.0	2.0	0.0	0.0	0.0	0.0	0.0	0.0	4.0	2.0	0.0
otu34145	0.0	0.0	0.0	63.0	0.0	0.0	0.0	0.0	0.0	0.0	0.0	0.0	0.0	1.0	0.0	0.0	0.0	0.0	0.0	0.0	11.0	5.0	2.0	6.0	4.0	0.0	0.0	0.0	0.0	0.0	0.0	0.0	0.0	0.0	0.0	0.0	0.0	0.0	0.0	0.0	0.0	0.0	0.0	0.0	0.0	0.0	0.0	0.0	0.0
otu38926	0.0	0.0	0.0	0.0	0.0	0.0	1.0	0.0	0.0	0.0	0.0	2.0	5.0	0.0	0.0	7.0	3.0	7.0	1.0	8.0	3.0	0.0	7.0	6.0	2.0	0.0	0.0	2.0	0.0	0.0	0.0	0.0	3.0	0.0	0.0	0.0	2.0	0.0	0.0	6.0	0.0	6.0	2.0	2.0	0.0	14.0	4.0	12.0	0.0
otu40300	0.0	0.0	0.0	0.0	0.0	0.0	7.0	0.0	0.0	0.0	0.0	0.0	0.0	0.0	3.0	0.0	0.0	0.0	0.0	0.0	0.0	4.0	0.0	0.0	0.0	0.0	0.0	0.0	0.0	0.0	0.0	0.0	0.0	0.0	0.0	0.0	0.0	0.0	2.0	22.0	0.0	3.0	2.0	0.0	2.0	10.0	19.0	27.0	0.0
otu29265	9.0	0.0	1.0	18.0	0.0	2.0	3.0	7.0	10.0	4.0	0.0	0.0	0.0	0.0	0.0	2.0	4.0	0.0	1.0	0.0	1.0	0.0	2.0	2.0	0.0	0.0	0.0	2.0	6.0	2.0	0.0	0.0	0.0	0.0	2.0	1.0	2.0	4.0	0.0	0.0	0.0	0.0	0.0	0.0	0.0	0.0	0.0	0.0	0.0
otu9639	0.0	0.0	3.0	0.0	0.0	8.0	4.0	10.0	0.0	3.0	0.0	0.0	3.0	0.0	0.0	0.0	0.0	0.0	0.0	0.0	0.0	0.0	0.0	0.0	0.0	0.0	0.0	8.0	0.0	8.0	4.0	19.0	0.0	5.0	2.0	6.0	0.0	12.0	3.0	6.0	0.0	0.0	0.0	0.0	0.0	0.0	0.0	0.0	0.0
otu13538	4.0	0.0	0.0	0.0	0.0	2.0	3.0	0.0	9.0	28.0	0.0	0.0	0.0	0.0	0.0	0.0	0.0	0.0	0.0	0.0	0.0	0.0	0.0	0.0	0.0	31.0	0.0	0.0	0.0	3.0	2.0	6.0	0.0	2.0	11.0	0.0	0.0	0.0	0.0	0.0	0.0	0.0	0.0	0.0	0.0	0.0	0.0	0.0	0.0
otu20888	0.0	0.0	6.0	0.0	0.0	0.0	0.0	0.0	0.0	0.0	34.0	11.0	2.0	0.0	0.0	2.0	4.0	0.0	0.0	0.0	0.0	0.0	0.0	0.0	0.0	1.0	0.0	2.0	0.0	0.0	2.0	0.0	3.0	0.0	0.0	12.0	9.0	0.0	1.0	3.0	0.0	0.0	9.0	0.0	0.0	0.0	0.0	0.0	2.0
otu33814	0.0	0.0	0.0	0.0	0.0	1.0	0.0	0.0	0.0	0.0	0.0	0.0	2.0	0.0	0.0	2.0	1.0	3.0	3.0	8.0	2.0	8.0	2.0	9.0	8.0	0.0	0.0	0.0	0.0	0.0	0.0	0.0	0.0	0.0	6.0	0.0	0.0	0.0	1.0	2.0	4.0	0.0	12.0	3.0	2.0	5.0	3.0	8.0	5.0
otu3523	0.0	0.0	0.0	0.0	0.0	0.0	0.0	0.0	0.0	0.0	0.0	0.0	0.0	0.0	0.0	6.0	0.0	7.0	1.0	13.0	5.0	5.0	4.0	10.0	13.0	0.0	0.0	0.0	0.0	0.0	0.0	0.0	0.0	0.0	0.0	0.0	0.0	0.0	0.0	0.0	3.0	0.0	4.0	0.0	8.0	3.0	4.0	9.0	5.0
otu4196	0.0	0.0	0.0	0.0	0.0	0.0	0.0	3.0	0.0	0.0	9.0	5.0	4.0	13.0	0.0	0.0	2.0	0.0	0.0	0.0	0.0	0.0	0.0	2.0	3.0	0.0	0.0	0.0	0.0	0.0	0.0	0.0	0.0	0.0	0.0	0.0	28.0	6.0	3.0	0.0	1.0	2.0	3.0	0.0	0.0	0.0	0.0	0.0	2.0
otu12772	0.0	35.0	0.0	0.0	10.0	0.0	0.0	0.0	0.0	32.0	0.0	0.0	0.0	0.0	0.0	0.0	0.0	0.0	0.0	0.0	0.0	0.0	0.0	0.0	0.0	0.0	22.0	0.0	0.0	0.0	0.0	0.0	0.0	0.0	0.0	0.0	0.0	0.0	0.0	0.0	0.0	0.0	0.0	0.0	0.0	0.0	0.0	0.0	0.0
otu23583	0.0	0.0	0.0	0.0	0.0	0.0	0.0	0.0	0.0	0.0	0.0	0.0	0.0	1.0	0.0	11.0	5.0	4.0	2.0	13.0	2.0	3.0	5.0	9.0	7.0	0.0	0.0	0.0	0.0	0.0	0.0	0.0	0.0	3.0	0.0	0.0	2.0	0.0	1.0	3.0	4.0	2.0	0.0	3.0	5.0	0.0	6.0	3.0	2.0
otu39316	2.0	0.0	0.0	3.0	0.0	0.0	2.0	2.0	2.0	0.0	6.0	2.0	3.0	5.0	2.0	4.0	3.0	0.0	0.0	2.0	0.0	0.0	0.0	0.0	0.0	0.0	0.0	0.0	1.0	2.0	7.0	0.0	3.0	2.0	0.0	15.0	13.0	6.0	3.0	2.0	0.0	0.0	0.0	4.0	2.0	2.0	0.0	0.0	0.0
otu45419	0.0	0.0	0.0	0.0	0.0	0.0	0.0	0.0	0.0	0.0	0.0	0.0	0.0	0.0	0.0	0.0	0.0	0.0	0.0	0.0	0.0	0.0	0.0	0.0	0.0	0.0	0.0	0.0	0.0	0.0	0.0	0.0	0.0	0.0	0.0	0.0	0.0	0.0	0.0	0.0	0.0	0.0	0.0	0.0	0.0	0.0	35.0	81.0	0.0
otu45645	2.0	0.0	0.0	0.0	0.0	1.0	4.0	7.0	0.0	11.0	0.0	2.0	0.0	2.0	1.0	7.0	0.0	8.0	0.0	2.0	1.0	0.0	0.0	0.0	0.0	0.0	0.0	0.0	0.0	0.0	0.0	0.0	0.0	18.0	4.0	3.0	4.0	4.0	3.0	11.0	0.0	0.0	0.0	3.0	0.0	1.0	0.0	0.0	2.0
otu12792	0.0	0.0	3.0	0.0	0.0	7.0	6.0	0.0	0.0	17.0	0.0	2.0	0.0	5.0	0.0	4.0	0.0	4.0	0.0	0.0	0.0	0.0	0.0	0.0	0.0	0.0	0.0	0.0	0.0	2.0	0.0	0.0	0.0	12.0	8.0	0.0	4.0	7.0	9.0	5.0	0.0	3.0	0.0	0.0	0.0	0.0	0.0	2.0	0.0
otu23063	9.0	0.0	7.0	34.0	0.0	4.0	2.0	0.0	4.0	2.0	0.0	0.0	0.0	0.0	2.0	0.0	0.0	0.0	0.0	0.0	0.0	0.0	0.0	0.0	0.0	5.0	0.0	0.0	0.0	0.0	10.0	2.0	4.0	0.0	0.0	0.0	0.0	3.0	0.0	2.0	0.0	0.0	0.0	0.0	0.0	0.0	0.0	0.0	2.0
otu27127	0.0	0.0	0.0	0.0	0.0	0.0	0.0	0.0	0.0	0.0	0.0	0.0	2.0	0.0	0.0	0.0	13.0	2.0	2.0	2.0	0.0	0.0	0.0	0.0	0.0	1.0	0.0	0.0	0.0	4.0	0.0	2.0	0.0	5.0	5.0	0.0	3.0	11.0	6.0	7.0	1.0	17.0	0.0	3.0	0.0	3.0	2.0	0.0	0.0
otu41267	0.0	0.0	0.0	2.0	0.0	0.0	0.0	0.0	0.0	2.0	5.0	6.0	2.0	7.0	0.0	0.0	3.0	3.0	0.0	2.0	0.0	0.0	0.0	0.0	0.0	0.0	0.0	1.0	3.0	4.0	4.0	0.0	2.0	3.0	0.0	12.0	4.0	15.0	2.0	4.0	0.0	0.0	0.0	2.0	2.0	0.0	1.0	0.0	3.0
otu43023	0.0	0.0	0.0	0.0	0.0	0.0	0.0	0.0	0.0	0.0	0.0	0.0	0.0	0.0	0.0	0.0	0.0	0.0	0.0	0.0	2.0	2.0	15.0	15.0	8.0	0.0	0.0	0.0	0.0	0.0	0.0	0.0	0.0	0.0	0.0	0.0	0.0	0.0	0.0	0.0	0.0	0.0	0.0	0.0	2.0	17.0	11.0	18.0	12.0
otu2090	0.0	0.0	0.0	0.0	0.0	0.0	0.0	14.0	0.0	0.0	15.0	5.0	2.0	3.0	0.0	24.0	3.0	0.0	0.0	0.0	0.0	0.0	0.0	0.0	0.0	0.0	0.0	0.0	0.0	0.0	0.0	2.0	0.0	0.0	0.0	3.0	0.0	0.0	0.0	0.0	0.0	2.0	0.0	7.0	20.0	0.0	0.0	2.0	0.0
otu5575	0.0	0.0	2.0	65.0	0.0	0.0	0.0	0.0	0.0	0.0	0.0	0.0	0.0	0.0	0.0	0.0	0.0	0.0	0.0	0.0	0.0	0.0	0.0	0.0	0.0	6.0	18.0	3.0	0.0	0.0	0.0	0.0	0.0	0.0	0.0	0.0	0.0	0.0	0.0	0.0	0.0	0.0	0.0	0.0	0.0	0.0	0.0	0.0	0.0
otu8842	3.0	0.0	0.0	0.0	0.0	2.0	3.0	7.0	0.0	0.0	0.0	6.0	4.0	6.0	4.0	2.0	3.0	3.0	1.0	0.0	2.0	2.0	3.0	3.0	4.0	0.0	0.0	0.0	3.0	0.0	5.0	0.0	0.0	3.0	0.0	0.0	3.0	0.0	1.0	6.0	2.0	7.0	0.0	4.0	2.0	0.0	3.0	0.0	5.0
otu22862	0.0	0.0	0.0	0.0	0.0	0.0	0.0	0.0	0.0	0.0	0.0	6.0	6.0	2.0	6.0	2.0	0.0	0.0	4.0	6.0	1.0	0.0	2.0	0.0	2.0	0.0	0.0	0.0	0.0	0.0	4.0	6.0	4.0	8.0	4.0	2.0	5.0	0.0	2.0	0.0	11.0	5.0	3.0	4.0	6.0	1.0	0.0	0.0	0.0
otu25507	0.0	0.0	0.0	0.0	0.0	0.0	0.0	0.0	0.0	0.0	4.0	5.0	5.0	5.0	2.0	8.0	6.0	7.0	0.0	1.0	0.0	0.0	3.0	2.0	1.0	0.0	0.0	0.0	0.0	0.0	0.0	0.0	3.0	2.0	0.0	8.0	12.0	6.0	3.0	4.0	3.0	2.0	3.0	5.0	2.0	1.0	0.0	0.0	0.0
otu27231	6.0	0.0	0.0	0.0	0.0	0.0	2.0	0.0	2.0	3.0	0.0	10.0	2.0	4.0	0.0	6.0	3.0	0.0	0.0	2.0	0.0	0.0	0.0	0.0	0.0	0.0	0.0	4.0	3.0	3.0	0.0	6.0	0.0	0.0	0.0	13.0	14.0	0.0	0.0	2.0	0.0	0.0	3.0	4.0	3.0	0.0	3.0	0.0	2.0
otu28125	0.0	0.0	0.0	0.0	14.0	0.0	0.0	0.0	0.0	22.0	0.0	0.0	0.0	0.0	0.0	0.0	0.0	0.0	0.0	0.0	0.0	70.0	0.0	0.0	0.0	0.0	0.0	0.0	0.0	0.0	0.0	0.0	0.0	0.0	0.0	0.0	0.0	0.0	0.0	0.0	0.0	0.0	0.0	0.0	0.0	0.0	0.0	0.0	0.0
otu38553	0.0	0.0	0.0	0.0	0.0	0.0	3.0	2.0	2.0	2.0	7.0	2.0	2.0	0.0	0.0	7.0	6.0	4.0	0.0	0.0	0.0	0.0	0.0	2.0	0.0	0.0	0.0	4.0	10.0	0.0	0.0	7.0	0.0	0.0	0.0	8.0	0.0	18.0	0.0	11.0	0.0	0.0	0.0	3.0	2.0	0.0	0.0	0.0	0.0
otu4602	0.0	0.0	4.0	0.0	0.0	0.0	2.0	0.0	0.0	0.0	0.0	0.0	5.0	2.0	6.0	3.0	0.0	0.0	6.0	0.0	0.0	4.0	14.0	3.0	1.0	0.0	0.0	3.0	0.0	2.0	0.0	0.0	0.0	3.0	3.0	1.0	0.0	0.0	5.0	2.0	0.0	7.0	0.0	0.0	2.0	5.0	6.0	7.0	0.0
otu6392	0.0	12.0	0.0	0.0	8.0	0.0	4.0	4.0	0.0	8.0	6.0	6.0	2.0	0.0	1.0	0.0	0.0	0.0	0.0	0.0	0.0	0.0	0.0	0.0	0.0	2.0	11.0	0.0	21.0	0.0	3.0	4.0	2.0	0.0	0.0	2.0	0.0	0.0	0.0	0.0	0.0	0.0	0.0	0.0	0.0	0.0	0.0	0.0	0.0
otu7520	4.0	0.0	0.0	0.0	0.0	1.0	2.0	8.0	0.0	0.0	0.0	5.0	4.0	5.0	4.0	2.0	6.0	2.0	0.0	2.0	2.0	3.0	2.0	2.0	2.0	0.0	0.0	0.0	2.0	0.0	6.0	0.0	0.0	4.0	0.0	0.0	4.0	0.0	3.0	0.0	3.0	3.0	5.0	3.0	0.0	2.0	2.0	2.0	2.0
otu10020	0.0	0.0	9.0	2.0	0.0	1.0	10.0	0.0	2.0	21.0	0.0	2.0	3.0	2.0	1.0	0.0	0.0	0.0	0.0	0.0	0.0	0.0	3.0	0.0	0.0	0.0	0.0	0.0	1.0	0.0	0.0	2.0	4.0	6.0	10.0	0.0	0.0	4.0	0.0	3.0	0.0	0.0	0.0	2.0	0.0	0.0	0.0	0.0	0.0
otu17756	0.0	0.0	0.0	0.0	0.0	1.0	0.0	0.0	0.0	0.0	0.0	3.0	3.0	1.0	0.0	0.0	7.0	7.0	8.0	2.0	5.0	0.0	10.0	12.0	4.0	0.0	0.0	4.0	0.0	0.0	0.0	0.0	0.0	0.0	2.0	0.0	1.0	1.0	2.0	5.0	0.0	2.0	0.0	0.0	2.0	4.0	4.0	4.0	4.0
otu22135	0.0	0.0	0.0	0.0	0.0	0.0	0.0	0.0	0.0	0.0	0.0	0.0	0.0	0.0	0.0	0.0	0.0	0.0	0.0	0.0	0.0	0.0	0.0	92.0	0.0	0.0	17.0	0.0	0.0	0.0	0.0	0.0	0.0	0.0	0.0	0.0	0.0	0.0	0.0	0.0	0.0	0.0	0.0	0.0	0.0	0.0	0.0	0.0	0.0
otu24538	5.0	0.0	3.0	3.0	0.0	2.0	1.0	7.0	4.0	3.0	0.0	2.0	0.0	0.0	0.0	0.0	3.0	0.0	0.0	0.0	0.0	2.0	2.0	2.0	0.0	1.0	0.0	1.0	7.0	9.0	2.0	6.0	2.0	0.0	2.0	9.0	2.0	2.0	0.0	0.0	1.0	2.0	0.0	3.0	2.0	0.0	2.0	2.0	0.0
otu753	0.0	0.0	0.0	0.0	0.0	1.0	2.0	6.0	0.0	0.0	14.0	0.0	3.0	0.0	1.0	2.0	20.0	0.0	1.0	0.0	0.0	0.0	0.0	0.0	0.0	3.0	0.0	0.0	0.0	2.0	0.0	5.0	0.0	2.0	0.0	2.0	2.0	4.0	1.0	3.0	6.0	3.0	0.0	0.0	3.0	0.0	0.0	2.0	3.0
otu13282	0.0	0.0	0.0	0.0	0.0	0.0	0.0	0.0	0.0	0.0	0.0	0.0	2.0	0.0	0.0	0.0	1.0	0.0	0.0	0.0	0.0	0.0	2.0	2.0	0.0	0.0	0.0	0.0	0.0	1.0	0.0	0.0	0.0	1.0	0.0	6.0	0.0	0.0	0.0	0.0	0.0	2.0	0.0	0.0	0.0	64.0	15.0	0.0	2.0
otu17089	0.0	0.0	0.0	3.0	0.0	2.0	2.0	2.0	2.0	1.0	1.0	6.0	2.0	8.0	2.0	2.0	2.0	2.0	0.0	0.0	0.0	0.0	0.0	0.0	0.0	0.0	0.0	4.0	3.0	4.0	3.0	2.0	2.0	1.0	2.0	13.0	5.0	10.0	3.0	0.0	0.0	2.0	0.0	0.0	0.0	0.0	1.0	2.0	3.0
otu20176	0.0	0.0	2.0	1.0	0.0	1.0	1.0	0.0	0.0	4.0	2.0	0.0	0.0	0.0	0.0	0.0	1.0	0.0	0.0	0.0	0.0	0.0	0.0	0.0	0.0	0.0	0.0	0.0	0.0	19.0	0.0	0.0	2.0	0.0	3.0	28.0	5.0	13.0	0.0	0.0	3.0	3.0	0.0	9.0	0.0	1.0	0.0	0.0	0.0
otu27556	0.0	0.0	0.0	0.0	0.0	0.0	7.0	0.0	0.0	1.0	0.0	4.0	1.0	1.0	0.0	2.0	8.0	0.0	4.0	0.0	6.0	0.0	2.0	0.0	2.0	0.0	0.0	0.0	0.0	0.0	0.0	0.0	0.0	1.0	0.0	0.0	0.0	0.0	2.0	7.0	0.0	8.0	0.0	0.0	0.0	10.0	10.0	15.0	0.0
otu29928	2.0	0.0	3.0	1.0	0.0	4.0	3.0	0.0	9.0	14.0	0.0	0.0	0.0	0.0	0.0	0.0	0.0	0.0	0.0	0.0	0.0	0.0	4.0	2.0	0.0	16.0	0.0	4.0	0.0	9.0	4.0	4.0	0.0	0.0	0.0	0.0	0.0	0.0	0.0	0.0	1.0	0.0	3.0	0.0	0.0	1.0	2.0	2.0	0.0
otu38172	0.0	0.0	0.0	0.0	0.0	0.0	0.0	0.0	0.0	0.0	0.0	0.0	0.0	0.0	0.0	11.0	0.0	4.0	2.0	3.0	3.0	0.0	0.0	7.0	3.0	0.0	0.0	1.0	1.0	0.0	0.0	0.0	0.0	0.0	1.0	0.0	2.0	0.0	1.0	2.0	5.0	0.0	4.0	0.0	6.0	10.0	8.0	9.0	8.0
otu40583	0.0	0.0	2.0	3.0	0.0	1.0	0.0	2.0	8.0	0.0	4.0	5.0	2.0	4.0	2.0	0.0	3.0	0.0	5.0	0.0	1.0	0.0	4.0	0.0	1.0	0.0	0.0	3.0	0.0	7.0	3.0	3.0	0.0	4.0	0.0	0.0	0.0	2.0	4.0	0.0	6.0	6.0	0.0	4.0	4.0	4.0	0.0	0.0	2.0
otu40658	0.0	0.0	1.0	0.0	0.0	0.0	0.0	0.0	0.0	3.0	2.0	0.0	1.0	0.0	0.0	3.0	0.0	3.0	2.0	1.0	3.0	18.0	5.0	0.0	0.0	3.0	0.0	0.0	0.0	1.0	0.0	0.0	0.0	3.0	2.0	8.0	0.0	4.0	3.0	0.0	0.0	7.0	5.0	3.0	0.0	3.0	4.0	3.0	5.0
otu7743	9.0	4.0	4.0	18.0	2.0	0.0	4.0	2.0	0.0	1.0	0.0	2.0	0.0	0.0	0.0	0.0	0.0	0.0	0.0	0.0	0.0	0.0	0.0	0.0	0.0	9.0	13.0	15.0	0.0	3.0	0.0	0.0	0.0	0.0	0.0	0.0	0.0	0.0	0.0	0.0	0.0	0.0	0.0	0.0	0.0	0.0	0.0	0.0	0.0
otu12786	4.0	0.0	0.0	0.0	0.0	3.0	2.0	2.0	6.0	3.0	1.0	0.0	2.0	3.0	0.0	2.0	1.0	2.0	11.0	3.0	0.0	2.0	0.0	0.0	0.0	3.0	2.0	0.0	0.0	7.0	1.0	2.0	2.0	1.0	6.0	7.0	0.0	3.0	1.0	0.0	4.0	3.0	0.0	2.0	2.0	0.0	0.0	0.0	0.0
otu26080	0.0	0.0	0.0	0.0	0.0	0.0	3.0	5.0	0.0	0.0	0.0	5.0	6.0	2.0	2.0	3.0	3.0	8.0	4.0	3.0	0.0	4.0	0.0	3.0	6.0	0.0	0.0	0.0	0.0	0.0	2.0	0.0	0.0	4.0	0.0	0.0	3.0	0.0	0.0	3.0	2.0	2.0	6.0	2.0	3.0	7.0	2.0	3.0	2.0
otu31296	0.0	19.0	0.0	0.0	7.0	0.0	0.0	0.0	0.0	4.0	0.0	0.0	0.0	0.0	0.0	0.0	0.0	0.0	0.0	0.0	0.0	0.0	0.0	0.0	0.0	6.0	60.0	0.0	0.0	0.0	0.0	0.0	0.0	0.0	0.0	0.0	0.0	0.0	0.0	0.0	0.0	0.0	0.0	0.0	0.0	0.0	0.0	0.0	0.0
otu33048	0.0	0.0	8.0	7.0	0.0	0.0	0.0	0.0	0.0	0.0	1.0	2.0	0.0	0.0	0.0	0.0	0.0	0.0	0.0	0.0	0.0	0.0	0.0	0.0	0.0	7.0	0.0	9.0	27.0	1.0	4.0	2.0	2.0	0.0	0.0	5.0	0.0	12.0	0.0	5.0	0.0	0.0	0.0	0.0	0.0	0.0	0.0	0.0	0.0
otu39243	0.0	0.0	0.0	0.0	0.0	0.0	0.0	3.0	0.0	0.0	1.0	0.0	4.0	0.0	0.0	0.0	1.0	0.0	8.0	1.0	6.0	0.0	5.0	0.0	0.0	4.0	0.0	0.0	2.0	0.0	0.0	0.0	0.0	12.0	5.0	8.0	0.0	0.0	2.0	0.0	0.0	10.0	0.0	3.0	3.0	5.0	0.0	6.0	5.0
otu14500	0.0	0.0	0.0	0.0	3.0	0.0	0.0	0.0	0.0	0.0	0.0	0.0	0.0	0.0	0.0	0.0	0.0	0.0	0.0	0.0	88.0	0.0	0.0	0.0	0.0	0.0	0.0	0.0	0.0	0.0	0.0	0.0	0.0	0.0	0.0	0.0	0.0	0.0	0.0	0.0	0.0	0.0	0.0	0.0	0.0	0.0	0.0	0.0	0.0
otu22240	0.0	0.0	3.0	0.0	0.0	2.0	0.0	16.0	6.0	19.0	0.0	0.0	0.0	0.0	1.0	4.0	0.0	4.0	0.0	0.0	0.0	0.0	0.0	0.0	0.0	1.0	0.0	0.0	4.0	2.0	1.0	8.0	2.0	3.0	4.0	2.0	5.0	2.0	2.0	3.0	0.0	0.0	0.0	0.0	0.0	0.0	0.0	0.0	0.0
otu29366	5.0	0.0	2.0	1.0	0.0	3.0	4.0	3.0	10.0	4.0	0.0	2.0	0.0	1.0	1.0	0.0	1.0	0.0	0.0	0.0	2.0	0.0	0.0	2.0	4.0	0.0	0.0	0.0	3.0	2.0	0.0	0.0	3.0	1.0	7.0	0.0	0.0	0.0	6.0	2.0	4.0	0.0	4.0	2.0	0.0	1.0	4.0	5.0	0.0
otu30216	2.0	0.0	0.0	0.0	0.0	0.0	0.0	0.0	2.0	1.0	0.0	3.0	1.0	1.0	1.0	2.0	1.0	3.0	4.0	0.0	0.0	4.0	3.0	10.0	2.0	0.0	0.0	2.0	0.0	4.0	0.0	0.0	7.0	1.0	5.0	0.0	0.0	0.0	3.0	8.0	1.0	8.0	2.0	0.0	5.0	1.0	2.0	3.0	0.0
otu31341	0.0	0.0	5.0	0.0	0.0	0.0	0.0	0.0	0.0	14.0	0.0	5.0	2.0	0.0	0.0	0.0	0.0	0.0	0.0	0.0	0.0	3.0	16.0	2.0	0.0	1.0	1.0	0.0	0.0	0.0	0.0	0.0	0.0	0.0	0.0	0.0	0.0	39.0	0.0	0.0	0.0	0.0	0.0	0.0	0.0	0.0	3.0	0.0	0.0
otu31382	0.0	0.0	0.0	0.0	0.0	1.0	0.0	0.0	0.0	1.0	1.0	2.0	7.0	2.0	3.0	3.0	1.0	8.0	4.0	6.0	3.0	10.0	1.0	2.0	1.0	9.0	0.0	0.0	0.0	0.0	0.0	2.0	0.0	3.0	0.0	2.0	1.0	0.0	0.0	0.0	0.0	7.0	0.0	0.0	0.0	0.0	5.0	5.0	3.0
otu35624	0.0	0.0	0.0	0.0	0.0	3.0	1.0	16.0	0.0	0.0	14.0	4.0	2.0	4.0	1.0	2.0	18.0	0.0	0.0	0.0	0.0	0.0	0.0	0.0	0.0	5.0	0.0	0.0	0.0	4.0	0.0	9.0	0.0	0.0	0.0	0.0	0.0	0.0	0.0	0.0	0.0	3.0	0.0	0.0	8.0	0.0	1.0	2.0	0.0
otu36654	0.0	44.0	0.0	0.0	46.0	0.0	0.0	0.0	0.0	0.0	0.0	0.0	0.0	0.0	0.0	0.0	0.0	0.0	0.0	0.0	0.0	0.0	0.0	0.0	0.0	0.0	0.0	0.0	0.0	0.0	0.0	0.0	0.0	1.0	2.0	0.0	0.0	0.0	0.0	0.0	0.0	0.0	0.0	0.0	0.0	0.0	0.0	0.0	0.0
otu6308	5.0	0.0	0.0	0.0	0.0	1.0	5.0	4.0	0.0	0.0	0.0	0.0	3.0	2.0	6.0	0.0	3.0	6.0	0.0	2.0	3.0	6.0	3.0	6.0	4.0	0.0	0.0	0.0	0.0	0.0	6.0	0.0	0.0	0.0	0.0	0.0	5.0	0.0	4.0	4.0	3.0	3.0	0.0	3.0	0.0	2.0	3.0	3.0	0.0
otu12445	2.0	0.0	2.0	2.0	0.0	2.0	0.0	9.0	0.0	2.0	7.0	2.0	4.0	1.0	0.0	2.0	22.0	0.0	1.0	0.0	0.0	0.0	0.0	0.0	0.0	5.0	0.0	0.0	0.0	0.0	0.0	3.0	0.0	0.0	0.0	0.0	3.0	0.0	2.0	0.0	3.0	4.0	0.0	2.0	7.0	0.0	0.0	0.0	0.0
otu16334	3.0	0.0	0.0	4.0	0.0	6.0	4.0	0.0	4.0	3.0	0.0	0.0	0.0	0.0	3.0	0.0	0.0	0.0	0.0	0.0	2.0	5.0	2.0	4.0	1.0	1.0	0.0	12.0	0.0	0.0	3.0	0.0	0.0	3.0	10.0	2.0	0.0	0.0	0.0	2.0	0.0	0.0	0.0	0.0	0.0	1.0	2.0	3.0	9.0
otu19525	0.0	0.0	0.0	0.0	0.0	0.0	3.0	4.0	2.0	5.0	15.0	2.0	3.0	0.0	0.0	5.0	5.0	2.0	10.0	4.0	0.0	0.0	2.0	11.0	0.0	0.0	0.0	2.0	0.0	0.0	0.0	5.0	0.0	0.0	3.0	7.0	0.0	0.0	0.0	0.0	3.0	2.0	2.0	2.0	0.0	0.0	0.0	0.0	0.0
otu25712	0.0	0.0	0.0	0.0	0.0	3.0	0.0	0.0	0.0	0.0	0.0	5.0	0.0	2.0	0.0	21.0	5.0	18.0	0.0	6.0	0.0	0.0	1.0	4.0	2.0	0.0	0.0	0.0	0.0	0.0	0.0	0.0	0.0	0.0	0.0	0.0	2.0	0.0	1.0	0.0	4.0	0.0	6.0	4.0	5.0	4.0	1.0	2.0	2.0
otu27997	0.0	50.0	0.0	0.0	7.0	0.0	0.0	0.0	0.0	0.0	0.0	0.0	0.0	0.0	0.0	0.0	0.0	0.0	0.0	0.0	0.0	0.0	0.0	0.0	0.0	0.0	0.0	0.0	0.0	0.0	0.0	0.0	0.0	18.0	23.0	0.0	0.0	0.0	0.0	0.0	0.0	0.0	0.0	0.0	0.0	0.0	0.0	0.0	0.0
otu38159	0.0	0.0	0.0	0.0	0.0	2.0	3.0	2.0	3.0	10.0	0.0	0.0	0.0	0.0	0.0	0.0	0.0	2.0	0.0	0.0	0.0	0.0	0.0	0.0	0.0	4.0	0.0	0.0	0.0	2.0	5.0	7.0	2.0	6.0	0.0	14.0	3.0	10.0	8.0	3.0	0.0	3.0	0.0	3.0	0.0	0.0	0.0	0.0	0.0
otu44764	5.0	0.0	4.0	3.0	0.0	2.0	2.0	2.0	10.0	0.0	0.0	2.0	2.0	0.0	0.0	0.0	0.0	0.0	0.0	3.0	0.0	0.0	0.0	0.0	4.0	0.0	0.0	1.0	0.0	1.0	2.0	5.0	11.0	2.0	2.0	0.0	3.0	0.0	3.0	0.0	3.0	3.0	4.0	5.0	7.0	1.0	0.0	0.0	0.0
otu6339	0.0	0.0	0.0	3.0	0.0	0.0	1.0	2.0	2.0	0.0	4.0	2.0	0.0	0.0	0.0	3.0	0.0	0.0	0.0	0.0	0.0	0.0	2.0	0.0	0.0	8.0	0.0	11.0	1.0	2.0	5.0	3.0	15.0	1.0	2.0	9.0	0.0	8.0	1.0	0.0	0.0	0.0	0.0	0.0	0.0	2.0	4.0	3.0	2.0
otu9668	25.0	7.0	2.0	2.0	0.0	9.0	5.0	0.0	11.0	11.0	0.0	0.0	0.0	0.0	0.0	0.0	0.0	0.0	0.0	0.0	0.0	2.0	0.0	0.0	0.0	0.0	4.0	0.0	14.0	2.0	0.0	0.0	0.0	0.0	0.0	0.0	0.0	0.0	0.0	0.0	0.0	0.0	0.0	0.0	0.0	0.0	0.0	0.0	0.0
otu27110	2.0	0.0	2.0	1.0	0.0	4.0	3.0	0.0	0.0	0.0	0.0	0.0	4.0	1.0	0.0	0.0	11.0	0.0	7.0	2.0	3.0	0.0	4.0	3.0	1.0	0.0	0.0	4.0	0.0	0.0	0.0	0.0	0.0	2.0	4.0	0.0	0.0	4.0	1.0	3.0	0.0	3.0	0.0	0.0	0.0	3.0	8.0	6.0	7.0
otu32773	11.0	5.0	9.0	12.0	3.0	0.0	4.0	0.0	0.0	4.0	0.0	0.0	0.0	0.0	0.0	0.0	0.0	0.0	0.0	0.0	0.0	0.0	0.0	0.0	0.0	16.0	3.0	2.0	0.0	0.0	3.0	3.0	7.0	0.0	0.0	0.0	0.0	0.0	0.0	0.0	0.0	0.0	5.0	3.0	0.0	0.0	0.0	0.0	0.0
otu34497	0.0	9.0	0.0	0.0	15.0	0.0	0.0	0.0	0.0	14.0	0.0	0.0	0.0	0.0	0.0	0.0	0.0	0.0	0.0	0.0	0.0	0.0	0.0	0.0	0.0	15.0	40.0	0.0	0.0	0.0	0.0	0.0	0.0	0.0	0.0	0.0	0.0	0.0	0.0	0.0	0.0	0.0	0.0	0.0	0.0	0.0	0.0	0.0	0.0
otu38120	7.0	0.0	0.0	3.0	2.0	0.0	0.0	0.0	0.0	0.0	4.0	2.0	0.0	2.0	0.0	2.0	1.0	3.0	0.0	0.0	0.0	0.0	2.0	0.0	0.0	0.0	13.0	2.0	0.0	2.0	1.0	2.0	0.0	3.0	0.0	21.0	3.0	8.0	0.0	2.0	0.0	2.0	0.0	5.0	2.0	0.0	0.0	0.0	0.0
otu38989	0.0	0.0	0.0	0.0	8.0	0.0	0.0	2.0	0.0	15.0	0.0	0.0	0.0	0.0	0.0	0.0	0.0	0.0	0.0	0.0	0.0	77.0	0.0	0.0	0.0	0.0	0.0	0.0	0.0	0.0	0.0	0.0	0.0	0.0	0.0	0.0	0.0	0.0	0.0	0.0	0.0	0.0	0.0	0.0	0.0	0.0	0.0	0.0	0.0
otu1584	2.0	0.0	2.0	0.0	0.0	0.0	3.0	6.0	11.0	11.0	2.0	0.0	0.0	0.0	0.0	0.0	0.0	0.0	0.0	0.0	0.0	0.0	0.0	0.0	0.0	2.0	0.0	0.0	14.0	0.0	6.0	10.0	0.0	1.0	4.0	2.0	2.0	2.0	1.0	10.0	0.0	0.0	0.0	0.0	0.0	0.0	0.0	0.0	0.0
otu22893	1.0	0.0	0.0	0.0	0.0	4.0	4.0	0.0	0.0	5.0	0.0	13.0	6.0	5.0	0.0	0.0	12.0	0.0	0.0	0.0	0.0	0.0	0.0	0.0	0.0	1.0	0.0	2.0	0.0	4.0	0.0	0.0	0.0	0.0	0.0	0.0	0.0	0.0	0.0	0.0	0.0	9.0	2.0	0.0	2.0	0.0	8.0	11.0	0.0
otu34769	0.0	0.0	2.0	0.0	0.0	3.0	3.0	0.0	0.0	0.0	0.0	0.0	5.0	3.0	0.0	2.0	13.0	0.0	3.0	2.0	1.0	0.0	4.0	2.0	2.0	0.0	0.0	4.0	0.0	2.0	0.0	0.0	0.0	1.0	0.0	0.0	0.0	4.0	1.0	2.0	0.0	2.0	0.0	0.0	0.0	8.0	4.0	14.0	3.0
otu35879	0.0	0.0	20.0	1.0	0.0	0.0	0.0	0.0	2.0	0.0	6.0	12.0	0.0	2.0	0.0	0.0	3.0	2.0	0.0	0.0	0.0	0.0	0.0	0.0	0.0	0.0	0.0	0.0	0.0	0.0	6.0	0.0	6.0	0.0	0.0	3.0	18.0	0.0	1.0	0.0	0.0	0.0	0.0	3.0	0.0	0.0	0.0	0.0	2.0
otu38086	0.0	0.0	7.0	0.0	0.0	0.0	5.0	10.0	0.0	6.0	0.0	0.0	9.0	0.0	0.0	0.0	0.0	0.0	1.0	0.0	2.0	0.0	0.0	0.0	0.0	0.0	0.0	8.0	0.0	2.0	0.0	0.0	2.0	7.0	5.0	0.0	0.0	0.0	17.0	0.0	0.0	0.0	0.0	0.0	2.0	1.0	0.0	0.0	0.0
otu40044	2.0	0.0	0.0	0.0	0.0	0.0	2.0	4.0	0.0	10.0	0.0	0.0	0.0	0.0	0.0	0.0	0.0	2.0	0.0	0.0	0.0	0.0	0.0	0.0	0.0	6.0	0.0	0.0	0.0	3.0	7.0	11.0	0.0	9.0	2.0	12.0	3.0	11.0	6.0	4.0	0.0	0.0	0.0	3.0	0.0	0.0	0.0	0.0	0.0
otu2290	2.0	0.0	0.0	0.0	0.0	3.0	3.0	10.0	0.0	0.0	0.0	2.0	1.0	6.0	3.0	3.0	3.0	0.0	2.0	0.0	4.0	2.0	2.0	0.0	7.0	0.0	0.0	0.0	0.0	0.0	3.0	0.0	0.0	2.0	0.0	0.0	2.0	0.0	3.0	2.0	2.0	7.0	2.0	2.0	2.0	5.0	1.0	0.0	2.0
otu15344	0.0	0.0	0.0	0.0	0.0	0.0	0.0	0.0	68.0	2.0	0.0	0.0	0.0	0.0	0.0	0.0	0.0	0.0	0.0	0.0	10.0	0.0	2.0	16.0	0.0	0.0	0.0	0.0	0.0	0.0	0.0	0.0	0.0	0.0	0.0	0.0	0.0	0.0	0.0	0.0	0.0	0.0	0.0	0.0	0.0	0.0	0.0	0.0	0.0
otu20648	0.0	0.0	0.0	0.0	0.0	0.0	0.0	0.0	0.0	0.0	0.0	0.0	0.0	0.0	0.0	0.0	0.0	0.0	5.0	2.0	4.0	10.0	5.0	27.0	0.0	0.0	0.0	0.0	0.0	0.0	0.0	0.0	0.0	0.0	0.0	0.0	2.0	0.0	0.0	0.0	0.0	4.0	3.0	4.0	3.0	4.0	15.0	4.0	2.0
otu23606	0.0	0.0	0.0	0.0	0.0	4.0	4.0	0.0	0.0	0.0	0.0	2.0	2.0	2.0	0.0	0.0	3.0	0.0	7.0	0.0	9.0	0.0	12.0	7.0	0.0	0.0	0.0	1.0	0.0	0.0	0.0	0.0	0.0	6.0	4.0	0.0	0.0	1.0	0.0	9.0	0.0	2.0	0.0	0.0	0.0	3.0	7.0	8.0	0.0
otu23659	0.0	0.0	0.0	0.0	0.0	0.0	1.0	0.0	0.0	0.0	0.0	0.0	0.0	0.0	0.0	0.0	1.0	0.0	3.0	0.0	0.0	0.0	0.0	0.0	0.0	0.0	0.0	2.0	0.0	0.0	0.0	0.0	2.0	0.0	0.0	2.0	2.0	5.0	11.0	0.0	1.0	12.0	27.0	9.0	0.0	2.0	5.0	0.0	2.0
otu27914	0.0	0.0	1.0	0.0	0.0	3.0	3.0	0.0	0.0	3.0	0.0	2.0	5.0	3.0	0.0	2.0	3.0	2.0	4.0	0.0	5.0	0.0	11.0	4.0	0.0	0.0	0.0	0.0	0.0	2.0	0.0	0.0	0.0	3.0	2.0	0.0	0.0	3.0	4.0	4.0	0.0	3.0	0.0	0.0	0.0	7.0	5.0	8.0	4.0
otu32541	0.0	0.0	0.0	0.0	0.0	0.0	0.0	0.0	0.0	0.0	0.0	0.0	0.0	0.0	0.0	0.0	0.0	0.0	0.0	0.0	3.0	0.0	12.0	15.0	9.0	0.0	0.0	0.0	0.0	0.0	0.0	0.0	0.0	0.0	0.0	0.0	0.0	0.0	0.0	0.0	0.0	0.0	0.0	0.0	0.0	7.0	15.0	28.0	2.0
otu34265	0.0	0.0	0.0	0.0	0.0	0.0	0.0	0.0	0.0	0.0	0.0	0.0	18.0	7.0	0.0	0.0	7.0	5.0	0.0	9.0	4.0	0.0	2.0	6.0	0.0	0.0	0.0	0.0	0.0	0.0	0.0	0.0	0.0	0.0	0.0	0.0	0.0	0.0	0.0	0.0	5.0	3.0	4.0	2.0	0.0	15.0	2.0	4.0	0.0
otu36863	0.0	0.0	0.0	0.0	0.0	0.0	11.0	4.0	5.0	0.0	14.0	0.0	2.0	1.0	0.0	0.0	0.0	0.0	0.0	0.0	5.0	0.0	0.0	2.0	0.0	0.0	0.0	8.0	9.0	0.0	0.0	16.0	0.0	0.0	0.0	0.0	0.0	4.0	0.0	0.0	0.0	4.0	0.0	4.0	0.0	0.0	0.0	0.0	0.0
otu38925	0.0	0.0	0.0	0.0	0.0	0.0	0.0	0.0	0.0	0.0	0.0	0.0	0.0	0.0	0.0	11.0	0.0	6.0	2.0	20.0	5.0	6.0	0.0	6.0	6.0	0.0	0.0	0.0	0.0	0.0	0.0	0.0	0.0	0.0	0.0	0.0	2.0	0.0	0.0	2.0	5.0	0.0	3.0	0.0	8.0	2.0	4.0	2.0	3.0
otu8721	0.0	0.0	0.0	0.0	0.0	0.0	2.0	0.0	0.0	0.0	1.0	0.0	1.0	1.0	0.0	5.0	0.0	0.0	1.0	2.0	0.0	5.0	8.0	3.0	0.0	1.0	0.0	4.0	0.0	0.0	0.0	0.0	5.0	5.0	2.0	2.0	0.0	7.0	4.0	6.0	0.0	3.0	0.0	0.0	2.0	1.0	6.0	6.0	3.0
otu21526	0.0	0.0	2.0	0.0	0.0	0.0	0.0	0.0	0.0	1.0	0.0	2.0	0.0	0.0	0.0	0.0	6.0	0.0	0.0	0.0	0.0	0.0	0.0	0.0	1.0	0.0	0.0	0.0	0.0	23.0	0.0	0.0	3.0	0.0	0.0	17.0	4.0	14.0	0.0	0.0	4.0	4.0	0.0	9.0	0.0	2.0	0.0	2.0	0.0
otu23880	0.0	0.0	0.0	0.0	0.0	0.0	0.0	0.0	0.0	0.0	0.0	6.0	2.0	4.0	0.0	6.0	4.0	3.0	4.0	6.0	3.0	2.0	3.0	3.0	4.0	0.0	0.0	0.0	0.0	0.0	3.0	0.0	3.0	7.0	0.0	3.0	0.0	0.0	3.0	2.0	5.0	5.0	0.0	3.0	3.0	0.0	4.0	3.0	2.0
otu25776	0.0	0.0	0.0	0.0	0.0	2.0	0.0	0.0	0.0	0.0	0.0	4.0	4.0	0.0	4.0	7.0	3.0	9.0	4.0	2.0	4.0	10.0	3.0	7.0	2.0	0.0	0.0	1.0	0.0	0.0	0.0	0.0	0.0	0.0	0.0	0.0	0.0	0.0	0.0	5.0	1.0	6.0	0.0	0.0	0.0	1.0	6.0	3.0	3.0
otu36978	0.0	0.0	0.0	0.0	0.0	0.0	0.0	0.0	0.0	0.0	0.0	0.0	0.0	0.0	0.0	0.0	0.0	0.0	0.0	0.0	0.0	0.0	0.0	0.0	0.0	1.0	2.0	0.0	86.0	0.0	0.0	0.0	0.0	0.0	0.0	0.0	0.0	0.0	0.0	0.0	0.0	0.0	0.0	0.0	0.0	0.0	0.0	0.0	0.0
otu38749	0.0	0.0	0.0	0.0	0.0	3.0	0.0	0.0	0.0	0.0	0.0	0.0	0.0	0.0	0.0	5.0	0.0	5.0	4.0	9.0	8.0	11.0	0.0	7.0	11.0	0.0	0.0	0.0	0.0	0.0	0.0	0.0	0.0	0.0	0.0	0.0	0.0	0.0	0.0	3.0	3.0	0.0	2.0	2.0	0.0	5.0	0.0	8.0	2.0
otu43356	0.0	0.0	0.0	0.0	0.0	0.0	0.0	0.0	0.0	0.0	0.0	0.0	6.0	4.0	0.0	3.0	26.0	8.0	15.0	2.0	0.0	0.0	14.0	10.0	6.0	0.0	0.0	0.0	0.0	0.0	0.0	0.0	0.0	0.0	0.0	0.0	0.0	0.0	0.0	0.0	0.0	0.0	0.0	0.0	0.0	0.0	0.0	0.0	0.0
otu17883	0.0	0.0	0.0	0.0	0.0	1.0	0.0	5.0	0.0	2.0	0.0	0.0	0.0	0.0	0.0	2.0	1.0	0.0	0.0	1.0	0.0	0.0	0.0	0.0	0.0	13.0	0.0	1.0	0.0	2.0	4.0	6.0	2.0	4.0	4.0	15.0	2.0	10.0	2.0	2.0	0.0	0.0	0.0	0.0	0.0	0.0	2.0	3.0	0.0
otu25952	0.0	0.0	2.0	0.0	0.0	0.0	0.0	3.0	3.0	0.0	4.0	0.0	0.0	3.0	0.0	8.0	4.0	3.0	0.0	0.0	0.0	0.0	1.0	0.0	0.0	0.0	0.0	0.0	0.0	7.0	0.0	2.0	2.0	0.0	0.0	14.0	4.0	14.0	1.0	0.0	3.0	0.0	0.0	8.0	3.0	0.0	0.0	2.0	0.0
otu35538	10.0	0.0	5.0	27.0	0.0	2.0	0.0	0.0	6.0	0.0	0.0	0.0	2.0	0.0	0.0	0.0	0.0	0.0	0.0	0.0	0.0	0.0	0.0	0.0	0.0	4.0	0.0	1.0	2.0	0.0	10.0	5.0	3.0	0.0	2.0	3.0	0.0	2.0	3.0	1.0	0.0	0.0	0.0	0.0	0.0	0.0	0.0	0.0	0.0
otu44277	0.0	0.0	0.0	0.0	0.0	3.0	0.0	0.0	0.0	0.0	0.0	0.0	2.0	0.0	0.0	10.0	0.0	8.0	0.0	20.0	2.0	0.0	2.0	13.0	6.0	0.0	0.0	0.0	0.0	0.0	0.0	0.0	0.0	0.0	0.0	0.0	2.0	0.0	1.0	0.0	6.0	0.0	2.0	0.0	2.0	3.0	5.0	3.0	3.0
otu4552	6.0	0.0	3.0	3.0	0.0	4.0	2.0	2.0	2.0	0.0	3.0	4.0	2.0	4.0	3.0	0.0	0.0	0.0	0.0	0.0	0.0	0.0	0.0	0.0	0.0	0.0	1.0	1.0	1.0	4.0	5.0	2.0	7.0	2.0	2.0	0.0	11.0	4.0	6.0	0.0	2.0	0.0	0.0	0.0	2.0	1.0	0.0	0.0	0.0
otu8949	0.0	0.0	0.0	0.0	0.0	0.0	0.0	0.0	0.0	0.0	0.0	0.0	0.0	0.0	0.0	0.0	0.0	0.0	0.0	0.0	5.0	10.0	10.0	6.0	8.0	0.0	0.0	0.0	0.0	0.0	0.0	0.0	0.0	0.0	0.0	0.0	0.0	0.0	0.0	0.0	0.0	0.0	0.0	0.0	0.0	10.0	13.0	20.0	10.0
otu16520	7.0	0.0	3.0	0.0	0.0	1.0	3.0	0.0	0.0	0.0	0.0	8.0	0.0	3.0	0.0	5.0	0.0	0.0	5.0	1.0	1.0	0.0	5.0	6.0	0.0	0.0	0.0	6.0	0.0	1.0	0.0	0.0	0.0	0.0	0.0	0.0	3.0	0.0	0.0	5.0	0.0	2.0	0.0	0.0	0.0	5.0	8.0	9.0	4.0
otu28734	0.0	0.0	1.0	0.0	0.0	0.0	0.0	12.0	0.0	0.0	2.0	4.0	1.0	6.0	3.0	7.0	9.0	4.0	10.0	9.0	2.0	0.0	0.0	0.0	2.0	0.0	0.0	0.0	0.0	0.0	0.0	0.0	0.0	0.0	0.0	3.0	0.0	0.0	0.0	0.0	4.0	0.0	0.0	0.0	4.0	0.0	0.0	0.0	3.0
otu32429	0.0	0.0	0.0	0.0	0.0	0.0	0.0	0.0	0.0	0.0	0.0	0.0	0.0	0.0	0.0	0.0	0.0	0.0	2.0	0.0	1.0	0.0	12.0	13.0	7.0	0.0	0.0	0.0	0.0	0.0	0.0	0.0	0.0	0.0	0.0	0.0	0.0	0.0	0.0	0.0	0.0	0.0	0.0	0.0	0.0	21.0	8.0	17.0	6.0
otu34384	0.0	0.0	0.0	0.0	0.0	6.0	0.0	0.0	0.0	2.0	0.0	5.0	3.0	4.0	1.0	7.0	0.0	17.0	0.0	4.0	1.0	0.0	0.0	0.0	2.0	0.0	1.0	0.0	0.0	0.0	0.0	2.0	5.0	2.0	0.0	0.0	9.0	0.0	0.0	5.0	0.0	2.0	3.0	6.0	0.0	4.0	0.0	2.0	0.0
otu40470	0.0	0.0	0.0	0.0	0.0	1.0	0.0	1.0	0.0	0.0	0.0	0.0	0.0	0.0	0.0	27.0	0.0	8.0	0.0	0.0	0.0	0.0	0.0	0.0	0.0	0.0	0.0	0.0	0.0	0.0	0.0	0.0	18.0	0.0	2.0	0.0	2.0	0.0	1.0	24.0	0.0	2.0	0.0	12.0	0.0	0.0	0.0	0.0	0.0
otu42799	0.0	0.0	0.0	0.0	0.0	0.0	0.0	0.0	0.0	0.0	0.0	0.0	0.0	0.0	0.0	0.0	3.0	0.0	3.0	0.0	0.0	0.0	6.0	13.0	9.0	0.0	0.0	0.0	0.0	0.0	0.0	0.0	0.0	0.0	0.0	0.0	0.0	0.0	0.0	0.0	7.0	5.0	12.0	11.0	6.0	7.0	9.0	9.0	0.0
otu1445	0.0	0.0	2.0	4.0	0.0	0.0	1.0	2.0	0.0	4.0	0.0	0.0	0.0	3.0	2.0	2.0	1.0	9.0	1.0	5.0	2.0	0.0	2.0	2.0	4.0	2.0	0.0	0.0	2.0	1.0	0.0	2.0	5.0	0.0	0.0	0.0	0.0	0.0	3.0	5.0	3.0	0.0	2.0	0.0	0.0	6.0	2.0	3.0	2.0
otu3708	0.0	0.0	4.0	9.0	0.0	3.0	4.0	11.0	5.0	0.0	0.0	1.0	0.0	0.0	3.0	3.0	3.0	3.0	2.0	1.0	0.0	0.0	0.0	0.0	0.0	0.0	1.0	5.0	2.0	0.0	3.0	5.0	3.0	0.0	0.0	0.0	6.0	0.0	1.0	2.0	1.0	0.0	0.0	0.0	0.0	0.0	0.0	0.0	0.0
otu6037	0.0	0.0	0.0	0.0	0.0	0.0	0.0	0.0	0.0	0.0	0.0	0.0	0.0	0.0	0.0	0.0	0.0	0.0	0.0	0.0	8.0	0.0	0.0	10.0	3.0	0.0	0.0	0.0	0.0	0.0	0.0	0.0	0.0	0.0	0.0	0.0	0.0	0.0	0.0	0.0	0.0	0.0	51.0	29.0	0.0	2.0	4.0	0.0	0.0
otu16877	0.0	6.0	0.0	0.0	1.0	0.0	8.0	6.0	4.0	13.0	5.0	0.0	0.0	0.0	3.0	0.0	0.0	2.0	0.0	0.0	0.0	0.0	0.0	0.0	0.0	0.0	2.0	0.0	1.0	0.0	11.0	7.0	0.0	0.0	4.0	2.0	2.0	5.0	0.0	6.0	0.0	0.0	0.0	0.0	0.0	0.0	0.0	0.0	0.0
otu26615	0.0	0.0	0.0	0.0	0.0	0.0	0.0	15.0	0.0	0.0	24.0	0.0	0.0	0.0	0.0	5.0	5.0	0.0	3.0	3.0	1.0	0.0	0.0	0.0	0.0	0.0	0.0	7.0	0.0	0.0	0.0	5.0	0.0	0.0	0.0	9.0	0.0	5.0	0.0	0.0	1.0	2.0	4.0	0.0	0.0	0.0	0.0	0.0	3.0
otu26806	25.0	0.0	3.0	1.0	5.0	0.0	0.0	0.0	0.0	0.0	0.0	0.0	0.0	0.0	0.0	0.0	0.0	0.0	0.0	0.0	0.0	0.0	0.0	0.0	0.0	0.0	32.0	16.0	0.0	0.0	0.0	0.0	0.0	0.0	0.0	0.0	0.0	0.0	0.0	0.0	0.0	0.0	0.0	0.0	0.0	2.0	0.0	0.0	0.0
otu37258	0.0	0.0	4.0	1.0	0.0	3.0	5.0	2.0	3.0	5.0	3.0	5.0	6.0	10.0	3.0	8.0	9.0	14.0	0.0	2.0	0.0	0.0	3.0	4.0	0.0	0.0	0.0	0.0	0.0	0.0	0.0	0.0	0.0	0.0	0.0	0.0	0.0	0.0	0.0	0.0	0.0	0.0	0.0	0.0	0.0	0.0	0.0	0.0	0.0
otu4684	0.0	0.0	0.0	7.0	0.0	6.0	0.0	0.0	5.0	0.0	0.0	6.0	7.0	6.0	0.0	3.0	0.0	5.0	0.0	5.0	0.0	0.0	0.0	0.0	0.0	0.0	0.0	0.0	2.0	4.0	1.0	2.0	5.0	0.0	6.0	0.0	5.0	0.0	0.0	5.0	0.0	0.0	0.0	0.0	1.0	0.0	0.0	2.0	0.0
otu7381	0.0	0.0	0.0	0.0	0.0	0.0	1.0	5.0	0.0	0.0	7.0	0.0	0.0	0.0	2.0	0.0	0.0	2.0	0.0	0.0	0.0	0.0	4.0	0.0	0.0	0.0	0.0	0.0	0.0	0.0	0.0	20.0	0.0	4.0	3.0	5.0	2.0	6.0	4.0	0.0	3.0	2.0	0.0	4.0	8.0	0.0	3.0	2.0	3.0
otu8261	2.0	0.0	0.0	0.0	0.0	2.0	1.0	8.0	0.0	0.0	0.0	4.0	2.0	0.0	4.0	0.0	3.0	2.0	0.0	2.0	0.0	0.0	2.0	0.0	0.0	0.0	0.0	0.0	6.0	0.0	3.0	0.0	0.0	4.0	0.0	4.0	1.0	0.0	3.0	4.0	2.0	5.0	5.0	3.0	3.0	4.0	0.0	3.0	4.0
otu12154	0.0	0.0	0.0	0.0	0.0	2.0	3.0	9.0	0.0	0.0	5.0	12.0	2.0	4.0	0.0	3.0	5.0	0.0	0.0	0.0	0.0	0.0	0.0	0.0	0.0	8.0	0.0	0.0	0.0	2.0	0.0	6.0	0.0	0.0	0.0	4.0	1.0	0.0	0.0	0.0	0.0	4.0	5.0	5.0	3.0	0.0	3.0	0.0	0.0
otu17418	0.0	0.0	0.0	0.0	0.0	0.0	0.0	0.0	0.0	0.0	0.0	0.0	0.0	0.0	0.0	0.0	0.0	0.0	0.0	0.0	0.0	0.0	0.0	0.0	0.0	0.0	0.0	0.0	0.0	0.0	0.0	0.0	0.0	0.0	0.0	0.0	0.0	0.0	0.0	5.0	0.0	0.0	0.0	0.0	0.0	0.0	0.0	0.0	67.0
otu30936	0.0	0.0	1.0	0.0	0.0	1.0	3.0	0.0	0.0	3.0	0.0	2.0	4.0	5.0	0.0	3.0	3.0	2.0	4.0	0.0	4.0	0.0	4.0	3.0	4.0	0.0	0.0	4.0	0.0	1.0	0.0	0.0	0.0	1.0	0.0	0.0	0.0	3.0	0.0	3.0	0.0	2.0	0.0	0.0	0.0	8.0	8.0	13.0	2.0
otu35242	0.0	0.0	1.0	0.0	0.0	0.0	0.0	0.0	0.0	2.0	8.0	0.0	0.0	2.0	0.0	2.0	1.0	0.0	1.0	0.0	2.0	5.0	17.0	0.0	2.0	0.0	0.0	0.0	2.0	0.0	0.0	0.0	0.0	1.0	0.0	0.0	0.0	7.0	3.0	4.0	0.0	3.0	0.0	0.0	3.0	2.0	4.0	0.0	4.0
otu36650	0.0	0.0	2.0	0.0	0.0	0.0	5.0	0.0	2.0	0.0	0.0	5.0	2.0	12.0	1.0	10.0	0.0	10.0	0.0	6.0	0.0	0.0	0.0	0.0	0.0	0.0	0.0	0.0	0.0	2.0	0.0	0.0	0.0	1.0	2.0	9.0	3.0	0.0	0.0	6.0	0.0	2.0	0.0	0.0	6.0	2.0	1.0	0.0	0.0
otu41626	0.0	0.0	0.0	0.0	0.0	0.0	0.0	0.0	0.0	0.0	0.0	0.0	0.0	0.0	0.0	2.0	0.0	0.0	0.0	0.0	0.0	0.0	0.0	0.0	0.0	6.0	0.0	24.0	32.0	0.0	0.0	2.0	0.0	0.0	0.0	4.0	0.0	10.0	0.0	5.0	0.0	2.0	0.0	2.0	0.0	0.0	0.0	0.0	2.0
otu3588	0.0	0.0	2.0	0.0	0.0	1.0	2.0	0.0	0.0	5.0	0.0	4.0	4.0	3.0	0.0	0.0	5.0	0.0	4.0	0.0	5.0	0.0	6.0	6.0	1.0	0.0	0.0	1.0	0.0	2.0	0.0	0.0	0.0	4.0	2.0	0.0	0.0	4.0	1.0	0.0	0.0	4.0	0.0	0.0	0.0	3.0	6.0	10.0	0.0
otu12967	0.0	0.0	0.0	0.0	0.0	0.0	0.0	1.0	67.0	4.0	2.0	0.0	0.0	0.0	0.0	0.0	0.0	0.0	0.0	0.0	1.0	0.0	0.0	0.0	0.0	1.0	0.0	0.0	0.0	2.0	2.0	3.0	0.0	2.0	0.0	3.0	0.0	2.0	1.0	0.0	0.0	0.0	0.0	0.0	0.0	0.0	0.0	0.0	0.0
otu18170	0.0	83.0	0.0	0.0	3.0	0.0	0.0	0.0	0.0	0.0	0.0	0.0	0.0	0.0	0.0	0.0	0.0	0.0	0.0	0.0	0.0	0.0	0.0	0.0	0.0	0.0	0.0	0.0	0.0	0.0	0.0	0.0	0.0	0.0	0.0	0.0	0.0	0.0	0.0	0.0	0.0	0.0	0.0	0.0	0.0	0.0	0.0	0.0	0.0
otu21518	0.0	0.0	0.0	0.0	0.0	0.0	0.0	0.0	0.0	0.0	0.0	0.0	0.0	0.0	0.0	0.0	6.0	2.0	7.0	0.0	0.0	0.0	7.0	9.0	3.0	0.0	0.0	0.0	0.0	0.0	0.0	0.0	0.0	0.0	0.0	0.0	0.0	0.0	0.0	0.0	5.0	7.0	7.0	5.0	6.0	12.0	6.0	8.0	2.0
otu25600	0.0	0.0	2.0	0.0	0.0	0.0	1.0	10.0	0.0	0.0	7.0	2.0	6.0	2.0	1.0	0.0	14.0	0.0	1.0	0.0	0.0	0.0	0.0	0.0	0.0	0.0	0.0	0.0	0.0	0.0	1.0	11.0	0.0	0.0	0.0	0.0	0.0	10.0	3.0	0.0	3.0	0.0	0.0	0.0	3.0	0.0	0.0	0.0	0.0
otu25945	0.0	0.0	2.0	0.0	0.0	4.0	5.0	1.0	0.0	3.0	2.0	2.0	5.0	0.0	4.0	0.0	6.0	4.0	2.0	2.0	1.0	0.0	2.0	0.0	0.0	0.0	0.0	0.0	0.0	0.0	0.0	3.0	0.0	1.0	2.0	0.0	0.0	9.0	0.0	4.0	5.0	9.0	0.0	0.0	2.0	1.0	1.0	0.0	2.0
otu25965	0.0	0.0	2.0	1.0	0.0	0.0	0.0	0.0	3.0	0.0	1.0	6.0	2.0	5.0	1.0	0.0	3.0	0.0	0.0	1.0	0.0	0.0	0.0	0.0	0.0	0.0	0.0	4.0	2.0	2.0	6.0	3.0	3.0	2.0	0.0	9.0	7.0	9.0	4.0	0.0	0.0	2.0	0.0	4.0	0.0	0.0	2.0	0.0	0.0
otu29448	0.0	0.0	1.0	0.0	0.0	0.0	0.0	3.0	17.0	6.0	0.0	0.0	0.0	0.0	0.0	6.0	0.0	3.0	0.0	2.0	4.0	0.0	3.0	5.0	0.0	1.0	0.0	0.0	0.0	2.0	1.0	5.0	0.0	4.0	0.0	2.0	3.0	5.0	7.0	1.0	0.0	2.0	0.0	2.0	0.0	0.0	0.0	0.0	2.0
otu33112	7.0	0.0	0.0	0.0	0.0	2.0	0.0	0.0	7.0	0.0	0.0	0.0	0.0	0.0	0.0	0.0	1.0	0.0	0.0	0.0	0.0	0.0	0.0	0.0	0.0	4.0	0.0	8.0	7.0	2.0	0.0	0.0	0.0	6.0	7.0	4.0	0.0	4.0	0.0	25.0	1.0	0.0	0.0	0.0	0.0	0.0	0.0	0.0	3.0
otu42281	0.0	0.0	0.0	0.0	0.0	0.0	0.0	0.0	0.0	0.0	0.0	0.0	0.0	0.0	0.0	0.0	2.0	2.0	7.0	1.0	2.0	0.0	1.0	22.0	5.0	0.0	0.0	0.0	0.0	0.0	0.0	0.0	0.0	0.0	0.0	0.0	0.0	0.0	0.0	0.0	7.0	4.0	5.0	5.0	9.0	12.0	4.0	2.0	4.0
otu45878	2.0	0.0	2.0	1.0	0.0	4.0	3.0	0.0	0.0	1.0	0.0	2.0	5.0	0.0	0.0	4.0	1.0	0.0	2.0	7.0	3.0	0.0	7.0	5.0	3.0	0.0	0.0	0.0	0.0	3.0	0.0	0.0	0.0	1.0	3.0	0.0	6.0	0.0	2.0	3.0	1.0	0.0	0.0	0.0	0.0	5.0	1.0	5.0	2.0
otu3572	0.0	18.0	0.0	0.0	9.0	0.0	0.0	0.0	0.0	1.0	0.0	0.0	0.0	0.0	0.0	0.0	0.0	0.0	0.0	0.0	0.0	0.0	0.0	0.0	0.0	11.0	48.0	0.0	0.0	0.0	0.0	0.0	0.0	0.0	0.0	0.0	0.0	0.0	0.0	0.0	0.0	0.0	0.0	0.0	0.0	0.0	0.0	0.0	0.0
otu6649	2.0	0.0	10.0	0.0	0.0	0.0	3.0	3.0	0.0	0.0	0.0	2.0	6.0	0.0	0.0	0.0	6.0	0.0	0.0	0.0	3.0	0.0	0.0	0.0	0.0	0.0	0.0	8.0	0.0	0.0	0.0	0.0	0.0	5.0	3.0	0.0	0.0	0.0	16.0	0.0	0.0	0.0	0.0	0.0	2.0	2.0	5.0	4.0	0.0
otu13195	0.0	0.0	0.0	0.0	0.0	0.0	0.0	0.0	0.0	0.0	0.0	0.0	0.0	0.0	0.0	0.0	0.0	0.0	31.0	13.0	0.0	0.0	2.0	5.0	0.0	0.0	0.0	0.0	0.0	0.0	0.0	0.0	0.0	0.0	0.0	0.0	0.0	0.0	0.0	0.0	0.0	0.0	0.0	0.0	0.0	15.0	7.0	0.0	4.0
otu22093	0.0	0.0	1.0	1.0	0.0	1.0	0.0	0.0	4.0	6.0	0.0	0.0	0.0	0.0	2.0	0.0	0.0	2.0	0.0	0.0	1.0	0.0	0.0	3.0	2.0	14.0	0.0	2.0	0.0	2.0	4.0	5.0	3.0	2.0	3.0	0.0	5.0	0.0	6.0	10.0	0.0	0.0	2.0	0.0	0.0	0.0	1.0	0.0	0.0
otu25241	0.0	0.0	0.0	0.0	0.0	0.0	0.0	2.0	0.0	0.0	0.0	28.0	2.0	5.0	0.0	0.0	0.0	0.0	1.0	6.0	0.0	4.0	0.0	0.0	0.0	0.0	0.0	0.0	0.0	0.0	0.0	0.0	0.0	0.0	0.0	0.0	11.0	0.0	0.0	0.0	0.0	0.0	0.0	0.0	4.0	0.0	2.0	3.0	0.0
otu41017	0.0	0.0	0.0	0.0	0.0	0.0	0.0	0.0	0.0	0.0	0.0	0.0	0.0	0.0	3.0	0.0	0.0	0.0	0.0	0.0	0.0	0.0	0.0	0.0	0.0	0.0	0.0	0.0	0.0	0.0	0.0	0.0	0.0	0.0	0.0	0.0	0.0	0.0	0.0	14.0	0.0	5.0	76.0	3.0	6.0	0.0	0.0	0.0	0.0
otu11599	0.0	0.0	0.0	0.0	0.0	1.0	1.0	0.0	0.0	0.0	0.0	0.0	0.0	0.0	0.0	0.0	0.0	0.0	3.0	6.0	0.0	3.0	0.0	0.0	0.0	0.0	0.0	2.0	18.0	4.0	0.0	0.0	0.0	0.0	2.0	0.0	0.0	0.0	0.0	7.0	3.0	4.0	6.0	6.0	11.0	1.0	5.0	0.0	0.0
otu26112	2.0	0.0	4.0	10.0	0.0	3.0	3.0	0.0	0.0	6.0	0.0	0.0	2.0	0.0	0.0	2.0	7.0	0.0	4.0	0.0	1.0	0.0	2.0	11.0	0.0	0.0	0.0	2.0	0.0	4.0	0.0	0.0	0.0	2.0	2.0	0.0	0.0	3.0	1.0	0.0	0.0	3.0	0.0	0.0	0.0	4.0	0.0	2.0	0.0
otu35832	2.0	0.0	2.0	0.0	0.0	1.0	4.0	0.0	0.0	2.0	0.0	0.0	3.0	2.0	0.0	3.0	1.0	0.0	9.0	1.0	5.0	0.0	8.0	18.0	1.0	0.0	0.0	0.0	0.0	6.0	0.0	0.0	0.0	0.0	3.0	0.0	0.0	0.0	0.0	0.0	0.0	0.0	0.0	0.0	0.0	4.0	3.0	4.0	2.0
otu2827	0.0	0.0	0.0	0.0	0.0	1.0	1.0	2.0	0.0	1.0	0.0	5.0	4.0	3.0	0.0	7.0	3.0	2.0	0.0	2.0	0.0	0.0	2.0	2.0	0.0	0.0	2.0	0.0	2.0	1.0	1.0	0.0	2.0	2.0	0.0	11.0	6.0	7.0	4.0	5.0	0.0	0.0	2.0	0.0	2.0	1.0	1.0	0.0	2.0
otu6396	0.0	0.0	0.0	0.0	0.0	0.0	0.0	12.0	0.0	0.0	26.0	4.0	0.0	1.0	0.0	6.0	4.0	2.0	0.0	0.0	0.0	0.0	0.0	0.0	0.0	8.0	0.0	2.0	0.0	0.0	0.0	0.0	0.0	0.0	0.0	6.0	2.0	0.0	0.0	0.0	1.0	4.0	5.0	0.0	2.0	0.0	0.0	0.0	0.0
otu13397	0.0	0.0	0.0	0.0	0.0	0.0	0.0	0.0	0.0	0.0	0.0	0.0	0.0	0.0	0.0	0.0	0.0	0.0	0.0	0.0	0.0	20.0	0.0	0.0	0.0	0.0	0.0	0.0	0.0	0.0	0.0	0.0	0.0	0.0	0.0	0.0	0.0	0.0	1.0	34.0	0.0	6.0	36.0	2.0	0.0	0.0	2.0	0.0	0.0
otu18210	0.0	0.0	0.0	0.0	0.0	0.0	0.0	0.0	0.0	0.0	0.0	0.0	0.0	0.0	0.0	0.0	11.0	0.0	10.0	0.0	4.0	2.0	16.0	0.0	4.0	0.0	0.0	0.0	0.0	0.0	0.0	0.0	0.0	0.0	2.0	0.0	0.0	0.0	0.0	2.0	0.0	12.0	2.0	0.0	2.0	4.0	7.0	2.0	7.0
otu20908	4.0	3.0	2.0	5.0	2.0	3.0	4.0	0.0	6.0	0.0	2.0	2.0	0.0	3.0	2.0	0.0	0.0	0.0	0.0	2.0	0.0	0.0	0.0	0.0	3.0	2.0	3.0	0.0	0.0	2.0	5.0	0.0	2.0	4.0	2.0	0.0	2.0	0.0	1.0	0.0	6.0	4.0	4.0	2.0	2.0	0.0	0.0	0.0	0.0
otu21832	0.0	0.0	1.0	1.0	0.0	2.0	6.0	4.0	2.0	4.0	0.0	2.0	7.0	0.0	0.0	4.0	7.0	0.0	0.0	0.0	0.0	0.0	0.0	0.0	0.0	4.0	0.0	0.0	1.0	0.0	1.0	2.0	2.0	0.0	2.0	2.0	0.0	0.0	0.0	0.0	0.0	4.0	8.0	3.0	2.0	0.0	2.0	6.0	3.0
otu24872	2.0	0.0	6.0	3.0	0.0	0.0	1.0	4.0	7.0	2.0	0.0	2.0	0.0	3.0	2.0	3.0	3.0	0.0	2.0	2.0	1.0	0.0	5.0	2.0	1.0	0.0	0.0	3.0	3.0	2.0	0.0	2.0	0.0	2.0	0.0	4.0	2.0	1.0	1.0	2.0	1.0	0.0	0.0	0.0	0.0	0.0	1.0	0.0	0.0
otu37062	0.0	0.0	0.0	0.0	0.0	0.0	19.0	0.0	0.0	0.0	0.0	0.0	0.0	0.0	0.0	0.0	0.0	0.0	0.0	8.0	0.0	0.0	0.0	0.0	0.0	0.0	0.0	4.0	0.0	0.0	0.0	0.0	0.0	0.0	0.0	24.0	0.0	0.0	4.0	0.0	0.0	0.0	0.0	0.0	0.0	0.0	0.0	0.0	32.0
otu37139	0.0	0.0	0.0	0.0	0.0	0.0	0.0	0.0	51.0	2.0	0.0	0.0	0.0	0.0	0.0	0.0	0.0	0.0	0.0	0.0	14.0	0.0	4.0	23.0	0.0	0.0	0.0	0.0	0.0	0.0	0.0	0.0	0.0	0.0	0.0	0.0	0.0	0.0	0.0	0.0	0.0	0.0	0.0	0.0	0.0	0.0	0.0	0.0	0.0
otu1447	0.0	0.0	0.0	0.0	0.0	0.0	0.0	0.0	0.0	0.0	0.0	0.0	0.0	0.0	0.0	0.0	5.0	8.0	8.0	0.0	1.0	0.0	0.0	10.0	3.0	0.0	0.0	0.0	0.0	0.0	0.0	0.0	0.0	0.0	0.0	0.0	0.0	0.0	0.0	0.0	7.0	0.0	3.0	9.0	5.0	16.0	7.0	0.0	5.0
otu7495	0.0	0.0	0.0	0.0	0.0	0.0	0.0	0.0	0.0	0.0	0.0	0.0	0.0	0.0	0.0	3.0	3.0	0.0	8.0	0.0	0.0	0.0	0.0	0.0	0.0	0.0	0.0	0.0	0.0	17.0	0.0	0.0	3.0	0.0	0.0	13.0	0.0	1.0	0.0	0.0	4.0	4.0	0.0	13.0	4.0	5.0	0.0	3.0	0.0
otu9992	4.0	0.0	0.0	0.0	0.0	4.0	2.0	6.0	0.0	0.0	0.0	5.0	0.0	0.0	2.0	6.0	2.0	3.0	2.0	0.0	4.0	0.0	0.0	3.0	4.0	0.0	0.0	0.0	3.0	0.0	4.0	0.0	0.0	0.0	0.0	0.0	2.0	0.0	3.0	3.0	0.0	4.0	2.0	2.0	3.0	2.0	4.0	0.0	5.0
otu16880	0.0	0.0	0.0	0.0	0.0	0.0	0.0	0.0	0.0	0.0	10.0	0.0	0.0	0.0	0.0	3.0	1.0	3.0	1.0	0.0	0.0	0.0	6.0	2.0	3.0	0.0	0.0	0.0	0.0	0.0	0.0	0.0	0.0	0.0	3.0	0.0	0.0	2.0	0.0	6.0	1.0	7.0	0.0	0.0	7.0	2.0	7.0	6.0	12.0
otu21724	0.0	0.0	0.0	0.0	0.0	0.0	0.0	0.0	0.0	0.0	0.0	0.0	0.0	0.0	0.0	3.0	4.0	6.0	7.0	4.0	7.0	0.0	5.0	4.0	4.0	0.0	0.0	0.0	0.0	0.0	0.0	0.0	0.0	0.0	0.0	0.0	0.0	0.0	0.0	0.0	2.0	2.0	7.0	30.0	2.0	2.0	1.0	0.0	2.0
otu38158	0.0	0.0	0.0	0.0	0.0	1.0	0.0	0.0	0.0	0.0	0.0	0.0	0.0	0.0	29.0	0.0	0.0	0.0	0.0	0.0	0.0	6.0	0.0	0.0	0.0	0.0	0.0	0.0	0.0	0.0	0.0	0.0	0.0	0.0	0.0	0.0	2.0	2.0	6.0	15.0	0.0	5.0	4.0	3.0	2.0	0.0	0.0	0.0	0.0
otu43209	0.0	0.0	0.0	0.0	0.0	0.0	0.0	0.0	0.0	0.0	0.0	0.0	0.0	0.0	0.0	0.0	0.0	2.0	0.0	0.0	3.0	0.0	7.0	17.0	11.0	0.0	0.0	0.0	0.0	0.0	0.0	0.0	0.0	0.0	0.0	0.0	0.0	0.0	0.0	0.0	0.0	0.0	0.0	0.0	2.0	16.0	12.0	18.0	4.0
otu12925	0.0	0.0	0.0	0.0	0.0	0.0	0.0	0.0	0.0	0.0	0.0	0.0	0.0	0.0	0.0	0.0	0.0	0.0	0.0	0.0	3.0	9.0	12.0	5.0	9.0	0.0	0.0	0.0	0.0	0.0	0.0	0.0	0.0	0.0	0.0	0.0	0.0	0.0	0.0	0.0	0.0	0.0	0.0	0.0	0.0	6.0	9.0	10.0	13.0
otu17791	0.0	0.0	5.0	0.0	0.0	0.0	0.0	0.0	0.0	0.0	32.0	4.0	2.0	0.0	0.0	6.0	5.0	0.0	0.0	0.0	0.0	0.0	0.0	0.0	0.0	0.0	0.0	1.0	0.0	0.0	4.0	2.0	3.0	0.0	0.0	6.0	2.0	0.0	1.0	0.0	0.0	2.0	5.0	5.0	0.0	0.0	0.0	0.0	0.0
otu21428	0.0	0.0	1.0	0.0	0.0	0.0	2.0	0.0	0.0	0.0	0.0	2.0	5.0	1.0	0.0	0.0	3.0	2.0	4.0	0.0	4.0	0.0	7.0	4.0	1.0	0.0	0.0	4.0	0.0	0.0	0.0	0.0	2.0	0.0	0.0	0.0	0.0	6.0	2.0	2.0	0.0	3.0	0.0	0.0	0.0	8.0	10.0	12.0	3.0
otu22206	0.0	0.0	0.0	0.0	0.0	0.0	0.0	0.0	0.0	0.0	0.0	0.0	0.0	0.0	0.0	0.0	0.0	0.0	0.0	0.0	0.0	0.0	12.0	18.0	0.0	0.0	0.0	0.0	0.0	0.0	0.0	0.0	0.0	0.0	0.0	0.0	0.0	0.0	0.0	0.0	0.0	0.0	0.0	0.0	0.0	29.0	4.0	0.0	0.0
otu27121	0.0	35.0	0.0	0.0	12.0	0.0	0.0	0.0	0.0	0.0	0.0	0.0	0.0	0.0	0.0	0.0	0.0	0.0	0.0	0.0	0.0	0.0	0.0	0.0	0.0	0.0	0.0	0.0	0.0	0.0	0.0	0.0	0.0	21.0	19.0	0.0	0.0	0.0	0.0	0.0	0.0	0.0	0.0	0.0	0.0	0.0	0.0	0.0	0.0
otu37386	0.0	0.0	0.0	0.0	0.0	0.0	0.0	0.0	0.0	0.0	0.0	0.0	0.0	3.0	0.0	23.0	0.0	11.0	0.0	3.0	0.0	0.0	3.0	4.0	0.0	0.0	0.0	0.0	0.0	0.0	0.0	0.0	13.0	0.0	5.0	0.0	0.0	0.0	1.0	16.0	0.0	2.0	2.0	4.0	2.0	0.0	0.0	0.0	0.0
otu40767	0.0	0.0	6.0	0.0	0.0	4.0	0.0	7.0	0.0	0.0	0.0	0.0	2.0	0.0	0.0	0.0	0.0	0.0	0.0	0.0	0.0	0.0	0.0	0.0	0.0	0.0	0.0	23.0	3.0	16.0	0.0	9.0	0.0	0.0	3.0	2.0	0.0	8.0	3.0	0.0	0.0	0.0	0.0	0.0	0.0	0.0	0.0	0.0	0.0
otu43675	4.0	0.0	8.0	1.0	0.0	2.0	4.0	5.0	4.0	1.0	3.0	0.0	3.0	0.0	1.0	0.0	2.0	0.0	0.0	0.0	0.0	0.0	3.0	0.0	0.0	0.0	1.0	3.0	10.0	3.0	2.0	7.0	3.0	0.0	0.0	2.0	0.0	4.0	0.0	2.0	0.0	0.0	0.0	0.0	0.0	0.0	0.0	0.0	0.0
otu326	0.0	0.0	0.0	0.0	0.0	0.0	0.0	0.0	0.0	0.0	0.0	0.0	0.0	0.0	0.0	0.0	0.0	0.0	0.0	0.0	0.0	95.0	0.0	0.0	0.0	0.0	0.0	0.0	0.0	0.0	0.0	0.0	0.0	0.0	0.0	0.0	0.0	0.0	0.0	0.0	0.0	0.0	0.0	0.0	0.0	0.0	0.0	0.0	0.0
otu5760	0.0	0.0	0.0	0.0	0.0	4.0	0.0	0.0	0.0	0.0	0.0	0.0	0.0	0.0	0.0	8.0	1.0	30.0	0.0	9.0	4.0	2.0	0.0	6.0	4.0	0.0	0.0	0.0	0.0	0.0	0.0	0.0	0.0	0.0	0.0	0.0	0.0	0.0	0.0	0.0	3.0	6.0	4.0	3.0	0.0	4.0	0.0	0.0	2.0
otu7390	0.0	0.0	2.0	0.0	0.0	0.0	3.0	20.0	5.0	7.0	7.0	0.0	4.0	2.0	2.0	0.0	7.0	2.0	0.0	0.0	0.0	0.0	0.0	0.0	0.0	0.0	0.0	0.0	0.0	0.0	2.0	9.0	0.0	0.0	2.0	0.0	0.0	0.0	2.0	0.0	0.0	0.0	0.0	0.0	2.0	0.0	0.0	0.0	0.0
otu10291	0.0	0.0	1.0	0.0	0.0	0.0	0.0	0.0	0.0	0.0	3.0	0.0	0.0	2.0	0.0	2.0	5.0	6.0	4.0	0.0	0.0	0.0	0.0	0.0	0.0	3.0	0.0	2.0	2.0	2.0	0.0	3.0	0.0	2.0	3.0	1.0	1.0	8.0	3.0	3.0	3.0	8.0	3.0	5.0	3.0	0.0	2.0	0.0	0.0
otu20558	0.0	0.0	0.0	0.0	0.0	7.0	0.0	0.0	0.0	0.0	0.0	0.0	0.0	0.0	0.0	0.0	0.0	0.0	0.0	0.0	0.0	0.0	2.0	0.0	0.0	0.0	0.0	0.0	0.0	0.0	0.0	0.0	0.0	53.0	26.0	0.0	0.0	0.0	1.0	0.0	0.0	0.0	0.0	0.0	0.0	0.0	0.0	0.0	0.0
otu21081	0.0	0.0	0.0	0.0	0.0	0.0	0.0	0.0	0.0	0.0	2.0	0.0	4.0	0.0	0.0	4.0	1.0	2.0	1.0	2.0	3.0	0.0	5.0	4.0	6.0	0.0	0.0	0.0	0.0	0.0	0.0	0.0	0.0	2.0	11.0	0.0	0.0	0.0	0.0	5.0	3.0	2.0	0.0	2.0	6.0	2.0	7.0	4.0	9.0
otu23614	0.0	0.0	0.0	0.0	0.0	0.0	4.0	0.0	0.0	0.0	0.0	2.0	3.0	0.0	0.0	19.0	0.0	2.0	0.0	6.0	0.0	0.0	0.0	9.0	0.0	0.0	0.0	0.0	0.0	0.0	0.0	0.0	9.0	0.0	0.0	0.0	0.0	0.0	0.0	26.0	0.0	4.0	0.0	2.0	2.0	0.0	0.0	0.0	0.0
otu27651	0.0	0.0	0.0	0.0	0.0	0.0	0.0	0.0	0.0	0.0	6.0	0.0	0.0	0.0	7.0	0.0	0.0	0.0	0.0	5.0	0.0	0.0	0.0	4.0	0.0	0.0	0.0	0.0	0.0	0.0	0.0	0.0	9.0	0.0	0.0	2.0	4.0	0.0	6.0	10.0	0.0	0.0	0.0	0.0	0.0	1.0	11.0	8.0	13.0
otu44176	2.0	0.0	0.0	0.0	0.0	0.0	2.0	8.0	0.0	0.0	0.0	5.0	2.0	3.0	5.0	3.0	1.0	3.0	0.0	0.0	3.0	2.0	0.0	2.0	2.0	0.0	0.0	0.0	2.0	0.0	3.0	0.0	0.0	2.0	0.0	0.0	2.0	0.0	1.0	2.0	5.0	7.0	6.0	4.0	0.0	4.0	2.0	0.0	0.0
otu23534	0.0	0.0	0.0	0.0	0.0	0.0	0.0	0.0	0.0	5.0	0.0	2.0	0.0	0.0	0.0	0.0	0.0	0.0	0.0	0.0	0.0	0.0	0.0	0.0	0.0	1.0	0.0	0.0	0.0	14.0	0.0	0.0	0.0	0.0	2.0	29.0	2.0	14.0	0.0	0.0	0.0	5.0	0.0	10.0	0.0	0.0	0.0	0.0	0.0
otu34086	0.0	0.0	24.0	5.0	0.0	0.0	0.0	0.0	0.0	1.0	13.0	5.0	2.0	0.0	3.0	0.0	0.0	0.0	0.0	0.0	0.0	0.0	0.0	0.0	0.0	0.0	1.0	0.0	0.0	0.0	8.0	0.0	9.0	0.0	0.0	2.0	3.0	0.0	0.0	0.0	0.0	0.0	0.0	0.0	0.0	0.0	0.0	0.0	0.0
otu37520	2.0	0.0	11.0	40.0	0.0	0.0	0.0	0.0	0.0	0.0	0.0	0.0	0.0	0.0	0.0	0.0	0.0	0.0	0.0	0.0	0.0	0.0	0.0	0.0	0.0	7.0	0.0	8.0	2.0	0.0	3.0	0.0	3.0	0.0	0.0	0.0	0.0	1.0	0.0	0.0	0.0	0.0	0.0	0.0	0.0	0.0	0.0	0.0	0.0
otu38163	0.0	0.0	0.0	0.0	0.0	0.0	0.0	1.0	0.0	0.0	0.0	0.0	2.0	0.0	0.0	0.0	29.0	4.0	7.0	5.0	0.0	0.0	4.0	0.0	0.0	0.0	0.0	0.0	0.0	0.0	0.0	2.0	0.0	0.0	0.0	0.0	0.0	4.0	6.0	6.0	0.0	0.0	0.0	3.0	7.0	0.0	0.0	0.0	0.0
otu40200	2.0	0.0	0.0	0.0	0.0	0.0	0.0	0.0	2.0	0.0	0.0	0.0	0.0	0.0	0.0	0.0	0.0	0.0	0.0	0.0	0.0	0.0	2.0	0.0	0.0	17.0	0.0	0.0	0.0	0.0	20.0	3.0	4.0	1.0	0.0	9.0	0.0	9.0	0.0	7.0	1.0	0.0	0.0	0.0	2.0	0.0	1.0	0.0	0.0
otu42024	23.0	9.0	2.0	2.0	0.0	12.0	2.0	0.0	14.0	7.0	0.0	0.0	0.0	0.0	0.0	0.0	0.0	0.0	0.0	0.0	0.0	0.0	0.0	0.0	0.0	0.0	2.0	0.0	8.0	0.0	0.0	0.0	0.0	0.0	0.0	0.0	0.0	0.0	0.0	0.0	0.0	0.0	0.0	0.0	0.0	0.0	0.0	0.0	0.0
otu14145	0.0	0.0	0.0	0.0	0.0	0.0	0.0	7.0	0.0	0.0	0.0	4.0	2.0	3.0	3.0	0.0	3.0	3.0	0.0	2.0	0.0	2.0	4.0	6.0	2.0	0.0	0.0	0.0	4.0	0.0	3.0	0.0	0.0	0.0	0.0	0.0	2.0	0.0	5.0	0.0	4.0	2.0	4.0	2.0	6.0	1.0	2.0	4.0	0.0
otu17976	0.0	0.0	0.0	0.0	0.0	2.0	0.0	0.0	0.0	0.0	1.0	12.0	5.0	6.0	0.0	12.0	3.0	15.0	0.0	2.0	0.0	0.0	2.0	0.0	0.0	0.0	0.0	0.0	0.0	0.0	0.0	4.0	0.0	0.0	0.0	5.0	5.0	0.0	0.0	2.0	3.0	0.0	0.0	3.0	2.0	0.0	0.0	2.0	0.0
otu21397	2.0	0.0	0.0	0.0	0.0	6.0	2.0	2.0	2.0	1.0	0.0	3.0	5.0	7.0	1.0	0.0	0.0	0.0	0.0	2.0	2.0	0.0	0.0	0.0	5.0	0.0	0.0	0.0	0.0	0.0	0.0	2.0	0.0	2.0	10.0	0.0	3.0	0.0	6.0	0.0	12.0	2.0	2.0	2.0	2.0	1.0	0.0	0.0	0.0
otu24123	4.0	0.0	7.0	19.0	0.0	4.0	3.0	0.0	7.0	0.0	0.0	0.0	0.0	2.0	0.0	0.0	0.0	0.0	0.0	0.0	0.0	0.0	0.0	0.0	0.0	4.0	0.0	2.0	0.0	0.0	6.0	3.0	3.0	0.0	0.0	2.0	0.0	4.0	2.0	2.0	1.0	0.0	0.0	0.0	0.0	0.0	0.0	0.0	0.0
otu25771	0.0	0.0	0.0	0.0	0.0	0.0	1.0	5.0	0.0	0.0	0.0	0.0	3.0	1.0	0.0	4.0	0.0	5.0	6.0	6.0	2.0	5.0	0.0	8.0	0.0	0.0	0.0	3.0	4.0	0.0	0.0	7.0	0.0	2.0	0.0	2.0	0.0	6.0	0.0	3.0	0.0	0.0	2.0	0.0	0.0	0.0	4.0	2.0	0.0
otu26146	2.0	0.0	1.0	0.0	0.0	1.0	5.0	0.0	0.0	11.0	0.0	3.0	0.0	5.0	0.0	6.0	0.0	3.0	0.0	0.0	0.0	0.0	0.0	0.0	0.0	0.0	0.0	1.0	0.0	4.0	0.0	0.0	0.0	7.0	7.0	0.0	5.0	10.0	6.0	0.0	0.0	2.0	0.0	0.0	0.0	0.0	0.0	0.0	0.0
otu32857	4.0	0.0	3.0	2.0	2.0	0.0	3.0	2.0	2.0	2.0	2.0	0.0	2.0	3.0	0.0	0.0	1.0	0.0	0.0	1.0	1.0	0.0	1.0	2.0	2.0	3.0	3.0	2.0	2.0	0.0	6.0	3.0	3.0	4.0	0.0	2.0	2.0	2.0	3.0	0.0	3.0	0.0	3.0	4.0	0.0	1.0	0.0	0.0	0.0
otu11693	0.0	0.0	0.0	1.0	0.0	0.0	0.0	0.0	2.0	0.0	4.0	0.0	0.0	0.0	0.0	2.0	5.0	3.0	11.0	4.0	0.0	0.0	6.0	13.0	0.0	0.0	0.0	0.0	0.0	4.0	2.0	0.0	0.0	0.0	0.0	6.0	0.0	0.0	0.0	0.0	4.0	0.0	2.0	0.0	8.0	0.0	0.0	2.0	2.0
otu12293	0.0	0.0	0.0	0.0	0.0	2.0	3.0	7.0	5.0	1.0	0.0	0.0	0.0	0.0	0.0	5.0	0.0	4.0	0.0	0.0	0.0	0.0	0.0	0.0	0.0	4.0	0.0	0.0	11.0	1.0	4.0	7.0	2.0	1.0	4.0	6.0	0.0	3.0	2.0	10.0	0.0	0.0	0.0	2.0	0.0	0.0	0.0	0.0	0.0
otu22293	11.0	0.0	9.0	25.0	0.0	4.0	0.0	0.0	8.0	0.0	0.0	0.0	0.0	0.0	2.0	0.0	0.0	0.0	0.0	0.0	0.0	0.0	0.0	0.0	0.0	4.0	0.0	0.0	0.0	0.0	6.0	3.0	3.0	0.0	2.0	0.0	0.0	0.0	0.0	0.0	0.0	0.0	0.0	0.0	0.0	0.0	0.0	0.0	0.0
otu23079	0.0	0.0	0.0	0.0	0.0	0.0	0.0	0.0	0.0	0.0	0.0	0.0	2.0	1.0	0.0	2.0	0.0	2.0	3.0	1.0	3.0	21.0	0.0	7.0	0.0	0.0	0.0	0.0	0.0	0.0	0.0	0.0	0.0	0.0	0.0	0.0	2.0	1.0	7.0	2.0	1.0	3.0	4.0	0.0	16.0	0.0	6.0	0.0	3.0
otu37894	0.0	0.0	0.0	0.0	0.0	1.0	0.0	0.0	0.0	0.0	0.0	0.0	0.0	0.0	0.0	2.0	0.0	18.0	0.0	22.0	4.0	2.0	0.0	10.0	4.0	0.0	0.0	0.0	0.0	0.0	0.0	0.0	0.0	0.0	0.0	0.0	0.0	0.0	0.0	0.0	6.0	0.0	0.0	0.0	2.0	6.0	1.0	3.0	3.0
otu44910	0.0	0.0	0.0	0.0	0.0	0.0	0.0	0.0	0.0	1.0	0.0	0.0	0.0	0.0	0.0	3.0	5.0	0.0	2.0	0.0	1.0	0.0	11.0	11.0	2.0	0.0	0.0	0.0	0.0	0.0	0.0	0.0	0.0	0.0	0.0	0.0	2.0	0.0	0.0	0.0	0.0	0.0	0.0	0.0	0.0	29.0	3.0	3.0	0.0
otu11346	0.0	0.0	0.0	0.0	0.0	0.0	0.0	0.0	0.0	0.0	0.0	0.0	0.0	0.0	14.0	0.0	0.0	0.0	0.0	0.0	0.0	18.0	0.0	0.0	0.0	0.0	0.0	0.0	0.0	0.0	0.0	0.0	0.0	0.0	0.0	0.0	0.0	0.0	1.0	29.0	0.0	2.0	11.0	0.0	0.0	1.0	2.0	0.0	0.0
otu13859	2.0	0.0	2.0	1.0	0.0	2.0	8.0	2.0	4.0	0.0	2.0	0.0	0.0	1.0	1.0	0.0	0.0	0.0	0.0	2.0	5.0	6.0	4.0	2.0	12.0	0.0	0.0	2.0	0.0	0.0	0.0	2.0	0.0	0.0	0.0	0.0	1.0	0.0	2.0	0.0	3.0	0.0	0.0	0.0	0.0	4.0	0.0	2.0	0.0
otu20222	2.0	0.0	3.0	1.0	0.0	0.0	3.0	0.0	3.0	1.0	3.0	3.0	0.0	2.0	5.0	4.0	2.0	0.0	0.0	1.0	0.0	2.0	2.0	2.0	0.0	0.0	0.0	7.0	6.0	0.0	4.0	4.0	3.0	0.0	0.0	0.0	0.0	0.0	0.0	0.0	0.0	2.0	0.0	2.0	3.0	0.0	1.0	0.0	0.0
otu25729	0.0	0.0	2.0	3.0	0.0	2.0	4.0	0.0	0.0	0.0	0.0	2.0	5.0	0.0	0.0	2.0	2.0	3.0	1.0	2.0	5.0	0.0	2.0	3.0	0.0	0.0	0.0	4.0	0.0	3.0	0.0	0.0	0.0	1.0	3.0	0.0	0.0	1.0	2.0	2.0	1.0	3.0	0.0	0.0	0.0	8.0	4.0	8.0	0.0
otu26441	0.0	0.0	0.0	0.0	0.0	0.0	0.0	0.0	0.0	0.0	0.0	0.0	0.0	0.0	0.0	0.0	0.0	2.0	1.0	4.0	7.0	12.0	2.0	8.0	8.0	0.0	0.0	0.0	0.0	0.0	0.0	0.0	0.0	0.0	0.0	0.0	0.0	0.0	0.0	0.0	0.0	0.0	0.0	0.0	0.0	9.0	6.0	5.0	11.0
otu45334	0.0	0.0	0.0	0.0	0.0	2.0	0.0	4.0	0.0	2.0	8.0	2.0	2.0	2.0	0.0	0.0	13.0	0.0	0.0	0.0	0.0	0.0	0.0	0.0	0.0	3.0	0.0	2.0	2.0	9.0	0.0	3.0	2.0	0.0	0.0	2.0	0.0	0.0	0.0	0.0	0.0	0.0	0.0	6.0	6.0	0.0	1.0	0.0	3.0
otu45850	0.0	0.0	0.0	2.0	0.0	0.0	0.0	0.0	0.0	0.0	0.0	2.0	0.0	1.0	0.0	0.0	7.0	3.0	7.0	2.0	6.0	0.0	12.0	11.0	0.0	0.0	0.0	0.0	0.0	0.0	0.0	0.0	0.0	0.0	0.0	0.0	0.0	0.0	0.0	0.0	0.0	3.0	0.0	0.0	0.0	7.0	2.0	14.0	2.0
otu957	0.0	0.0	1.0	0.0	0.0	0.0	0.0	4.0	0.0	0.0	5.0	0.0	0.0	0.0	0.0	2.0	2.0	2.0	2.0	1.0	0.0	0.0	2.0	4.0	0.0	2.0	0.0	4.0	16.0	2.0	1.0	3.0	0.0	2.0	3.0	5.0	0.0	4.0	0.0	3.0	0.0	3.0	0.0	0.0	0.0	0.0	2.0	0.0	2.0
otu10945	0.0	0.0	1.0	0.0	0.0	1.0	1.0	0.0	0.0	1.0	0.0	0.0	4.0	0.0	0.0	2.0	7.0	0.0	2.0	0.0	1.0	0.0	17.0	11.0	1.0	0.0	0.0	0.0	0.0	0.0	0.0	0.0	0.0	0.0	2.0	0.0	0.0	0.0	0.0	0.0	0.0	0.0	0.0	0.0	0.0	21.0	4.0	3.0	0.0
otu11632	0.0	0.0	0.0	0.0	0.0	0.0	0.0	0.0	0.0	0.0	0.0	0.0	2.0	0.0	0.0	0.0	2.0	0.0	0.0	0.0	0.0	0.0	0.0	0.0	0.0	0.0	0.0	0.0	0.0	0.0	0.0	0.0	0.0	2.0	2.0	0.0	0.0	0.0	0.0	0.0	0.0	2.0	0.0	0.0	0.0	59.0	12.0	2.0	0.0
otu14324	0.0	0.0	0.0	0.0	0.0	3.0	0.0	0.0	0.0	0.0	0.0	0.0	2.0	0.0	0.0	7.0	0.0	27.0	2.0	12.0	6.0	0.0	2.0	8.0	0.0	0.0	0.0	0.0	0.0	0.0	0.0	0.0	0.0	0.0	0.0	0.0	0.0	0.0	0.0	0.0	0.0	8.0	0.0	0.0	7.0	5.0	0.0	0.0	0.0
otu33937	0.0	0.0	0.0	0.0	0.0	0.0	0.0	0.0	0.0	0.0	2.0	6.0	2.0	4.0	3.0	9.0	0.0	0.0	7.0	2.0	0.0	0.0	9.0	3.0	5.0	0.0	0.0	1.0	0.0	0.0	0.0	0.0	0.0	0.0	0.0	0.0	0.0	0.0	3.0	3.0	1.0	2.0	0.0	0.0	8.0	0.0	0.0	4.0	4.0
otu42772	0.0	0.0	10.0	0.0	0.0	10.0	0.0	3.0	0.0	5.0	0.0	0.0	2.0	0.0	0.0	0.0	0.0	0.0	0.0	0.0	0.0	0.0	0.0	0.0	0.0	0.0	0.0	8.0	0.0	0.0	9.0	20.0	0.0	1.0	6.0	2.0	0.0	2.0	2.0	3.0	0.0	0.0	0.0	0.0	0.0	0.0	0.0	0.0	0.0
otu1799	0.0	0.0	0.0	0.0	0.0	0.0	0.0	0.0	0.0	0.0	0.0	0.0	0.0	0.0	0.0	0.0	0.0	4.0	2.0	0.0	2.0	3.0	12.0	24.0	8.0	0.0	0.0	0.0	0.0	0.0	0.0	0.0	0.0	0.0	0.0	0.0	0.0	0.0	0.0	0.0	0.0	0.0	0.0	0.0	0.0	5.0	4.0	15.0	3.0
otu3018	0.0	1.0	0.0	0.0	60.0	0.0	0.0	0.0	0.0	0.0	0.0	0.0	0.0	0.0	0.0	0.0	0.0	0.0	0.0	0.0	0.0	0.0	0.0	0.0	0.0	0.0	0.0	0.0	0.0	0.0	0.0	0.0	0.0	5.0	14.0	0.0	0.0	0.0	0.0	0.0	0.0	0.0	0.0	0.0	0.0	0.0	0.0	0.0	0.0
otu6680	0.0	0.0	0.0	0.0	0.0	0.0	0.0	0.0	0.0	0.0	0.0	0.0	0.0	1.0	1.0	5.0	0.0	5.0	4.0	5.0	6.0	7.0	2.0	8.0	1.0	0.0	0.0	3.0	0.0	0.0	0.0	0.0	0.0	1.0	0.0	0.0	0.0	0.0	1.0	2.0	3.0	0.0	3.0	2.0	0.0	4.0	2.0	6.0	8.0
otu9772	0.0	0.0	0.0	0.0	0.0	0.0	0.0	0.0	0.0	0.0	0.0	0.0	0.0	0.0	0.0	0.0	0.0	0.0	0.0	2.0	0.0	10.0	11.0	8.0	10.0	0.0	0.0	0.0	0.0	0.0	0.0	0.0	0.0	0.0	0.0	0.0	0.0	0.0	0.0	0.0	0.0	0.0	0.0	0.0	0.0	4.0	7.0	9.0	18.0
otu11531	0.0	0.0	0.0	0.0	0.0	2.0	5.0	0.0	0.0	4.0	0.0	2.0	5.0	1.0	0.0	2.0	4.0	3.0	5.0	0.0	5.0	0.0	3.0	4.0	1.0	0.0	0.0	1.0	0.0	0.0	0.0	0.0	0.0	3.0	6.0	0.0	2.0	0.0	2.0	3.0	0.0	0.0	0.0	0.0	0.0	3.0	3.0	6.0	4.0
otu13200	0.0	0.0	0.0	0.0	0.0	2.0	1.0	0.0	0.0	0.0	0.0	1.0	0.0	0.0	0.0	16.0	0.0	2.0	0.0	15.0	3.0	0.0	2.0	6.0	0.0	0.0	0.0	0.0	0.0	0.0	0.0	0.0	9.0	0.0	3.0	0.0	0.0	0.0	0.0	17.0	2.0	2.0	0.0	0.0	4.0	0.0	0.0	0.0	0.0
otu16003	0.0	0.0	0.0	3.0	0.0	0.0	3.0	0.0	1.0	0.0	0.0	3.0	4.0	4.0	3.0	5.0	2.0	3.0	0.0	2.0	0.0	0.0	0.0	0.0	0.0	0.0	0.0	0.0	2.0	0.0	2.0	2.0	2.0	0.0	0.0	14.0	11.0	3.0	0.0	0.0	0.0	0.0	0.0	3.0	0.0	0.0	1.0	0.0	2.0
otu16498	0.0	0.0	0.0	2.0	0.0	0.0	0.0	0.0	0.0	0.0	0.0	0.0	0.0	0.0	0.0	0.0	0.0	0.0	42.0	0.0	0.0	21.0	0.0	7.0	0.0	0.0	0.0	5.0	0.0	0.0	0.0	0.0	0.0	0.0	3.0	0.0	0.0	0.0	0.0	0.0	0.0	0.0	0.0	0.0	0.0	0.0	0.0	0.0	0.0
otu33288	8.0	0.0	0.0	6.0	0.0	5.0	3.0	2.0	15.0	5.0	0.0	0.0	0.0	0.0	2.0	2.0	1.0	0.0	1.0	4.0	0.0	2.0	0.0	4.0	0.0	0.0	0.0	0.0	4.0	1.0	0.0	0.0	0.0	0.0	2.0	0.0	2.0	0.0	0.0	2.0	0.0	0.0	0.0	0.0	3.0	1.0	0.0	3.0	0.0
otu40398	0.0	0.0	0.0	0.0	0.0	0.0	3.0	1.0	0.0	0.0	0.0	0.0	0.0	0.0	0.0	0.0	2.0	0.0	0.0	0.0	0.0	0.0	0.0	0.0	0.0	2.0	0.0	0.0	0.0	0.0	0.0	0.0	0.0	0.0	0.0	0.0	0.0	0.0	0.0	32.0	3.0	0.0	0.0	0.0	0.0	6.0	12.0	9.0	0.0
otu43238	2.0	0.0	0.0	0.0	0.0	1.0	5.0	10.0	0.0	13.0	4.0	3.0	0.0	1.0	0.0	2.0	0.0	0.0	0.0	0.0	0.0	0.0	0.0	0.0	0.0	21.0	0.0	0.0	0.0	0.0	0.0	6.0	0.0	0.0	0.0	2.0	4.0	0.0	0.0	0.0	0.0	0.0	0.0	7.0	0.0	0.0	0.0	0.0	0.0
otu673	2.0	0.0	0.0	2.0	0.0	1.0	4.0	0.0	2.0	0.0	0.0	0.0	4.0	0.0	0.0	0.0	3.0	2.0	8.0	0.0	4.0	0.0	7.0	9.0	1.0	0.0	0.0	0.0	0.0	8.0	0.0	0.0	2.0	0.0	5.0	0.0	0.0	2.0	0.0	0.0	0.0	5.0	0.0	0.0	0.0	1.0	2.0	3.0	0.0
otu32418	0.0	0.0	0.0	0.0	0.0	3.0	1.0	0.0	0.0	4.0	0.0	0.0	1.0	5.0	0.0	0.0	5.0	2.0	8.0	0.0	5.0	0.0	0.0	0.0	1.0	0.0	0.0	1.0	0.0	4.0	0.0	0.0	0.0	4.0	2.0	0.0	2.0	9.0	6.0	0.0	0.0	8.0	0.0	0.0	0.0	0.0	0.0	0.0	0.0
otu813	0.0	0.0	0.0	0.0	0.0	0.0	0.0	4.0	0.0	0.0	0.0	2.0	4.0	0.0	0.0	0.0	0.0	3.0	0.0	0.0	12.0	2.0	4.0	6.0	6.0	0.0	0.0	0.0	0.0	0.0	0.0	0.0	10.0	0.0	6.0	0.0	4.0	0.0	1.0	0.0	0.0	5.0	2.0	0.0	0.0	9.0	2.0	2.0	0.0
otu1668	0.0	0.0	0.0	0.0	0.0	0.0	0.0	0.0	0.0	0.0	7.0	0.0	3.0	0.0	1.0	0.0	0.0	2.0	6.0	7.0	3.0	2.0	2.0	0.0	0.0	0.0	0.0	0.0	0.0	0.0	0.0	0.0	0.0	0.0	0.0	6.0	3.0	0.0	8.0	6.0	3.0	2.0	3.0	5.0	3.0	0.0	7.0	3.0	0.0
otu6112	0.0	0.0	0.0	0.0	0.0	1.0	6.0	8.0	4.0	3.0	2.0	0.0	2.0	0.0	0.0	4.0	5.0	4.0	2.0	3.0	0.0	0.0	0.0	5.0	0.0	0.0	0.0	1.0	2.0	0.0	0.0	7.0	0.0	3.0	0.0	2.0	0.0	2.0	0.0	5.0	0.0	3.0	0.0	0.0	0.0	0.0	2.0	3.0	0.0
otu8911	0.0	0.0	0.0	0.0	0.0	0.0	0.0	0.0	0.0	0.0	0.0	0.0	0.0	0.0	12.0	0.0	0.0	0.0	0.0	0.0	0.0	5.0	0.0	0.0	0.0	0.0	0.0	0.0	0.0	0.0	0.0	0.0	0.0	0.0	0.0	0.0	0.0	0.0	11.0	8.0	1.0	2.0	0.0	0.0	36.0	0.0	0.0	0.0	0.0
otu9839	0.0	0.0	0.0	0.0	0.0	0.0	0.0	6.0	0.0	0.0	2.0	5.0	11.0	4.0	0.0	6.0	0.0	10.0	0.0	0.0	0.0	2.0	0.0	2.0	0.0	0.0	0.0	0.0	0.0	0.0	2.0	2.0	0.0	3.0	0.0	0.0	4.0	2.0	5.0	2.0	0.0	0.0	2.0	3.0	2.0	1.0	0.0	0.0	2.0
otu15515	0.0	3.0	0.0	0.0	72.0	0.0	0.0	0.0	0.0	0.0	0.0	0.0	0.0	0.0	0.0	0.0	0.0	0.0	0.0	0.0	0.0	0.0	0.0	0.0	0.0	0.0	0.0	0.0	0.0	0.0	0.0	0.0	0.0	0.0	0.0	0.0	0.0	0.0	0.0	0.0	0.0	0.0	0.0	0.0	0.0	0.0	0.0	0.0	0.0
otu19449	3.0	0.0	0.0	0.0	0.0	5.0	1.0	7.0	0.0	10.0	0.0	0.0	0.0	0.0	0.0	0.0	0.0	0.0	0.0	5.0	0.0	0.0	0.0	0.0	0.0	4.0	0.0	0.0	0.0	0.0	0.0	0.0	0.0	15.0	8.0	0.0	0.0	0.0	0.0	4.0	0.0	0.0	0.0	0.0	15.0	0.0	1.0	0.0	0.0
otu19983	1.0	0.0	0.0	0.0	0.0	1.0	2.0	2.0	10.0	6.0	0.0	0.0	0.0	1.0	0.0	10.0	0.0	3.0	0.0	0.0	0.0	0.0	0.0	0.0	0.0	7.0	0.0	0.0	2.0	4.0	6.0	3.0	0.0	4.0	3.0	0.0	3.0	1.0	0.0	2.0	0.0	0.0	2.0	0.0	0.0	0.0	1.0	0.0	0.0
otu27162	2.0	0.0	0.0	0.0	0.0	1.0	0.0	11.0	0.0	0.0	0.0	5.0	8.0	0.0	0.0	3.0	15.0	0.0	0.0	0.0	0.0	0.0	0.0	0.0	0.0	0.0	0.0	0.0	0.0	0.0	3.0	0.0	0.0	0.0	0.0	0.0	2.0	0.0	3.0	0.0	7.0	3.0	0.0	0.0	7.0	0.0	0.0	0.0	3.0
otu29163	0.0	0.0	0.0	0.0	0.0	0.0	0.0	0.0	0.0	0.0	0.0	0.0	0.0	0.0	0.0	0.0	0.0	0.0	0.0	0.0	1.0	4.0	12.0	5.0	10.0	0.0	0.0	0.0	0.0	0.0	0.0	0.0	0.0	0.0	0.0	0.0	0.0	0.0	0.0	0.0	0.0	0.0	0.0	0.0	0.0	6.0	10.0	12.0	12.0
otu33008	0.0	0.0	0.0	0.0	0.0	0.0	0.0	0.0	1.0	0.0	4.0	3.0	4.0	5.0	0.0	6.0	1.0	6.0	0.0	0.0	0.0	0.0	2.0	2.0	0.0	0.0	0.0	0.0	1.0	2.0	2.0	2.0	4.0	0.0	0.0	11.0	10.0	6.0	3.0	2.0	0.0	0.0	0.0	2.0	0.0	1.0	0.0	0.0	0.0
otu37706	0.0	0.0	0.0	0.0	0.0	6.0	2.0	2.0	0.0	3.0	0.0	0.0	0.0	4.0	0.0	13.0	0.0	25.0	0.0	0.0	0.0	3.0	0.0	0.0	0.0	0.0	0.0	0.0	1.0	0.0	0.0	0.0	0.0	3.0	3.0	0.0	0.0	0.0	3.0	3.0	0.0	0.0	0.0	5.0	0.0	0.0	0.0	0.0	2.0
otu41647	0.0	0.0	0.0	0.0	0.0	0.0	0.0	0.0	0.0	0.0	0.0	0.0	0.0	0.0	0.0	7.0	5.0	11.0	11.0	8.0	0.0	0.0	0.0	2.0	1.0	0.0	0.0	0.0	0.0	0.0	0.0	0.0	0.0	0.0	0.0	0.0	0.0	0.0	0.0	0.0	13.0	2.0	4.0	4.0	8.0	2.0	2.0	3.0	0.0
otu43547	0.0	0.0	2.0	0.0	0.0	0.0	0.0	0.0	0.0	0.0	0.0	0.0	2.0	0.0	2.0	2.0	0.0	0.0	0.0	0.0	2.0	4.0	7.0	3.0	0.0	0.0	0.0	4.0	0.0	3.0	0.0	0.0	0.0	2.0	7.0	2.0	0.0	0.0	4.0	8.0	0.0	4.0	0.0	0.0	0.0	8.0	4.0	3.0	2.0
otu45277	0.0	0.0	0.0	0.0	0.0	1.0	0.0	2.0	0.0	0.0	0.0	0.0	2.0	0.0	0.0	8.0	1.0	18.0	5.0	7.0	5.0	0.0	0.0	2.0	0.0	0.0	0.0	0.0	0.0	0.0	0.0	0.0	0.0	0.0	0.0	0.0	0.0	0.0	0.0	3.0	1.0	4.0	5.0	2.0	3.0	0.0	2.0	0.0	3.0
otu7664	0.0	0.0	10.0	0.0	0.0	0.0	2.0	3.0	0.0	0.0	0.0	0.0	0.0	0.0	2.0	2.0	0.0	2.0	2.0	2.0	0.0	7.0	0.0	3.0	0.0	0.0	0.0	0.0	1.0	2.0	0.0	0.0	0.0	0.0	0.0	0.0	0.0	0.0	0.0	2.0	0.0	0.0	0.0	0.0	0.0	8.0	21.0	3.0	0.0
otu26513	0.0	0.0	3.0	0.0	0.0	0.0	0.0	0.0	0.0	0.0	0.0	0.0	0.0	0.0	0.0	0.0	0.0	0.0	0.0	0.0	0.0	0.0	0.0	0.0	0.0	28.0	0.0	3.0	3.0	9.0	5.0	5.0	0.0	0.0	2.0	6.0	0.0	4.0	3.0	3.0	0.0	0.0	0.0	0.0	0.0	1.0	0.0	0.0	0.0
otu35623	0.0	0.0	0.0	0.0	0.0	0.0	0.0	0.0	0.0	0.0	22.0	0.0	5.0	2.0	0.0	9.0	1.0	5.0	0.0	3.0	0.0	0.0	2.0	0.0	1.0	0.0	0.0	0.0	0.0	0.0	0.0	0.0	0.0	4.0	3.0	0.0	2.0	1.0	0.0	6.0	2.0	0.0	0.0	0.0	5.0	2.0	4.0	0.0	0.0
otu40876	0.0	0.0	1.0	0.0	0.0	0.0	2.0	2.0	0.0	1.0	2.0	2.0	0.0	0.0	0.0	2.0	1.0	0.0	0.0	0.0	0.0	0.0	2.0	0.0	0.0	0.0	0.0	1.0	5.0	0.0	2.0	3.0	5.0	0.0	2.0	20.0	2.0	4.0	3.0	2.0	0.0	0.0	0.0	9.0	0.0	0.0	0.0	0.0	3.0
otu1053	0.0	0.0	2.0	0.0	0.0	4.0	3.0	0.0	0.0	3.0	4.0	4.0	2.0	0.0	0.0	6.0	0.0	3.0	2.0	0.0	2.0	0.0	4.0	4.0	0.0	0.0	0.0	0.0	0.0	4.0	0.0	2.0	0.0	0.0	0.0	3.0	0.0	3.0	1.0	2.0	0.0	2.0	0.0	4.0	0.0	2.0	4.0	2.0	2.0
otu10042	0.0	0.0	0.0	0.0	0.0	0.0	0.0	0.0	0.0	0.0	0.0	2.0	0.0	1.0	0.0	0.0	16.0	0.0	12.0	2.0	1.0	0.0	10.0	10.0	0.0	0.0	0.0	0.0	0.0	0.0	0.0	0.0	0.0	0.0	2.0	0.0	0.0	0.0	7.0	2.0	0.0	2.0	0.0	0.0	2.0	3.0	2.0	5.0	0.0
otu10155	0.0	0.0	2.0	5.0	0.0	0.0	6.0	3.0	8.0	4.0	0.0	0.0	3.0	2.0	3.0	0.0	0.0	0.0	0.0	0.0	0.0	0.0	0.0	0.0	0.0	1.0	0.0	0.0	7.0	0.0	5.0	2.0	8.0	2.0	2.0	0.0	0.0	0.0	3.0	8.0	0.0	0.0	0.0	0.0	0.0	0.0	0.0	0.0	0.0
otu18246	0.0	0.0	0.0	0.0	0.0	3.0	1.0	0.0	0.0	0.0	0.0	0.0	0.0	2.0	2.0	2.0	0.0	6.0	6.0	12.0	3.0	3.0	4.0	4.0	5.0	0.0	0.0	0.0	0.0	0.0	0.0	0.0	3.0	4.0	9.0	0.0	0.0	0.0	0.0	2.0	0.0	0.0	0.0	0.0	0.0	0.0	1.0	0.0	0.0
otu29517	0.0	0.0	10.0	5.0	0.0	0.0	0.0	0.0	0.0	1.0	33.0	3.0	0.0	0.0	1.0	2.0	3.0	0.0	0.0	0.0	0.0	0.0	0.0	0.0	0.0	0.0	0.0	0.0	0.0	0.0	4.0	0.0	3.0	0.0	0.0	3.0	3.0	0.0	0.0	0.0	0.0	0.0	3.0	0.0	0.0	0.0	0.0	0.0	0.0
otu33657	0.0	0.0	0.0	0.0	0.0	0.0	0.0	2.0	2.0	0.0	0.0	0.0	2.0	0.0	0.0	0.0	1.0	0.0	0.0	0.0	0.0	0.0	0.0	0.0	0.0	0.0	0.0	0.0	0.0	0.0	0.0	0.0	0.0	0.0	0.0	0.0	0.0	0.0	0.0	0.0	0.0	0.0	0.0	0.0	0.0	0.0	0.0	0.0	58.0
otu37922	0.0	0.0	0.0	0.0	0.0	0.0	0.0	2.0	0.0	6.0	8.0	2.0	0.0	0.0	0.0	2.0	0.0	0.0	0.0	0.0	0.0	0.0	0.0	0.0	0.0	31.0	0.0	0.0	2.0	1.0	2.0	6.0	0.0	0.0	0.0	5.0	2.0	0.0	0.0	0.0	0.0	3.0	0.0	7.0	0.0	0.0	0.0	0.0	0.0
otu38237	0.0	0.0	0.0	0.0	0.0	0.0	0.0	0.0	0.0	0.0	0.0	0.0	0.0	0.0	0.0	6.0	10.0	3.0	7.0	2.0	0.0	0.0	2.0	5.0	2.0	0.0	0.0	0.0	0.0	0.0	0.0	0.0	0.0	0.0	0.0	2.0	0.0	0.0	0.0	2.0	6.0	8.0	7.0	8.0	4.0	1.0	4.0	3.0	0.0
otu44793	0.0	0.0	0.0	0.0	0.0	1.0	0.0	5.0	13.0	0.0	0.0	0.0	0.0	4.0	3.0	2.0	6.0	0.0	3.0	0.0	0.0	0.0	2.0	2.0	0.0	0.0	0.0	0.0	2.0	0.0	4.0	2.0	2.0	2.0	4.0	0.0	2.0	4.0	1.0	0.0	1.0	2.0	0.0	0.0	4.0	3.0	1.0	0.0	0.0
otu716	0.0	0.0	0.0	0.0	0.0	0.0	0.0	0.0	1.0	0.0	1.0	0.0	0.0	0.0	0.0	2.0	1.0	0.0	0.0	0.0	0.0	0.0	9.0	2.0	0.0	0.0	0.0	8.0	7.0	3.0	1.0	0.0	0.0	0.0	0.0	2.0	0.0	0.0	4.0	5.0	2.0	3.0	0.0	0.0	2.0	3.0	2.0	0.0	5.0
otu1805	4.0	0.0	0.0	0.0	0.0	0.0	0.0	0.0	2.0	0.0	1.0	0.0	0.0	2.0	0.0	0.0	2.0	0.0	7.0	0.0	0.0	2.0	2.0	2.0	2.0	0.0	0.0	0.0	4.0	0.0	1.0	0.0	0.0	1.0	4.0	0.0	0.0	4.0	5.0	5.0	1.0	0.0	0.0	2.0	0.0	4.0	2.0	0.0	3.0
otu11703	0.0	0.0	0.0	0.0	0.0	0.0	0.0	0.0	0.0	0.0	0.0	0.0	0.0	0.0	0.0	2.0	22.0	5.0	7.0	6.0	0.0	0.0	5.0	8.0	0.0	0.0	0.0	0.0	0.0	0.0	0.0	0.0	0.0	0.0	0.0	0.0	0.0	2.0	5.0	4.0	0.0	0.0	0.0	0.0	4.0	0.0	1.0	3.0	0.0
otu18157	0.0	0.0	0.0	0.0	0.0	0.0	2.0	0.0	0.0	0.0	0.0	0.0	1.0	0.0	0.0	0.0	4.0	6.0	0.0	0.0	0.0	3.0	0.0	8.0	0.0	0.0	0.0	6.0	0.0	0.0	0.0	0.0	0.0	2.0	0.0	0.0	0.0	7.0	1.0	9.0	0.0	2.0	5.0	4.0	0.0	4.0	6.0	2.0	3.0
otu18721	0.0	65.0	0.0	0.0	8.0	0.0	0.0	0.0	0.0	0.0	0.0	0.0	0.0	0.0	0.0	0.0	0.0	0.0	0.0	0.0	0.0	0.0	0.0	0.0	0.0	0.0	0.0	0.0	0.0	0.0	0.0	0.0	0.0	0.0	0.0	0.0	0.0	0.0	0.0	0.0	0.0	0.0	0.0	0.0	0.0	0.0	0.0	0.0	0.0
otu20867	0.0	0.0	0.0	0.0	0.0	0.0	0.0	0.0	0.0	0.0	0.0	0.0	0.0	0.0	0.0	0.0	4.0	11.0	10.0	0.0	0.0	6.0	0.0	0.0	0.0	0.0	0.0	0.0	0.0	0.0	2.0	0.0	0.0	0.0	0.0	2.0	0.0	0.0	0.0	0.0	0.0	0.0	14.0	7.0	2.0	8.0	0.0	0.0	12.0
otu21975	5.0	0.0	0.0	0.0	0.0	5.0	5.0	1.0	0.0	0.0	0.0	4.0	5.0	5.0	5.0	0.0	0.0	0.0	0.0	2.0	0.0	0.0	0.0	0.0	6.0	0.0	0.0	0.0	0.0	0.0	10.0	0.0	0.0	1.0	0.0	0.0	4.0	0.0	1.0	0.0	2.0	4.0	4.0	2.0	0.0	2.0	0.0	0.0	0.0
otu29670	0.0	0.0	0.0	0.0	0.0	0.0	0.0	0.0	0.0	0.0	0.0	0.0	0.0	0.0	0.0	0.0	0.0	0.0	0.0	9.0	0.0	2.0	4.0	5.0	2.0	0.0	0.0	0.0	0.0	0.0	0.0	0.0	0.0	0.0	0.0	0.0	0.0	0.0	0.0	0.0	0.0	5.0	42.0	5.0	3.0	10.0	0.0	0.0	0.0
otu29971	2.0	0.0	0.0	0.0	0.0	0.0	0.0	2.0	6.0	0.0	0.0	2.0	0.0	3.0	3.0	6.0	1.0	2.0	2.0	1.0	0.0	2.0	3.0	0.0	1.0	0.0	0.0	2.0	3.0	4.0	0.0	0.0	6.0	1.0	3.0	2.0	0.0	5.0	2.0	5.0	2.0	2.0	2.0	0.0	2.0	0.0	1.0	2.0	2.0
otu31273	0.0	0.0	0.0	0.0	0.0	0.0	0.0	0.0	0.0	0.0	3.0	0.0	0.0	0.0	2.0	0.0	0.0	0.0	1.0	0.0	0.0	0.0	0.0	0.0	0.0	0.0	0.0	13.0	14.0	7.0	0.0	2.0	0.0	0.0	2.0	0.0	0.0	0.0	18.0	13.0	0.0	0.0	0.0	0.0	0.0	0.0	0.0	0.0	0.0
otu31756	5.0	0.0	2.0	3.0	3.0	0.0	1.0	2.0	6.0	1.0	3.0	0.0	2.0	2.0	0.0	0.0	1.0	0.0	0.0	0.0	1.0	0.0	0.0	0.0	0.0	3.0	2.0	0.0	0.0	2.0	4.0	5.0	2.0	0.0	2.0	2.0	4.0	3.0	2.0	0.0	2.0	0.0	2.0	3.0	2.0	1.0	0.0	0.0	0.0
otu33839	0.0	0.0	0.0	0.0	0.0	0.0	0.0	0.0	0.0	47.0	0.0	0.0	0.0	0.0	0.0	0.0	0.0	0.0	0.0	0.0	0.0	0.0	0.0	0.0	0.0	28.0	0.0	0.0	0.0	0.0	0.0	0.0	0.0	0.0	0.0	0.0	0.0	0.0	0.0	0.0	0.0	0.0	0.0	0.0	0.0	0.0	0.0	0.0	0.0
otu34828	2.0	0.0	0.0	0.0	0.0	0.0	2.0	5.0	0.0	0.0	0.0	5.0	3.0	2.0	5.0	3.0	2.0	0.0	0.0	0.0	1.0	2.0	0.0	2.0	1.0	0.0	0.0	0.0	2.0	0.0	3.0	0.0	0.0	2.0	0.0	2.0	0.0	0.0	3.0	5.0	3.0	5.0	0.0	3.0	2.0	0.0	0.0	4.0	3.0
otu35514	0.0	0.0	0.0	0.0	0.0	6.0	0.0	2.0	0.0	1.0	0.0	0.0	0.0	2.0	5.0	0.0	4.0	0.0	8.0	0.0	2.0	5.0	0.0	0.0	0.0	2.0	0.0	0.0	0.0	4.0	1.0	0.0	0.0	4.0	6.0	4.0	0.0	5.0	4.0	0.0	2.0	0.0	2.0	0.0	0.0	0.0	0.0	0.0	0.0
otu43072	0.0	0.0	2.0	0.0	0.0	0.0	6.0	4.0	5.0	6.0	8.0	0.0	0.0	0.0	2.0	0.0	0.0	0.0	0.0	0.0	0.0	0.0	0.0	0.0	0.0	0.0	0.0	0.0	29.0	0.0	0.0	2.0	3.0	1.0	0.0	0.0	0.0	0.0	0.0	2.0	0.0	0.0	0.0	0.0	0.0	0.0	0.0	0.0	0.0
otu3580	0.0	0.0	0.0	0.0	0.0	0.0	6.0	2.0	0.0	0.0	0.0	0.0	3.0	5.0	2.0	14.0	4.0	3.0	2.0	1.0	2.0	0.0	0.0	3.0	3.0	0.0	0.0	0.0	0.0	0.0	2.0	0.0	0.0	0.0	0.0	0.0	2.0	0.0	0.0	2.0	2.0	2.0	3.0	3.0	0.0	1.0	4.0	4.0	0.0
otu4243	0.0	0.0	0.0	0.0	0.0	0.0	0.0	0.0	0.0	4.0	5.0	0.0	0.0	0.0	0.0	2.0	0.0	5.0	1.0	0.0	2.0	0.0	2.0	2.0	0.0	0.0	0.0	0.0	0.0	0.0	0.0	0.0	0.0	12.0	13.0	0.0	0.0	2.0	0.0	10.0	0.0	2.0	0.0	2.0	1.0	0.0	9.0	7.0	2.0
otu13934	0.0	0.0	0.0	0.0	0.0	0.0	0.0	0.0	0.0	0.0	6.0	6.0	3.0	1.0	0.0	7.0	0.0	3.0	10.0	4.0	0.0	0.0	2.0	2.0	0.0	0.0	0.0	0.0	0.0	0.0	2.0	12.0	0.0	0.0	0.0	11.0	2.0	0.0	0.0	4.0	0.0	0.0	0.0	0.0	2.0	0.0	0.0	3.0	0.0
otu17186	0.0	0.0	0.0	0.0	0.0	0.0	0.0	0.0	0.0	3.0	0.0	4.0	5.0	2.0	0.0	4.0	1.0	2.0	0.0	2.0	0.0	2.0	0.0	6.0	2.0	0.0	0.0	0.0	0.0	0.0	0.0	0.0	0.0	0.0	0.0	0.0	0.0	0.0	0.0	12.0	4.0	0.0	5.0	4.0	0.0	4.0	2.0	7.0	6.0
otu19409	5.0	1.0	2.0	0.0	3.0	1.0	4.0	2.0	2.0	3.0	4.0	5.0	1.0	0.0	1.0	0.0	0.0	0.0	0.0	0.0	3.0	0.0	0.0	0.0	0.0	7.0	5.0	0.0	4.0	2.0	0.0	0.0	3.0	0.0	0.0	0.0	2.0	0.0	0.0	0.0	0.0	2.0	5.0	4.0	3.0	0.0	0.0	0.0	0.0
otu39539	0.0	0.0	0.0	0.0	0.0	4.0	0.0	0.0	0.0	1.0	0.0	0.0	2.0	0.0	0.0	4.0	0.0	14.0	4.0	7.0	7.0	0.0	0.0	2.0	0.0	0.0	0.0	0.0	0.0	0.0	0.0	7.0	3.0	2.0	2.0	0.0	0.0	0.0	0.0	0.0	3.0	6.0	3.0	0.0	4.0	0.0	1.0	2.0	2.0
otu43786	4.0	0.0	9.0	9.0	0.0	5.0	3.0	0.0	0.0	3.0	0.0	0.0	5.0	0.0	8.0	0.0	0.0	0.0	0.0	0.0	0.0	2.0	0.0	0.0	0.0	0.0	0.0	2.0	0.0	0.0	0.0	0.0	0.0	0.0	6.0	0.0	0.0	2.0	1.0	6.0	0.0	0.0	0.0	0.0	0.0	0.0	4.0	0.0	0.0
otu44544	0.0	0.0	0.0	0.0	0.0	0.0	0.0	0.0	0.0	0.0	0.0	0.0	0.0	0.0	0.0	0.0	0.0	13.0	0.0	42.0	0.0	0.0	0.0	0.0	0.0	0.0	0.0	0.0	0.0	0.0	0.0	0.0	0.0	0.0	0.0	0.0	0.0	0.0	0.0	0.0	0.0	0.0	0.0	0.0	0.0	0.0	12.0	4.0	0.0
otu1242	0.0	4.0	0.0	0.0	0.0	0.0	8.0	7.0	0.0	0.0	12.0	5.0	0.0	2.0	9.0	0.0	0.0	0.0	0.0	0.0	0.0	0.0	0.0	0.0	0.0	0.0	0.0	0.0	0.0	0.0	2.0	2.0	2.0	0.0	2.0	4.0	2.0	2.0	0.0	8.0	3.0	0.0	0.0	0.0	0.0	0.0	0.0	0.0	0.0
otu25525	4.0	1.0	0.0	0.0	0.0	0.0	4.0	3.0	0.0	0.0	2.0	0.0	4.0	4.0	2.0	0.0	1.0	0.0	0.0	0.0	0.0	0.0	0.0	0.0	0.0	5.0	0.0	4.0	0.0	0.0	4.0	2.0	12.0	2.0	2.0	2.0	0.0	3.0	3.0	0.0	0.0	0.0	0.0	0.0	2.0	2.0	0.0	0.0	0.0
otu27966	0.0	0.0	2.0	3.0	0.0	1.0	11.0	4.0	2.0	3.0	0.0	9.0	4.0	1.0	2.0	8.0	2.0	8.0	6.0	5.0	0.0	2.0	0.0	5.0	0.0	0.0	0.0	0.0	0.0	0.0	0.0	0.0	0.0	0.0	0.0	0.0	0.0	0.0	0.0	0.0	0.0	0.0	0.0	0.0	0.0	0.0	0.0	0.0	0.0
otu34165	0.0	0.0	0.0	0.0	0.0	0.0	0.0	0.0	0.0	0.0	0.0	0.0	0.0	0.0	0.0	3.0	2.0	4.0	6.0	5.0	4.0	0.0	6.0	4.0	7.0	0.0	0.0	0.0	0.0	0.0	0.0	0.0	0.0	0.0	0.0	0.0	0.0	0.0	0.0	0.0	7.0	5.0	4.0	14.0	2.0	2.0	0.0	3.0	5.0
otu41792	0.0	0.0	1.0	0.0	0.0	0.0	1.0	0.0	0.0	0.0	2.0	4.0	0.0	0.0	0.0	0.0	2.0	0.0	0.0	0.0	0.0	0.0	0.0	0.0	2.0	0.0	0.0	0.0	0.0	6.0	0.0	0.0	3.0	0.0	2.0	17.0	2.0	11.0	0.0	0.0	9.0	3.0	0.0	4.0	0.0	1.0	0.0	2.0	0.0
otu43253	5.0	0.0	0.0	1.0	0.0	7.0	4.0	0.0	8.0	0.0	0.0	1.0	1.0	2.0	1.0	0.0	0.0	0.0	3.0	0.0	1.0	0.0	0.0	0.0	3.0	4.0	0.0	0.0	0.0	15.0	0.0	0.0	3.0	1.0	6.0	2.0	0.0	0.0	0.0	0.0	2.0	0.0	0.0	0.0	2.0	0.0	0.0	0.0	0.0
otu44215	2.0	0.0	1.0	2.0	0.0	0.0	1.0	3.0	0.0	0.0	1.0	2.0	1.0	0.0	2.0	8.0	0.0	4.0	0.0	2.0	0.0	0.0	2.0	2.0	0.0	0.0	0.0	0.0	0.0	7.0	0.0	3.0	5.0	2.0	0.0	3.0	0.0	9.0	0.0	2.0	0.0	0.0	0.0	3.0	0.0	1.0	0.0	0.0	0.0
otu4797	0.0	10.0	2.0	0.0	1.0	0.0	9.0	5.0	0.0	8.0	4.0	0.0	2.0	0.0	0.0	2.0	0.0	0.0	0.0	0.0	0.0	0.0	0.0	0.0	0.0	0.0	2.0	0.0	10.0	0.0	2.0	0.0	3.0	3.0	0.0	0.0	0.0	2.0	0.0	2.0	0.0	0.0	0.0	0.0	0.0	0.0	0.0	0.0	0.0
otu8021	0.0	0.0	4.0	4.0	0.0	0.0	5.0	4.0	28.0	4.0	2.0	0.0	0.0	0.0	1.0	0.0	0.0	0.0	0.0	0.0	0.0	0.0	0.0	0.0	0.0	0.0	0.0	0.0	3.0	2.0	1.0	0.0	0.0	2.0	2.0	0.0	0.0	2.0	2.0	8.0	0.0	0.0	0.0	0.0	0.0	0.0	0.0	0.0	0.0
otu14532	0.0	0.0	8.0	0.0	0.0	0.0	0.0	16.0	0.0	5.0	0.0	0.0	4.0	0.0	2.0	0.0	0.0	0.0	0.0	0.0	0.0	0.0	0.0	0.0	0.0	0.0	0.0	0.0	2.0	2.0	4.0	6.0	0.0	2.0	0.0	9.0	0.0	5.0	3.0	4.0	0.0	0.0	0.0	0.0	0.0	0.0	0.0	0.0	0.0
otu16967	2.0	0.0	0.0	0.0	0.0	2.0	3.0	4.0	0.0	0.0	0.0	5.0	2.0	4.0	0.0	2.0	5.0	2.0	1.0	0.0	4.0	2.0	0.0	2.0	6.0	0.0	0.0	0.0	1.0	0.0	1.0	0.0	0.0	2.0	0.0	0.0	3.0	0.0	3.0	0.0	1.0	4.0	4.0	0.0	2.0	1.0	0.0	0.0	3.0
otu26159	0.0	0.0	0.0	0.0	0.0	3.0	0.0	0.0	0.0	0.0	0.0	0.0	0.0	0.0	0.0	0.0	0.0	0.0	0.0	0.0	0.0	0.0	6.0	2.0	0.0	0.0	0.0	0.0	0.0	0.0	0.0	0.0	0.0	39.0	19.0	0.0	0.0	0.0	1.0	0.0	0.0	0.0	0.0	2.0	0.0	3.0	2.0	0.0	0.0
otu35310	0.0	0.0	0.0	0.0	0.0	0.0	0.0	0.0	0.0	0.0	0.0	2.0	11.0	0.0	0.0	0.0	2.0	8.0	0.0	4.0	2.0	0.0	0.0	0.0	1.0	0.0	0.0	0.0	0.0	0.0	4.0	3.0	0.0	3.0	5.0	4.0	0.0	3.0	3.0	15.0	1.0	0.0	0.0	0.0	2.0	0.0	0.0	0.0	2.0
otu38517	0.0	0.0	0.0	1.0	0.0	3.0	2.0	0.0	0.0	1.0	3.0	0.0	4.0	4.0	2.0	4.0	3.0	0.0	0.0	0.0	0.0	0.0	0.0	0.0	0.0	0.0	0.0	0.0	0.0	1.0	3.0	3.0	0.0	6.0	0.0	2.0	1.0	7.0	3.0	6.0	0.0	0.0	2.0	0.0	0.0	0.0	0.0	0.0	0.0
otu1123	0.0	0.0	0.0	0.0	0.0	0.0	0.0	0.0	0.0	0.0	0.0	2.0	2.0	0.0	0.0	0.0	3.0	3.0	4.0	0.0	5.0	0.0	11.0	10.0	2.0	0.0	0.0	0.0	0.0	0.0	0.0	0.0	0.0	0.0	0.0	0.0	0.0	0.0	2.0	4.0	0.0	3.0	0.0	0.0	0.0	7.0	6.0	10.0	0.0
otu2490	0.0	0.0	0.0	0.0	0.0	0.0	0.0	0.0	0.0	0.0	0.0	0.0	0.0	0.0	0.0	0.0	0.0	0.0	0.0	0.0	0.0	0.0	0.0	0.0	76.0	0.0	0.0	0.0	0.0	0.0	0.0	0.0	0.0	0.0	0.0	0.0	0.0	0.0	0.0	0.0	0.0	0.0	0.0	0.0	0.0	0.0	0.0	0.0	0.0
otu8329	0.0	0.0	0.0	0.0	0.0	2.0	0.0	0.0	0.0	0.0	0.0	8.0	8.0	9.0	0.0	3.0	0.0	0.0	2.0	8.0	0.0	0.0	0.0	0.0	0.0	0.0	0.0	0.0	0.0	0.0	0.0	0.0	0.0	0.0	0.0	0.0	1.0	0.0	0.0	2.0	0.0	0.0	0.0	0.0	2.0	3.0	5.0	12.0	0.0
otu12464	2.0	0.0	2.0	1.0	0.0	0.0	5.0	5.0	2.0	3.0	0.0	0.0	2.0	1.0	2.0	0.0	1.0	0.0	2.0	1.0	0.0	2.0	3.0	0.0	1.0	0.0	1.0	0.0	2.0	0.0	0.0	7.0	0.0	0.0	4.0	2.0	2.0	2.0	1.0	0.0	0.0	3.0	2.0	2.0	3.0	3.0	0.0	0.0	0.0
otu16645	0.0	0.0	5.0	3.0	0.0	0.0	4.0	8.0	4.0	7.0	0.0	4.0	2.0	0.0	5.0	0.0	0.0	0.0	0.0	0.0	0.0	0.0	0.0	0.0	0.0	0.0	3.0	0.0	10.0	0.0	3.0	4.0	3.0	0.0	0.0	0.0	2.0	0.0	0.0	4.0	0.0	0.0	0.0	0.0	0.0	0.0	0.0	0.0	0.0
otu19689	0.0	0.0	1.0	0.0	0.0	3.0	0.0	5.0	0.0	0.0	0.0	0.0	9.0	2.0	2.0	4.0	13.0	0.0	0.0	0.0	0.0	0.0	0.0	0.0	0.0	0.0	0.0	0.0	0.0	0.0	0.0	2.0	0.0	1.0	4.0	0.0	2.0	0.0	3.0	2.0	3.0	0.0	0.0	0.0	2.0	1.0	0.0	3.0	0.0
otu23747	2.0	0.0	0.0	1.0	0.0	0.0	1.0	2.0	4.0	0.0	1.0	0.0	0.0	0.0	0.0	0.0	0.0	0.0	0.0	0.0	0.0	0.0	0.0	0.0	0.0	3.0	8.0	34.0	0.0	1.0	0.0	0.0	2.0	0.0	0.0	0.0	0.0	0.0	0.0	0.0	0.0	0.0	19.0	0.0	0.0	0.0	0.0	0.0	0.0
otu28806	0.0	0.0	0.0	0.0	0.0	5.0	4.0	4.0	0.0	9.0	0.0	0.0	0.0	0.0	0.0	0.0	0.0	0.0	0.0	0.0	0.0	0.0	0.0	0.0	0.0	0.0	0.0	2.0	0.0	8.0	2.0	10.0	0.0	7.0	6.0	5.0	0.0	4.0	4.0	4.0	0.0	0.0	0.0	0.0	0.0	0.0	0.0	0.0	0.0
otu31285	2.0	0.0	4.0	0.0	0.0	0.0	0.0	0.0	0.0	0.0	0.0	0.0	0.0	0.0	0.0	2.0	0.0	0.0	0.0	0.0	0.0	0.0	0.0	0.0	0.0	21.0	0.0	2.0	4.0	8.0	3.0	4.0	0.0	0.0	0.0	4.0	0.0	11.0	5.0	0.0	0.0	0.0	0.0	2.0	0.0	0.0	0.0	0.0	0.0
otu33216	2.0	0.0	0.0	0.0	0.0	0.0	0.0	2.0	0.0	0.0	18.0	4.0	0.0	0.0	0.0	4.0	4.0	2.0	0.0	1.0	0.0	0.0	0.0	0.0	0.0	0.0	0.0	0.0	0.0	0.0	0.0	2.0	0.0	0.0	0.0	9.0	8.0	0.0	1.0	0.0	3.0	3.0	9.0	0.0	2.0	0.0	0.0	0.0	3.0
otu33729	0.0	0.0	0.0	0.0	0.0	0.0	0.0	0.0	0.0	0.0	1.0	3.0	2.0	0.0	0.0	0.0	0.0	0.0	3.0	1.0	1.0	0.0	3.0	0.0	0.0	9.0	0.0	3.0	2.0	14.0	1.0	0.0	0.0	0.0	2.0	2.0	2.0	1.0	0.0	4.0	0.0	2.0	0.0	0.0	0.0	4.0	0.0	0.0	3.0
otu37141	0.0	0.0	0.0	0.0	0.0	0.0	0.0	0.0	0.0	0.0	0.0	0.0	0.0	0.0	0.0	0.0	0.0	2.0	3.0	2.0	3.0	9.0	15.0	11.0	5.0	0.0	0.0	0.0	0.0	0.0	0.0	0.0	0.0	0.0	0.0	0.0	0.0	0.0	0.0	0.0	0.0	0.0	0.0	0.0	0.0	7.0	6.0	7.0	6.0
otu42333	0.0	0.0	4.0	0.0	0.0	0.0	5.0	4.0	5.0	16.0	0.0	0.0	0.0	0.0	1.0	0.0	0.0	0.0	0.0	0.0	0.0	0.0	0.0	0.0	0.0	0.0	0.0	0.0	8.0	0.0	2.0	2.0	8.0	4.0	5.0	0.0	0.0	2.0	0.0	5.0	0.0	0.0	0.0	0.0	0.0	0.0	0.0	0.0	0.0
otu3440	0.0	4.0	2.0	0.0	0.0	0.0	1.0	11.0	2.0	0.0	22.0	2.0	2.0	2.0	6.0	0.0	2.0	0.0	0.0	0.0	0.0	0.0	0.0	0.0	0.0	0.0	0.0	0.0	0.0	0.0	0.0	2.0	3.0	0.0	0.0	3.0	0.0	4.0	0.0	0.0	1.0	0.0	0.0	0.0	0.0	0.0	0.0	0.0	0.0
otu7577	0.0	0.0	0.0	0.0	0.0	9.0	0.0	0.0	0.0	0.0	0.0	0.0	2.0	2.0	1.0	0.0	0.0	0.0	5.0	5.0	9.0	4.0	4.0	0.0	4.0	2.0	0.0	0.0	0.0	2.0	0.0	0.0	5.0	10.0	10.0	0.0	0.0	0.0	0.0	0.0	0.0	0.0	0.0	0.0	0.0	0.0	0.0	0.0	0.0
otu30946	0.0	0.0	0.0	0.0	0.0	3.0	0.0	0.0	0.0	0.0	0.0	0.0	4.0	0.0	0.0	0.0	0.0	0.0	0.0	3.0	3.0	16.0	0.0	2.0	0.0	0.0	0.0	0.0	0.0	0.0	0.0	0.0	0.0	0.0	0.0	0.0	0.0	0.0	0.0	0.0	3.0	13.0	15.0	0.0	2.0	2.0	6.0	0.0	2.0
otu34458	0.0	0.0	0.0	0.0	0.0	0.0	0.0	2.0	0.0	0.0	0.0	0.0	0.0	0.0	0.0	3.0	29.0	3.0	9.0	5.0	0.0	0.0	0.0	2.0	0.0	0.0	0.0	0.0	0.0	0.0	0.0	2.0	0.0	0.0	0.0	0.0	0.0	3.0	3.0	6.0	0.0	0.0	0.0	2.0	0.0	0.0	0.0	0.0	0.0
otu38565	0.0	0.0	0.0	0.0	0.0	0.0	0.0	0.0	0.0	0.0	0.0	1.0	4.0	0.0	0.0	0.0	5.0	2.0	4.0	3.0	2.0	0.0	19.0	10.0	0.0	0.0	0.0	0.0	0.0	0.0	0.0	0.0	0.0	0.0	0.0	0.0	0.0	0.0	3.0	2.0	0.0	3.0	0.0	0.0	0.0	5.0	2.0	8.0	2.0
otu4612	2.0	0.0	1.0	0.0	0.0	2.0	1.0	5.0	8.0	7.0	0.0	3.0	0.0	3.0	1.0	2.0	0.0	7.0	0.0	0.0	0.0	0.0	0.0	0.0	0.0	0.0	0.0	0.0	0.0	0.0	3.0	3.0	0.0	4.0	2.0	4.0	3.0	4.0	4.0	3.0	0.0	0.0	0.0	2.0	0.0	0.0	0.0	0.0	0.0
otu8794	0.0	0.0	0.0	0.0	0.0	3.0	1.0	0.0	0.0	0.0	0.0	0.0	2.0	0.0	0.0	6.0	2.0	3.0	0.0	1.0	3.0	0.0	3.0	6.0	2.0	0.0	0.0	0.0	0.0	3.0	0.0	0.0	3.0	0.0	0.0	0.0	0.0	0.0	3.0	14.0	0.0	4.0	0.0	0.0	6.0	4.0	3.0	2.0	0.0
otu11199	0.0	0.0	0.0	0.0	0.0	0.0	1.0	0.0	0.0	0.0	0.0	1.0	2.0	1.0	0.0	0.0	1.0	0.0	6.0	2.0	5.0	0.0	4.0	6.0	2.0	0.0	0.0	3.0	0.0	0.0	0.0	0.0	0.0	2.0	2.0	0.0	0.0	0.0	3.0	1.0	0.0	0.0	0.0	0.0	0.0	5.0	6.0	14.0	3.0
otu12647	0.0	0.0	0.0	0.0	0.0	0.0	0.0	0.0	0.0	0.0	6.0	2.0	0.0	0.0	2.0	6.0	3.0	2.0	8.0	2.0	4.0	0.0	4.0	2.0	0.0	0.0	0.0	0.0	0.0	0.0	0.0	0.0	2.0	0.0	0.0	3.0	0.0	0.0	2.0	0.0	4.0	0.0	3.0	0.0	14.0	0.0	1.0	0.0	3.0
otu19276	0.0	3.0	7.0	4.0	9.0	2.0	0.0	0.0	5.0	6.0	1.0	1.0	0.0	0.0	0.0	0.0	0.0	0.0	0.0	2.0	0.0	0.0	0.0	0.0	1.0	0.0	2.0	1.0	3.0	0.0	0.0	3.0	2.0	0.0	0.0	0.0	2.0	1.0	0.0	0.0	0.0	2.0	0.0	0.0	2.0	2.0	0.0	0.0	0.0
otu20795	0.0	0.0	0.0	0.0	0.0	0.0	4.0	5.0	4.0	0.0	3.0	0.0	2.0	0.0	0.0	0.0	3.0	0.0	0.0	0.0	3.0	0.0	0.0	7.0	0.0	0.0	0.0	10.0	9.0	0.0	0.0	2.0	0.0	2.0	0.0	4.0	0.0	3.0	1.0	6.0	0.0	0.0	0.0	0.0	0.0	0.0	2.0	0.0	0.0
otu30590	0.0	0.0	0.0	0.0	0.0	0.0	0.0	0.0	0.0	0.0	0.0	0.0	0.0	0.0	0.0	0.0	64.0	0.0	0.0	0.0	0.0	0.0	0.0	0.0	0.0	0.0	0.0	0.0	0.0	0.0	0.0	0.0	0.0	0.0	0.0	0.0	0.0	0.0	0.0	0.0	0.0	0.0	0.0	0.0	0.0	0.0	0.0	0.0	0.0
otu33612	0.0	0.0	4.0	3.0	0.0	0.0	3.0	8.0	0.0	3.0	4.0	2.0	2.0	4.0	3.0	0.0	1.0	0.0	0.0	0.0	0.0	0.0	0.0	0.0	0.0	0.0	0.0	0.0	0.0	0.0	7.0	6.0	0.0	0.0	2.0	0.0	2.0	9.0	3.0	2.0	0.0	0.0	0.0	0.0	0.0	0.0	0.0	0.0	0.0
otu39271	0.0	0.0	0.0	0.0	0.0	0.0	2.0	10.0	1.0	0.0	0.0	0.0	2.0	0.0	0.0	7.0	3.0	5.0	1.0	1.0	0.0	0.0	0.0	0.0	0.0	0.0	0.0	0.0	6.0	0.0	0.0	4.0	0.0	0.0	0.0	0.0	0.0	5.0	1.0	9.0	0.0	0.0	2.0	4.0	0.0	2.0	3.0	3.0	0.0
otu39513	0.0	0.0	8.0	0.0	0.0	0.0	0.0	0.0	0.0	0.0	2.0	7.0	5.0	0.0	2.0	2.0	3.0	0.0	0.0	1.0	0.0	0.0	0.0	0.0	0.0	0.0	0.0	0.0	0.0	0.0	0.0	0.0	6.0	0.0	0.0	7.0	14.0	0.0	0.0	0.0	1.0	0.0	10.0	0.0	0.0	0.0	0.0	0.0	2.0
otu12536	0.0	0.0	0.0	0.0	0.0	0.0	0.0	0.0	0.0	0.0	0.0	0.0	0.0	0.0	44.0	0.0	0.0	0.0	0.0	0.0	0.0	2.0	0.0	0.0	0.0	0.0	0.0	0.0	0.0	0.0	0.0	0.0	0.0	1.0	2.0	0.0	0.0	0.0	2.0	8.0	0.0	0.0	0.0	0.0	0.0	0.0	0.0	0.0	0.0
otu38485	0.0	0.0	4.0	0.0	0.0	3.0	0.0	18.0	0.0	3.0	0.0	0.0	4.0	0.0	0.0	0.0	0.0	0.0	0.0	0.0	0.0	0.0	0.0	0.0	0.0	0.0	0.0	3.0	0.0	0.0	0.0	13.0	0.0	4.0	2.0	3.0	0.0	8.0	7.0	3.0	0.0	0.0	0.0	0.0	0.0	0.0	0.0	0.0	0.0
otu39541	0.0	0.0	0.0	0.0	0.0	2.0	0.0	9.0	0.0	0.0	3.0	2.0	0.0	1.0	0.0	0.0	4.0	3.0	2.0	2.0	0.0	4.0	2.0	2.0	0.0	0.0	0.0	4.0	5.0	0.0	0.0	3.0	8.0	0.0	2.0	2.0	0.0	3.0	2.0	2.0	3.0	0.0	0.0	0.0	0.0	0.0	0.0	0.0	0.0
otu39871	0.0	0.0	0.0	0.0	0.0	1.0	2.0	3.0	0.0	0.0	0.0	4.0	3.0	2.0	4.0	3.0	3.0	2.0	2.0	0.0	1.0	2.0	0.0	0.0	1.0	0.0	0.0	0.0	3.0	0.0	5.0	0.0	0.0	4.0	0.0	2.0	2.0	0.0	2.0	3.0	1.0	2.0	4.0	2.0	0.0	0.0	2.0	2.0	2.0
otu43000	0.0	0.0	0.0	0.0	0.0	5.0	6.0	0.0	0.0	5.0	0.0	0.0	0.0	0.0	0.0	7.0	1.0	3.0	1.0	0.0	0.0	0.0	2.0	2.0	0.0	0.0	0.0	0.0	0.0	1.0	0.0	0.0	2.0	11.0	5.0	0.0	2.0	1.0	2.0	7.0	0.0	2.0	0.0	0.0	2.0	0.0	1.0	0.0	0.0
otu1254	0.0	0.0	2.0	0.0	0.0	0.0	2.0	3.0	2.0	3.0	3.0	0.0	0.0	1.0	0.0	0.0	0.0	4.0	0.0	0.0	0.0	0.0	0.0	0.0	0.0	2.0	0.0	0.0	1.0	2.0	3.0	6.0	0.0	3.0	3.0	9.0	2.0	7.0	3.0	4.0	0.0	3.0	0.0	4.0	0.0	0.0	0.0	0.0	0.0
otu3057	0.0	0.0	0.0	0.0	0.0	0.0	0.0	0.0	0.0	0.0	0.0	0.0	0.0	0.0	1.0	0.0	0.0	13.0	2.0	2.0	0.0	0.0	2.0	4.0	0.0	0.0	0.0	0.0	0.0	0.0	0.0	0.0	0.0	0.0	5.0	0.0	0.0	0.0	0.0	3.0	3.0	5.0	2.0	0.0	0.0	6.0	4.0	4.0	8.0
otu7919	0.0	0.0	0.0	0.0	0.0	1.0	0.0	2.0	0.0	0.0	0.0	0.0	0.0	1.0	0.0	7.0	1.0	8.0	0.0	12.0	1.0	4.0	0.0	2.0	5.0	0.0	0.0	0.0	0.0	0.0	0.0	0.0	0.0	0.0	2.0	0.0	0.0	0.0	1.0	2.0	2.0	0.0	0.0	0.0	3.0	6.0	3.0	3.0	0.0
otu10329	2.0	0.0	3.0	0.0	0.0	0.0	0.0	2.0	3.0	0.0	0.0	2.0	3.0	0.0	2.0	0.0	4.0	2.0	6.0	0.0	0.0	0.0	2.0	0.0	0.0	0.0	0.0	0.0	1.0	0.0	0.0	6.0	2.0	2.0	2.0	2.0	0.0	1.0	1.0	4.0	3.0	2.0	3.0	0.0	0.0	2.0	1.0	4.0	3.0
otu10920	0.0	8.0	0.0	0.0	7.0	0.0	0.0	0.0	0.0	5.0	0.0	0.0	0.0	0.0	0.0	0.0	0.0	0.0	0.0	0.0	0.0	0.0	0.0	0.0	0.0	8.0	42.0	0.0	0.0	0.0	0.0	0.0	0.0	0.0	0.0	0.0	0.0	0.0	0.0	0.0	0.0	0.0	0.0	0.0	0.0	0.0	0.0	0.0	0.0
otu11174	0.0	0.0	2.0	0.0	0.0	1.0	0.0	0.0	0.0	0.0	0.0	1.0	7.0	4.0	2.0	0.0	24.0	0.0	0.0	0.0	0.0	0.0	2.0	0.0	0.0	0.0	0.0	0.0	0.0	3.0	0.0	0.0	0.0	0.0	2.0	0.0	0.0	0.0	5.0	0.0	0.0	4.0	0.0	0.0	0.0	0.0	0.0	6.0	0.0
otu17948	0.0	0.0	0.0	0.0	0.0	0.0	0.0	0.0	0.0	0.0	0.0	0.0	0.0	0.0	0.0	0.0	0.0	0.0	0.0	0.0	0.0	0.0	0.0	0.0	0.0	0.0	0.0	0.0	0.0	0.0	0.0	0.0	0.0	31.0	44.0	0.0	0.0	0.0	0.0	0.0	0.0	0.0	0.0	0.0	0.0	0.0	0.0	0.0	0.0
otu32446	0.0	0.0	0.0	0.0	0.0	0.0	1.0	0.0	0.0	0.0	8.0	0.0	0.0	0.0	0.0	2.0	3.0	0.0	1.0	0.0	0.0	0.0	0.0	0.0	0.0	2.0	0.0	0.0	0.0	0.0	0.0	0.0	2.0	1.0	5.0	15.0	2.0	2.0	0.0	5.0	0.0	0.0	11.0	9.0	0.0	0.0	0.0	0.0	2.0
otu33091	0.0	0.0	0.0	0.0	0.0	1.0	0.0	0.0	2.0	4.0	0.0	0.0	2.0	1.0	2.0	7.0	2.0	0.0	1.0	0.0	0.0	0.0	3.0	2.0	0.0	0.0	0.0	0.0	2.0	2.0	0.0	3.0	0.0	2.0	0.0	2.0	0.0	8.0	3.0	2.0	0.0	6.0	0.0	0.0	2.0	0.0	4.0	0.0	0.0
otu36002	0.0	0.0	0.0	0.0	0.0	0.0	6.0	0.0	12.0	9.0	0.0	0.0	0.0	0.0	0.0	0.0	0.0	0.0	0.0	0.0	0.0	0.0	0.0	0.0	0.0	40.0	0.0	0.0	3.0	0.0	0.0	0.0	0.0	0.0	0.0	0.0	0.0	0.0	0.0	0.0	0.0	0.0	0.0	0.0	0.0	0.0	0.0	0.0	0.0
otu38426	0.0	32.0	11.0	0.0	17.0	0.0	0.0	0.0	0.0	7.0	0.0	0.0	0.0	0.0	0.0	0.0	0.0	0.0	0.0	0.0	0.0	0.0	0.0	0.0	0.0	0.0	0.0	0.0	0.0	0.0	0.0	0.0	0.0	0.0	0.0	0.0	0.0	0.0	0.0	0.0	0.0	0.0	0.0	0.0	0.0	0.0	0.0	0.0	0.0
otu43054	0.0	0.0	0.0	0.0	0.0	0.0	8.0	9.0	0.0	0.0	0.0	4.0	3.0	4.0	11.0	0.0	0.0	0.0	0.0	0.0	0.0	0.0	0.0	0.0	0.0	0.0	0.0	0.0	5.0	0.0	14.0	0.0	0.0	1.0	0.0	0.0	0.0	0.0	0.0	4.0	0.0	0.0	0.0	0.0	0.0	0.0	0.0	0.0	0.0
otu43808	0.0	26.0	16.0	0.0	19.0	0.0	0.0	0.0	0.0	5.0	0.0	0.0	0.0	0.0	0.0	0.0	0.0	0.0	0.0	0.0	0.0	0.0	0.0	0.0	0.0	0.0	0.0	0.0	0.0	0.0	0.0	0.0	0.0	0.0	0.0	0.0	0.0	0.0	0.0	0.0	0.0	0.0	0.0	0.0	0.0	0.0	0.0	0.0	0.0
otu45230	2.0	0.0	3.0	2.0	0.0	2.0	1.0	0.0	0.0	0.0	0.0	2.0	0.0	1.0	0.0	0.0	5.0	2.0	2.0	0.0	1.0	0.0	5.0	2.0	0.0	0.0	0.0	7.0	0.0	5.0	0.0	0.0	0.0	0.0	0.0	0.0	0.0	0.0	2.0	3.0	0.0	4.0	0.0	0.0	0.0	0.0	1.0	15.0	2.0
otu45704	0.0	0.0	0.0	0.0	0.0	1.0	0.0	1.0	6.0	2.0	3.0	2.0	0.0	0.0	2.0	5.0	3.0	0.0	0.0	3.0	0.0	0.0	0.0	0.0	0.0	0.0	0.0	0.0	3.0	0.0	0.0	0.0	5.0	2.0	5.0	3.0	3.0	0.0	0.0	3.0	1.0	2.0	6.0	5.0	3.0	0.0	0.0	0.0	0.0
otu269	3.0	0.0	1.0	0.0	0.0	1.0	0.0	0.0	3.0	0.0	0.0	2.0	0.0	0.0	2.0	0.0	0.0	0.0	0.0	0.0	0.0	2.0	0.0	3.0	3.0	0.0	0.0	3.0	2.0	2.0	0.0	2.0	8.0	2.0	6.0	0.0	2.0	1.0	5.0	2.0	0.0	0.0	0.0	0.0	0.0	2.0	2.0	3.0	2.0
otu2390	0.0	0.0	1.0	0.0	0.0	0.0	0.0	0.0	0.0	0.0	22.0	9.0	2.0	0.0	1.0	3.0	9.0	0.0	0.0	0.0	0.0	0.0	0.0	0.0	0.0	0.0	0.0	0.0	0.0	0.0	0.0	0.0	0.0	0.0	0.0	6.0	2.0	0.0	2.0	0.0	0.0	0.0	0.0	5.0	0.0	0.0	0.0	0.0	5.0
otu7170	0.0	0.0	0.0	0.0	0.0	2.0	1.0	0.0	0.0	3.0	0.0	1.0	3.0	3.0	0.0	0.0	5.0	0.0	3.0	0.0	0.0	0.0	2.0	0.0	0.0	0.0	0.0	0.0	0.0	0.0	2.0	5.0	0.0	4.0	0.0	0.0	2.0	5.0	6.0	0.0	0.0	3.0	0.0	0.0	0.0	3.0	2.0	11.0	0.0
otu10587	0.0	0.0	0.0	0.0	0.0	7.0	0.0	0.0	0.0	1.0	0.0	0.0	4.0	0.0	0.0	8.0	1.0	12.0	4.0	4.0	2.0	0.0	0.0	2.0	0.0	0.0	0.0	0.0	0.0	0.0	0.0	0.0	2.0	2.0	0.0	0.0	0.0	0.0	0.0	0.0	4.0	11.0	2.0	2.0	4.0	0.0	1.0	0.0	0.0
otu12847	0.0	0.0	0.0	0.0	0.0	0.0	3.0	3.0	3.0	12.0	4.0	0.0	0.0	0.0	0.0	3.0	0.0	0.0	0.0	0.0	0.0	0.0	0.0	0.0	0.0	6.0	0.0	0.0	3.0	0.0	3.0	4.0	2.0	3.0	4.0	7.0	4.0	5.0	1.0	3.0	0.0	0.0	0.0	0.0	0.0	0.0	0.0	0.0	0.0
otu14475	0.0	0.0	0.0	0.0	0.0	0.0	0.0	11.0	0.0	0.0	3.0	2.0	2.0	0.0	0.0	5.0	19.0	2.0	3.0	0.0	0.0	0.0	2.0	0.0	0.0	0.0	0.0	0.0	0.0	0.0	0.0	2.0	0.0	0.0	0.0	0.0	0.0	0.0	0.0	0.0	3.0	0.0	0.0	0.0	11.0	0.0	0.0	0.0	4.0
otu18613	0.0	0.0	0.0	0.0	0.0	3.0	0.0	2.0	0.0	0.0	0.0	0.0	0.0	1.0	0.0	3.0	0.0	3.0	3.0	4.0	5.0	2.0	5.0	6.0	5.0	1.0	0.0	0.0	0.0	4.0	0.0	0.0	5.0	4.0	2.0	0.0	0.0	0.0	0.0	0.0	0.0	0.0	0.0	0.0	0.0	0.0	0.0	0.0	0.0
otu21787	0.0	0.0	0.0	0.0	0.0	0.0	0.0	0.0	0.0	0.0	0.0	0.0	0.0	0.0	0.0	3.0	0.0	3.0	0.0	0.0	4.0	0.0	0.0	15.0	7.0	0.0	0.0	0.0	0.0	0.0	0.0	0.0	0.0	0.0	0.0	1.0	0.0	0.0	0.0	0.0	6.0	3.0	12.0	4.0	0.0	4.0	9.0	3.0	0.0
otu26010	5.0	0.0	0.0	0.0	0.0	0.0	0.0	0.0	3.0	8.0	0.0	1.0	2.0	0.0	1.0	3.0	0.0	2.0	0.0	0.0	0.0	0.0	0.0	4.0	0.0	1.0	0.0	0.0	1.0	2.0	4.0	3.0	0.0	0.0	2.0	11.0	2.0	2.0	3.0	0.0	0.0	0.0	0.0	2.0	0.0	0.0	0.0	0.0	3.0
otu30119	2.0	0.0	0.0	0.0	0.0	3.0	3.0	0.0	0.0	0.0	0.0	0.0	0.0	0.0	0.0	0.0	0.0	0.0	0.0	17.0	0.0	5.0	5.0	2.0	0.0	0.0	0.0	0.0	0.0	3.0	0.0	1.0	0.0	0.0	2.0	0.0	0.0	0.0	0.0	2.0	0.0	0.0	0.0	0.0	7.0	4.0	7.0	5.0	2.0
otu30912	0.0	0.0	0.0	0.0	0.0	3.0	0.0	0.0	0.0	1.0	0.0	2.0	4.0	0.0	1.0	3.0	2.0	3.0	4.0	3.0	2.0	2.0	0.0	2.0	0.0	0.0	0.0	0.0	2.0	0.0	0.0	8.0	7.0	2.0	0.0	0.0	4.0	0.0	1.0	0.0	6.0	2.0	3.0	2.0	0.0	0.0	0.0	0.0	0.0
otu33578	0.0	0.0	0.0	0.0	0.0	0.0	0.0	0.0	0.0	0.0	0.0	0.0	0.0	0.0	15.0	0.0	0.0	0.0	0.0	0.0	0.0	53.0	0.0	0.0	0.0	0.0	0.0	0.0	0.0	0.0	0.0	0.0	0.0	0.0	0.0	0.0	0.0	0.0	0.0	0.0	0.0	0.0	0.0	0.0	0.0	0.0	0.0	0.0	0.0
otu35241	0.0	0.0	1.0	0.0	0.0	0.0	1.0	1.0	0.0	0.0	0.0	0.0	0.0	0.0	0.0	0.0	1.0	0.0	0.0	0.0	3.0	0.0	4.0	2.0	0.0	2.0	0.0	0.0	0.0	0.0	0.0	2.0	0.0	0.0	0.0	9.0	0.0	4.0	1.0	0.0	0.0	7.0	4.0	8.0	0.0	0.0	1.0	0.0	11.0
otu36791	8.0	0.0	3.0	22.0	0.0	3.0	0.0	0.0	2.0	1.0	0.0	0.0	0.0	0.0	0.0	0.0	0.0	0.0	0.0	0.0	0.0	0.0	0.0	0.0	0.0	1.0	0.0	3.0	2.0	0.0	9.0	0.0	5.0	0.0	2.0	0.0	0.0	0.0	2.0	2.0	2.0	0.0	0.0	0.0	0.0	0.0	0.0	0.0	0.0
otu37998	0.0	0.0	2.0	0.0	0.0	0.0	0.0	0.0	0.0	0.0	0.0	17.0	2.0	1.0	3.0	0.0	4.0	0.0	0.0	0.0	0.0	0.0	0.0	0.0	0.0	0.0	0.0	0.0	0.0	0.0	7.0	0.0	0.0	0.0	0.0	6.0	15.0	0.0	0.0	0.0	1.0	0.0	8.0	2.0	0.0	0.0	0.0	0.0	3.0
otu42435	0.0	0.0	0.0	0.0	0.0	0.0	0.0	1.0	0.0	0.0	3.0	1.0	0.0	0.0	0.0	0.0	6.0	2.0	0.0	0.0	0.0	0.0	0.0	0.0	0.0	0.0	0.0	0.0	1.0	2.0	4.0	2.0	3.0	4.0	0.0	10.0	5.0	13.0	0.0	2.0	1.0	0.0	2.0	10.0	0.0	0.0	0.0	0.0	0.0
otu1010	0.0	0.0	0.0	0.0	0.0	0.0	0.0	0.0	0.0	0.0	0.0	0.0	0.0	0.0	4.0	0.0	1.0	0.0	0.0	0.0	0.0	5.0	0.0	0.0	0.0	0.0	0.0	0.0	0.0	0.0	0.0	0.0	0.0	0.0	2.0	0.0	0.0	0.0	9.0	18.0	0.0	17.0	5.0	0.0	0.0	4.0	6.0	2.0	0.0
otu2379	0.0	0.0	0.0	0.0	0.0	0.0	0.0	0.0	0.0	0.0	0.0	0.0	0.0	0.0	0.0	4.0	0.0	0.0	6.0	4.0	4.0	7.0	6.0	13.0	9.0	0.0	0.0	0.0	0.0	0.0	0.0	0.0	0.0	0.0	0.0	0.0	0.0	0.0	0.0	0.0	0.0	0.0	0.0	0.0	0.0	0.0	5.0	4.0	9.0
otu4397	0.0	0.0	0.0	0.0	0.0	2.0	0.0	0.0	0.0	0.0	0.0	0.0	5.0	2.0	0.0	0.0	3.0	2.0	0.0	0.0	0.0	0.0	2.0	3.0	0.0	0.0	0.0	0.0	0.0	1.0	0.0	0.0	0.0	0.0	0.0	0.0	0.0	0.0	0.0	0.0	0.0	2.0	0.0	0.0	0.0	0.0	18.0	28.0	0.0
otu14209	0.0	0.0	4.0	5.0	0.0	1.0	2.0	0.0	2.0	0.0	0.0	0.0	0.0	0.0	2.0	0.0	0.0	0.0	0.0	0.0	3.0	0.0	0.0	0.0	2.0	8.0	0.0	10.0	0.0	1.0	5.0	4.0	3.0	1.0	0.0	0.0	3.0	0.0	2.0	0.0	2.0	2.0	0.0	0.0	0.0	2.0	0.0	0.0	0.0
otu22822	0.0	7.0	19.0	0.0	7.0	0.0	0.0	0.0	0.0	30.0	0.0	0.0	0.0	0.0	0.0	0.0	0.0	0.0	0.0	0.0	0.0	0.0	0.0	0.0	0.0	0.0	0.0	0.0	0.0	0.0	0.0	0.0	0.0	0.0	0.0	0.0	0.0	0.0	0.0	0.0	0.0	0.0	0.0	0.0	0.0	0.0	0.0	0.0	0.0
otu27245	0.0	0.0	0.0	0.0	0.0	0.0	0.0	0.0	0.0	0.0	0.0	7.0	3.0	2.0	0.0	2.0	6.0	2.0	1.0	3.0	8.0	0.0	5.0	3.0	1.0	0.0	0.0	0.0	0.0	0.0	0.0	0.0	0.0	0.0	2.0	0.0	2.0	1.0	3.0	0.0	0.0	2.0	0.0	0.0	0.0	5.0	4.0	8.0	0.0
otu28007	2.0	0.0	0.0	0.0	0.0	0.0	2.0	0.0	4.0	0.0	8.0	4.0	0.0	4.0	0.0	3.0	1.0	0.0	0.0	0.0	0.0	0.0	0.0	0.0	0.0	0.0	0.0	0.0	3.0	2.0	0.0	3.0	3.0	3.0	0.0	6.0	2.0	8.0	0.0	2.0	1.0	0.0	0.0	2.0	0.0	0.0	0.0	0.0	2.0
otu31532	0.0	0.0	0.0	0.0	0.0	0.0	4.0	3.0	0.0	0.0	20.0	5.0	2.0	1.0	0.0	0.0	4.0	0.0	0.0	0.0	0.0	0.0	0.0	0.0	0.0	12.0	0.0	2.0	1.0	0.0	0.0	2.0	0.0	0.0	0.0	4.0	0.0	0.0	0.0	0.0	0.0	3.0	4.0	0.0	0.0	0.0	1.0	0.0	0.0
otu33703	0.0	0.0	0.0	0.0	0.0	1.0	3.0	4.0	7.0	3.0	4.0	3.0	0.0	0.0	2.0	4.0	4.0	3.0	0.0	0.0	0.0	0.0	0.0	0.0	0.0	0.0	0.0	0.0	3.0	1.0	0.0	2.0	2.0	0.0	0.0	4.0	0.0	5.0	0.0	3.0	0.0	0.0	0.0	4.0	0.0	0.0	0.0	0.0	0.0
otu35894	6.0	16.0	3.0	0.0	0.0	3.0	1.0	0.0	0.0	0.0	0.0	0.0	0.0	2.0	2.0	0.0	0.0	0.0	0.0	0.0	0.0	0.0	0.0	0.0	0.0	0.0	0.0	4.0	0.0	0.0	10.0	0.0	4.0	0.0	3.0	0.0	10.0	0.0	0.0	0.0	1.0	0.0	0.0	0.0	2.0	0.0	0.0	0.0	0.0
otu36238	0.0	0.0	0.0	0.0	0.0	0.0	0.0	0.0	0.0	3.0	0.0	0.0	3.0	0.0	0.0	0.0	0.0	0.0	4.0	2.0	6.0	0.0	7.0	2.0	0.0	0.0	0.0	0.0	0.0	2.0	0.0	0.0	0.0	2.0	0.0	0.0	0.0	4.0	0.0	2.0	0.0	9.0	0.0	0.0	0.0	6.0	4.0	7.0	3.0
otu36879	0.0	0.0	0.0	0.0	0.0	0.0	0.0	0.0	0.0	0.0	0.0	9.0	3.0	3.0	3.0	2.0	3.0	4.0	1.0	2.0	0.0	0.0	2.0	3.0	0.0	0.0	0.0	0.0	0.0	0.0	3.0	0.0	0.0	0.0	0.0	0.0	3.0	0.0	1.0	1.0	5.0	5.0	4.0	2.0	3.0	2.0	2.0	2.0	2.0
otu39589	0.0	0.0	0.0	0.0	0.0	0.0	0.0	0.0	0.0	0.0	0.0	2.0	3.0	0.0	0.0	2.0	0.0	2.0	1.0	2.0	2.0	0.0	9.0	3.0	2.0	0.0	0.0	0.0	0.0	0.0	0.0	0.0	0.0	3.0	5.0	0.0	0.0	0.0	0.0	5.0	0.0	2.0	0.0	0.0	0.0	3.0	16.0	7.0	2.0
otu41213	2.0	0.0	0.0	0.0	0.0	1.0	3.0	0.0	8.0	0.0	0.0	0.0	0.0	0.0	4.0	0.0	0.0	2.0	0.0	0.0	0.0	0.0	2.0	2.0	0.0	0.0	0.0	0.0	0.0	0.0	1.0	0.0	0.0	0.0	2.0	0.0	0.0	0.0	0.0	0.0	0.0	0.0	0.0	2.0	0.0	36.0	0.0	0.0	0.0
otu41870	0.0	0.0	0.0	0.0	0.0	0.0	0.0	0.0	0.0	0.0	4.0	0.0	2.0	0.0	0.0	3.0	0.0	4.0	1.0	2.0	10.0	0.0	0.0	0.0	7.0	0.0	0.0	0.0	0.0	0.0	0.0	0.0	0.0	4.0	0.0	0.0	0.0	0.0	0.0	6.0	2.0	0.0	0.0	2.0	6.0	4.0	4.0	4.0	3.0
otu44810	0.0	0.0	0.0	0.0	0.0	0.0	0.0	0.0	0.0	0.0	0.0	0.0	72.0	3.0	0.0	0.0	0.0	0.0	0.0	0.0	0.0	0.0	0.0	0.0	0.0	0.0	0.0	0.0	0.0	0.0	0.0	0.0	0.0	0.0	0.0	0.0	0.0	0.0	0.0	0.0	0.0	0.0	0.0	0.0	0.0	0.0	0.0	0.0	0.0
otu3385	0.0	0.0	0.0	0.0	0.0	0.0	0.0	0.0	0.0	0.0	0.0	2.0	2.0	2.0	2.0	5.0	4.0	0.0	0.0	3.0	1.0	2.0	0.0	3.0	0.0	0.0	0.0	0.0	0.0	0.0	1.0	0.0	2.0	6.0	0.0	2.0	5.0	0.0	0.0	3.0	3.0	3.0	4.0	2.0	5.0	2.0	3.0	0.0	0.0
otu5824	0.0	0.0	0.0	0.0	0.0	0.0	0.0	4.0	3.0	10.0	0.0	0.0	0.0	1.0	0.0	0.0	0.0	3.0	0.0	0.0	0.0	0.0	0.0	0.0	0.0	1.0	0.0	0.0	1.0	0.0	8.0	10.0	0.0	2.0	2.0	5.0	0.0	6.0	3.0	2.0	0.0	0.0	0.0	4.0	0.0	0.0	0.0	0.0	2.0
otu10478	0.0	0.0	18.0	15.0	0.0	0.0	0.0	0.0	0.0	0.0	0.0	3.0	0.0	0.0	0.0	0.0	0.0	0.0	0.0	0.0	0.0	0.0	0.0	0.0	0.0	0.0	0.0	4.0	0.0	2.0	0.0	0.0	2.0	0.0	0.0	7.0	2.0	2.0	0.0	0.0	0.0	0.0	0.0	3.0	0.0	0.0	0.0	0.0	2.0
otu10535	0.0	0.0	0.0	0.0	0.0	0.0	5.0	0.0	5.0	2.0	5.0	2.0	0.0	0.0	0.0	3.0	0.0	0.0	0.0	0.0	0.0	0.0	0.0	2.0	0.0	8.0	0.0	0.0	0.0	0.0	4.0	2.0	0.0	0.0	0.0	8.0	2.0	4.0	0.0	3.0	5.0	2.0	0.0	0.0	0.0	2.0	0.0	0.0	0.0
otu15068	0.0	0.0	0.0	0.0	0.0	0.0	0.0	0.0	0.0	0.0	0.0	0.0	0.0	0.0	0.0	11.0	7.0	20.0	11.0	12.0	3.0	0.0	2.0	5.0	5.0	0.0	0.0	0.0	0.0	0.0	0.0	0.0	0.0	0.0	0.0	0.0	0.0	0.0	0.0	0.0	0.0	0.0	0.0	0.0	0.0	0.0	0.0	0.0	0.0
otu23662	0.0	0.0	0.0	0.0	0.0	0.0	0.0	0.0	0.0	0.0	0.0	0.0	0.0	0.0	0.0	2.0	1.0	11.0	1.0	7.0	0.0	2.0	0.0	4.0	4.0	0.0	0.0	0.0	0.0	0.0	0.0	0.0	0.0	0.0	3.0	0.0	0.0	0.0	0.0	6.0	2.0	2.0	0.0	0.0	3.0	6.0	4.0	5.0	4.0
otu24490	0.0	0.0	2.0	2.0	0.0	0.0	1.0	3.0	0.0	0.0	4.0	5.0	2.0	4.0	0.0	2.0	3.0	0.0	0.0	0.0	0.0	0.0	2.0	0.0	0.0	0.0	0.0	2.0	1.0	1.0	3.0	3.0	2.0	3.0	0.0	6.0	5.0	3.0	2.0	0.0	0.0	0.0	0.0	3.0	0.0	0.0	0.0	0.0	0.0
otu26255	0.0	0.0	7.0	0.0	0.0	10.0	0.0	6.0	0.0	6.0	3.0	0.0	5.0	0.0	0.0	0.0	0.0	0.0	0.0	0.0	0.0	0.0	0.0	0.0	0.0	0.0	0.0	5.0	0.0	1.0	9.0	9.0	0.0	0.0	0.0	4.0	0.0	3.0	0.0	2.0	0.0	0.0	0.0	0.0	0.0	0.0	0.0	0.0	0.0
otu31144	0.0	0.0	0.0	0.0	0.0	0.0	0.0	0.0	0.0	0.0	13.0	1.0	0.0	0.0	6.0	0.0	0.0	0.0	0.0	0.0	3.0	0.0	0.0	2.0	0.0	0.0	0.0	0.0	24.0	0.0	13.0	0.0	0.0	0.0	0.0	0.0	5.0	0.0	0.0	0.0	0.0	0.0	0.0	0.0	0.0	0.0	0.0	0.0	0.0
otu31234	1.0	0.0	0.0	0.0	0.0	0.0	0.0	0.0	6.0	0.0	0.0	0.0	0.0	0.0	0.0	0.0	0.0	0.0	0.0	0.0	0.0	0.0	0.0	0.0	0.0	8.0	0.0	3.0	6.0	0.0	3.0	3.0	0.0	5.0	2.0	1.0	0.0	7.0	0.0	21.0	0.0	0.0	0.0	0.0	0.0	0.0	0.0	0.0	0.0
otu31277	0.0	0.0	0.0	0.0	0.0	0.0	0.0	0.0	0.0	0.0	0.0	3.0	0.0	5.0	0.0	5.0	2.0	6.0	3.0	2.0	6.0	0.0	0.0	6.0	0.0	0.0	0.0	2.0	0.0	0.0	0.0	0.0	0.0	2.0	0.0	0.0	0.0	0.0	0.0	2.0	0.0	2.0	0.0	0.0	0.0	4.0	8.0	4.0	4.0
otu33956	0.0	0.0	7.0	3.0	0.0	0.0	1.0	2.0	3.0	3.0	4.0	0.0	0.0	1.0	2.0	0.0	2.0	2.0	0.0	0.0	0.0	0.0	2.0	0.0	0.0	0.0	3.0	0.0	3.0	0.0	7.0	5.0	4.0	0.0	3.0	0.0	2.0	5.0	0.0	3.0	0.0	0.0	0.0	0.0	0.0	0.0	0.0	0.0	0.0
otu43153	0.0	0.0	0.0	0.0	0.0	0.0	0.0	0.0	0.0	0.0	0.0	0.0	0.0	0.0	0.0	76.0	0.0	0.0	0.0	0.0	0.0	0.0	0.0	0.0	0.0	0.0	0.0	0.0	0.0	0.0	0.0	0.0	0.0	0.0	0.0	0.0	0.0	0.0	0.0	0.0	0.0	0.0	5.0	0.0	0.0	0.0	0.0	0.0	0.0
otu153	0.0	0.0	0.0	0.0	3.0	0.0	0.0	0.0	0.0	17.0	0.0	0.0	0.0	0.0	0.0	0.0	0.0	0.0	0.0	0.0	0.0	51.0	0.0	0.0	0.0	0.0	0.0	0.0	0.0	0.0	0.0	0.0	0.0	0.0	0.0	0.0	0.0	0.0	0.0	0.0	0.0	0.0	0.0	0.0	0.0	0.0	0.0	0.0	0.0
otu10853	2.0	0.0	0.0	0.0	0.0	0.0	1.0	4.0	1.0	3.0	0.0	0.0	0.0	0.0	1.0	0.0	0.0	0.0	0.0	0.0	0.0	0.0	0.0	0.0	0.0	0.0	0.0	0.0	25.0	0.0	2.0	2.0	9.0	0.0	2.0	0.0	0.0	1.0	0.0	2.0	0.0	0.0	0.0	0.0	0.0	2.0	1.0	2.0	0.0
otu19342	0.0	0.0	0.0	0.0	0.0	0.0	0.0	0.0	0.0	0.0	0.0	0.0	0.0	0.0	0.0	0.0	0.0	0.0	1.0	0.0	3.0	2.0	2.0	3.0	3.0	0.0	0.0	0.0	0.0	0.0	0.0	0.0	0.0	0.0	0.0	0.0	0.0	0.0	5.0	2.0	3.0	0.0	0.0	0.0	13.0	4.0	10.0	3.0	3.0
otu22872	0.0	0.0	0.0	0.0	0.0	3.0	0.0	0.0	0.0	0.0	0.0	0.0	2.0	0.0	0.0	2.0	0.0	12.0	0.0	3.0	1.0	6.0	0.0	10.0	7.0	0.0	0.0	0.0	0.0	0.0	0.0	0.0	0.0	0.0	0.0	0.0	0.0	0.0	0.0	2.0	2.0	2.0	3.0	3.0	0.0	2.0	4.0	3.0	2.0
otu24193	0.0	0.0	0.0	0.0	0.0	0.0	0.0	0.0	2.0	0.0	0.0	0.0	4.0	1.0	0.0	4.0	3.0	0.0	2.0	3.0	1.0	2.0	3.0	2.0	2.0	0.0	0.0	0.0	1.0	2.0	0.0	2.0	3.0	2.0	5.0	0.0	0.0	1.0	0.0	3.0	3.0	3.0	2.0	0.0	0.0	2.0	0.0	3.0	2.0
otu26230	0.0	0.0	0.0	0.0	0.0	0.0	0.0	4.0	0.0	1.0	8.0	6.0	2.0	3.0	0.0	8.0	2.0	0.0	0.0	0.0	0.0	0.0	0.0	0.0	0.0	0.0	1.0	0.0	0.0	2.0	2.0	2.0	0.0	0.0	0.0	9.0	5.0	0.0	0.0	0.0	0.0	0.0	3.0	11.0	2.0	0.0	0.0	0.0	0.0
otu27450	4.0	0.0	0.0	0.0	0.0	2.0	1.0	0.0	0.0	1.0	0.0	4.0	1.0	0.0	4.0	0.0	0.0	0.0	9.0	0.0	4.0	8.0	1.0	3.0	0.0	0.0	0.0	0.0	0.0	0.0	1.0	0.0	0.0	1.0	0.0	0.0	0.0	0.0	0.0	0.0	0.0	2.0	5.0	3.0	4.0	0.0	2.0	0.0	0.0
otu27977	0.0	0.0	0.0	0.0	0.0	4.0	1.0	2.0	3.0	2.0	0.0	0.0	0.0	1.0	0.0	8.0	0.0	11.0	0.0	0.0	0.0	0.0	0.0	0.0	0.0	0.0	0.0	0.0	0.0	0.0	0.0	0.0	0.0	3.0	8.0	0.0	0.0	0.0	2.0	7.0	0.0	4.0	0.0	7.0	0.0	0.0	0.0	0.0	3.0
otu38570	0.0	0.0	0.0	0.0	0.0	0.0	0.0	0.0	0.0	0.0	0.0	0.0	4.0	0.0	0.0	7.0	3.0	17.0	1.0	7.0	4.0	0.0	0.0	5.0	0.0	0.0	0.0	0.0	0.0	0.0	0.0	3.0	3.0	1.0	0.0	0.0	0.0	0.0	0.0	0.0	1.0	9.0	0.0	0.0	2.0	2.0	1.0	0.0	0.0
otu41850	2.0	0.0	0.0	0.0	0.0	1.0	0.0	3.0	0.0	1.0	0.0	0.0	0.0	0.0	0.0	0.0	0.0	0.0	0.0	0.0	0.0	0.0	0.0	0.0	0.0	19.0	0.0	0.0	14.0	6.0	1.0	2.0	0.0	0.0	2.0	0.0	1.0	0.0	2.0	2.0	0.0	3.0	0.0	0.0	0.0	0.0	0.0	0.0	3.0
otu6171	0.0	36.0	0.0	0.0	11.0	0.0	0.0	0.0	0.0	0.0	0.0	0.0	0.0	0.0	0.0	0.0	0.0	0.0	0.0	0.0	0.0	0.0	0.0	0.0	0.0	0.0	0.0	0.0	0.0	0.0	0.0	0.0	0.0	10.0	11.0	0.0	0.0	0.0	0.0	0.0	0.0	0.0	0.0	0.0	0.0	0.0	0.0	0.0	0.0
otu13299	0.0	0.0	0.0	0.0	0.0	0.0	0.0	0.0	0.0	0.0	0.0	3.0	0.0	0.0	0.0	6.0	0.0	19.0	0.0	8.0	3.0	4.0	0.0	7.0	0.0	0.0	0.0	0.0	0.0	0.0	0.0	0.0	0.0	0.0	0.0	0.0	0.0	0.0	0.0	0.0	2.0	2.0	3.0	0.0	2.0	1.0	0.0	3.0	2.0
otu16270	0.0	0.0	0.0	0.0	0.0	0.0	0.0	3.0	0.0	0.0	0.0	1.0	0.0	1.0	0.0	0.0	0.0	0.0	0.0	0.0	0.0	2.0	0.0	0.0	0.0	0.0	0.0	0.0	0.0	2.0	0.0	3.0	2.0	3.0	2.0	9.0	0.0	4.0	0.0	0.0	0.0	9.0	4.0	18.0	0.0	0.0	0.0	0.0	2.0
otu19425	0.0	0.0	0.0	0.0	0.0	0.0	0.0	0.0	0.0	0.0	1.0	0.0	5.0	0.0	0.0	2.0	0.0	2.0	0.0	0.0	4.0	0.0	4.0	0.0	1.0	0.0	0.0	0.0	0.0	0.0	1.0	0.0	0.0	6.0	0.0	0.0	0.0	0.0	0.0	5.0	3.0	5.0	0.0	2.0	2.0	3.0	9.0	3.0	3.0
otu25323	0.0	0.0	0.0	0.0	0.0	1.0	3.0	0.0	0.0	0.0	0.0	4.0	5.0	4.0	2.0	4.0	8.0	0.0	0.0	0.0	0.0	7.0	0.0	0.0	0.0	0.0	0.0	0.0	0.0	3.0	0.0	0.0	0.0	0.0	0.0	2.0	0.0	0.0	0.0	0.0	0.0	3.0	14.0	0.0	2.0	0.0	1.0	3.0	0.0
otu33156	2.0	2.0	0.0	0.0	0.0	3.0	0.0	3.0	4.0	1.0	2.0	1.0	0.0	5.0	1.0	0.0	2.0	0.0	1.0	0.0	0.0	0.0	0.0	0.0	0.0	0.0	7.0	0.0	3.0	3.0	1.0	0.0	0.0	2.0	0.0	6.0	0.0	5.0	0.0	0.0	0.0	0.0	0.0	4.0	2.0	0.0	0.0	0.0	0.0
otu3578	0.0	0.0	0.0	0.0	0.0	0.0	0.0	0.0	0.0	0.0	0.0	0.0	0.0	0.0	0.0	0.0	0.0	0.0	0.0	0.0	0.0	0.0	39.0	36.0	0.0	0.0	0.0	0.0	0.0	0.0	0.0	0.0	0.0	0.0	0.0	0.0	0.0	0.0	0.0	0.0	0.0	0.0	0.0	0.0	0.0	0.0	0.0	0.0	0.0
otu8295	0.0	0.0	3.0	0.0	0.0	4.0	2.0	8.0	3.0	1.0	2.0	1.0	0.0	4.0	2.0	0.0	0.0	2.0	0.0	0.0	0.0	0.0	1.0	2.0	0.0	0.0	0.0	1.0	1.0	0.0	0.0	0.0	0.0	2.0	5.0	2.0	2.0	0.0	0.0	0.0	3.0	0.0	2.0	0.0	0.0	0.0	0.0	0.0	2.0
otu10907	0.0	0.0	0.0	0.0	0.0	0.0	0.0	0.0	0.0	0.0	0.0	0.0	0.0	0.0	50.0	0.0	0.0	0.0	0.0	0.0	0.0	0.0	0.0	0.0	0.0	0.0	0.0	0.0	0.0	0.0	0.0	0.0	0.0	0.0	0.0	0.0	0.0	0.0	0.0	0.0	0.0	0.0	0.0	0.0	0.0	0.0	0.0	0.0	0.0
otu11689	2.0	1.0	1.0	0.0	0.0	3.0	1.0	0.0	0.0	1.0	4.0	1.0	0.0	2.0	4.0	0.0	0.0	0.0	3.0	0.0	4.0	4.0	2.0	0.0	1.0	0.0	0.0	2.0	2.0	2.0	2.0	0.0	0.0	2.0	2.0	0.0	3.0	1.0	1.0	0.0	0.0	2.0	2.0	0.0	1.0	4.0	0.0	0.0	0.0
otu11814	15.0	0.0	0.0	0.0	0.0	0.0	0.0	0.0	0.0	50.0	0.0	0.0	0.0	0.0	0.0	0.0	0.0	0.0	0.0	0.0	0.0	0.0	0.0	0.0	0.0	0.0	0.0	0.0	0.0	0.0	0.0	0.0	0.0	0.0	0.0	0.0	0.0	0.0	0.0	0.0	0.0	0.0	0.0	0.0	0.0	0.0	0.0	0.0	0.0
otu13344	0.0	0.0	0.0	0.0	0.0	8.0	0.0	0.0	0.0	0.0	0.0	0.0	0.0	1.0	6.0	0.0	0.0	0.0	2.0	5.0	13.0	4.0	3.0	0.0	3.0	3.0	0.0	0.0	0.0	0.0	0.0	0.0	3.0	4.0	10.0	0.0	0.0	1.0	0.0	0.0	0.0	0.0	0.0	0.0	0.0	0.0	0.0	0.0	0.0
otu13380	0.0	0.0	0.0	0.0	0.0	0.0	0.0	0.0	0.0	0.0	0.0	0.0	4.0	2.0	2.0	8.0	5.0	8.0	6.0	5.0	5.0	2.0	2.0	2.0	3.0	0.0	0.0	0.0	0.0	0.0	0.0	2.0	0.0	0.0	0.0	0.0	0.0	0.0	0.0	4.0	2.0	3.0	0.0	0.0	2.0	0.0	0.0	0.0	0.0
otu17072	0.0	0.0	0.0	0.0	0.0	0.0	0.0	0.0	0.0	0.0	6.0	0.0	2.0	0.0	0.0	0.0	0.0	6.0	0.0	0.0	2.0	0.0	5.0	0.0	1.0	0.0	0.0	0.0	0.0	0.0	2.0	0.0	0.0	10.0	5.0	0.0	0.0	0.0	0.0	6.0	4.0	5.0	0.0	2.0	2.0	0.0	3.0	3.0	2.0
otu21569	0.0	0.0	0.0	0.0	0.0	0.0	0.0	0.0	0.0	0.0	0.0	0.0	0.0	0.0	2.0	0.0	0.0	0.0	0.0	0.0	6.0	6.0	0.0	5.0	0.0	0.0	0.0	0.0	2.0	0.0	2.0	2.0	0.0	0.0	0.0	2.0	0.0	0.0	0.0	0.0	4.0	2.0	18.0	0.0	0.0	3.0	4.0	2.0	8.0
otu21989	0.0	0.0	0.0	0.0	0.0	0.0	0.0	0.0	0.0	0.0	0.0	0.0	0.0	0.0	0.0	0.0	0.0	0.0	0.0	0.0	2.0	5.0	7.0	5.0	5.0	0.0	0.0	0.0	0.0	0.0	0.0	0.0	0.0	0.0	0.0	0.0	0.0	0.0	0.0	0.0	0.0	0.0	0.0	0.0	0.0	7.0	4.0	9.0	13.0
otu22204	0.0	0.0	4.0	0.0	0.0	0.0	2.0	2.0	5.0	2.0	0.0	0.0	0.0	0.0	1.0	0.0	0.0	0.0	0.0	0.0	0.0	0.0	0.0	0.0	0.0	0.0	1.0	0.0	42.0	0.0	0.0	0.0	0.0	0.0	0.0	0.0	0.0	0.0	0.0	2.0	0.0	0.0	0.0	0.0	0.0	0.0	0.0	0.0	0.0
otu28155	0.0	0.0	0.0	0.0	0.0	4.0	0.0	3.0	0.0	0.0	0.0	0.0	4.0	0.0	0.0	0.0	7.0	2.0	0.0	0.0	0.0	0.0	0.0	0.0	1.0	0.0	0.0	0.0	0.0	0.0	1.0	0.0	0.0	0.0	2.0	0.0	0.0	0.0	7.0	2.0	8.0	2.0	0.0	2.0	7.0	1.0	1.0	0.0	0.0
otu32925	0.0	0.0	0.0	0.0	0.0	0.0	1.0	6.0	2.0	0.0	5.0	0.0	2.0	0.0	0.0	2.0	0.0	0.0	1.0	0.0	0.0	0.0	2.0	2.0	1.0	0.0	0.0	3.0	8.0	0.0	0.0	4.0	0.0	0.0	0.0	5.0	0.0	6.0	0.0	7.0	0.0	0.0	2.0	3.0	0.0	0.0	4.0	0.0	0.0
otu39078	2.0	0.0	1.0	0.0	0.0	0.0	4.0	3.0	4.0	5.0	4.0	0.0	0.0	0.0	0.0	2.0	4.0	4.0	3.0	0.0	0.0	0.0	0.0	2.0	0.0	2.0	0.0	0.0	0.0	0.0	4.0	6.0	2.0	0.0	0.0	0.0	0.0	4.0	0.0	0.0	4.0	4.0	0.0	0.0	2.0	0.0	0.0	0.0	0.0
otu41372	2.0	0.0	0.0	0.0	0.0	0.0	0.0	0.0	0.0	0.0	0.0	0.0	2.0	0.0	0.0	14.0	0.0	0.0	0.0	9.0	2.0	0.0	0.0	0.0	2.0	0.0	0.0	0.0	0.0	0.0	0.0	0.0	3.0	0.0	0.0	0.0	0.0	0.0	0.0	11.0	7.0	2.0	5.0	4.0	8.0	0.0	0.0	0.0	0.0
otu44387	0.0	0.0	0.0	0.0	0.0	0.0	0.0	0.0	0.0	0.0	0.0	0.0	2.0	2.0	1.0	4.0	6.0	2.0	4.0	0.0	2.0	4.0	0.0	0.0	1.0	0.0	0.0	0.0	0.0	0.0	0.0	0.0	0.0	0.0	0.0	2.0	2.0	1.0	5.0	2.0	1.0	3.0	0.0	0.0	2.0	3.0	4.0	6.0	4.0
otu1379	0.0	0.0	0.0	0.0	0.0	0.0	2.0	1.0	2.0	12.0	0.0	0.0	0.0	2.0	1.0	0.0	0.0	0.0	0.0	0.0	0.0	0.0	0.0	0.0	0.0	3.0	0.0	0.0	0.0	1.0	3.0	8.0	0.0	5.0	4.0	6.0	2.0	4.0	4.0	0.0	0.0	0.0	0.0	2.0	0.0	0.0	0.0	0.0	2.0
otu2618	0.0	0.0	2.0	0.0	0.0	0.0	1.0	10.0	3.0	2.0	2.0	0.0	0.0	0.0	0.0	5.0	0.0	0.0	0.0	0.0	0.0	0.0	0.0	0.0	0.0	6.0	0.0	0.0	4.0	1.0	1.0	8.0	0.0	0.0	0.0	8.0	0.0	2.0	1.0	4.0	0.0	0.0	3.0	0.0	0.0	0.0	0.0	0.0	0.0
otu6077	0.0	0.0	0.0	3.0	0.0	0.0	2.0	0.0	0.0	1.0	0.0	0.0	0.0	1.0	2.0	0.0	0.0	3.0	2.0	0.0	0.0	4.0	2.0	3.0	0.0	0.0	0.0	4.0	0.0	0.0	0.0	0.0	2.0	1.0	0.0	0.0	0.0	0.0	5.0	3.0	0.0	2.0	0.0	0.0	0.0	4.0	8.0	11.0	2.0
otu9892	0.0	0.0	0.0	0.0	0.0	1.0	0.0	0.0	0.0	0.0	0.0	0.0	0.0	0.0	0.0	0.0	0.0	0.0	0.0	0.0	0.0	0.0	0.0	0.0	0.0	12.0	0.0	4.0	1.0	5.0	0.0	0.0	0.0	14.0	9.0	4.0	0.0	4.0	0.0	11.0	0.0	0.0	0.0	0.0	0.0	0.0	0.0	0.0	2.0
otu17302	0.0	0.0	6.0	3.0	0.0	0.0	0.0	0.0	0.0	0.0	3.0	0.0	2.0	0.0	0.0	0.0	0.0	2.0	4.0	2.0	3.0	0.0	1.0	4.0	1.0	0.0	0.0	0.0	3.0	12.0	0.0	0.0	3.0	2.0	0.0	3.0	2.0	0.0	1.0	0.0	0.0	0.0	0.0	0.0	0.0	0.0	0.0	0.0	0.0
otu28232	0.0	0.0	0.0	0.0	0.0	0.0	1.0	0.0	0.0	0.0	0.0	3.0	1.0	5.0	0.0	0.0	1.0	4.0	0.0	0.0	2.0	0.0	0.0	2.0	0.0	0.0	0.0	0.0	0.0	0.0	0.0	0.0	0.0	3.0	3.0	2.0	14.0	4.0	6.0	2.0	3.0	0.0	0.0	4.0	0.0	2.0	0.0	0.0	0.0
otu29507	0.0	0.0	0.0	0.0	0.0	0.0	0.0	0.0	0.0	0.0	0.0	0.0	0.0	0.0	0.0	10.0	0.0	23.0	2.0	15.0	5.0	0.0	0.0	6.0	3.0	0.0	0.0	0.0	0.0	0.0	0.0	0.0	0.0	0.0	0.0	0.0	0.0	0.0	0.0	0.0	0.0	2.0	0.0	0.0	2.0	3.0	0.0	0.0	0.0
otu31524	0.0	3.0	0.0	0.0	0.0	1.0	0.0	4.0	1.0	1.0	2.0	0.0	0.0	1.0	0.0	0.0	1.0	0.0	1.0	0.0	0.0	0.0	0.0	0.0	0.0	1.0	0.0	0.0	0.0	2.0	0.0	0.0	0.0	7.0	2.0	8.0	2.0	7.0	2.0	0.0	5.0	2.0	0.0	5.0	2.0	0.0	0.0	0.0	2.0
otu40148	0.0	0.0	0.0	1.0	0.0	1.0	1.0	0.0	0.0	0.0	0.0	0.0	0.0	0.0	0.0	6.0	0.0	25.0	0.0	8.0	4.0	0.0	0.0	4.0	0.0	0.0	0.0	0.0	0.0	0.0	0.0	2.0	2.0	0.0	0.0	0.0	0.0	0.0	0.0	2.0	0.0	4.0	2.0	0.0	2.0	2.0	0.0	0.0	2.0
otu43576	0.0	0.0	0.0	0.0	0.0	0.0	0.0	0.0	0.0	0.0	0.0	0.0	3.0	1.0	2.0	8.0	1.0	5.0	5.0	4.0	0.0	2.0	2.0	2.0	0.0	0.0	0.0	0.0	0.0	0.0	0.0	0.0	3.0	3.0	0.0	2.0	2.0	1.0	0.0	0.0	2.0	3.0	4.0	6.0	2.0	1.0	2.0	2.0	3.0
otu3541	0.0	0.0	0.0	0.0	0.0	0.0	0.0	0.0	0.0	0.0	0.0	0.0	0.0	0.0	0.0	5.0	3.0	3.0	7.0	4.0	1.0	0.0	4.0	4.0	6.0	0.0	0.0	0.0	0.0	0.0	0.0	0.0	0.0	0.0	0.0	0.0	0.0	0.0	0.0	0.0	3.0	4.0	6.0	11.0	2.0	0.0	0.0	0.0	7.0
otu7446	0.0	0.0	0.0	0.0	0.0	0.0	0.0	0.0	0.0	0.0	0.0	0.0	0.0	0.0	0.0	6.0	0.0	3.0	2.0	5.0	6.0	2.0	0.0	10.0	4.0	0.0	0.0	0.0	0.0	0.0	0.0	0.0	0.0	0.0	2.0	0.0	0.0	0.0	0.0	0.0	0.0	0.0	0.0	0.0	0.0	3.0	5.0	7.0	9.0
otu9437	0.0	0.0	0.0	0.0	0.0	0.0	0.0	2.0	0.0	0.0	2.0	0.0	1.0	2.0	1.0	0.0	0.0	0.0	0.0	0.0	0.0	0.0	2.0	0.0	0.0	0.0	0.0	3.0	1.0	0.0	2.0	3.0	8.0	3.0	2.0	14.0	0.0	8.0	1.0	2.0	0.0	0.0	0.0	3.0	0.0	1.0	2.0	0.0	0.0
otu21349	0.0	0.0	0.0	0.0	0.0	0.0	1.0	6.0	2.0	0.0	14.0	5.0	0.0	1.0	0.0	0.0	3.0	2.0	0.0	0.0	0.0	0.0	0.0	0.0	0.0	0.0	0.0	0.0	0.0	0.0	0.0	2.0	0.0	0.0	0.0	9.0	0.0	5.0	0.0	0.0	1.0	3.0	0.0	0.0	2.0	0.0	1.0	0.0	0.0
otu26197	1.0	0.0	0.0	0.0	0.0	2.0	3.0	1.0	2.0	5.0	1.0	0.0	0.0	1.0	2.0	0.0	0.0	0.0	0.0	0.0	0.0	0.0	0.0	0.0	0.0	8.0	0.0	0.0	0.0	0.0	2.0	4.0	0.0	4.0	2.0	3.0	3.0	8.0	5.0	2.0	0.0	0.0	0.0	4.0	0.0	0.0	0.0	0.0	0.0
otu28572	0.0	0.0	0.0	0.0	0.0	0.0	0.0	0.0	0.0	0.0	0.0	0.0	0.0	0.0	0.0	16.0	1.0	4.0	0.0	5.0	0.0	0.0	0.0	6.0	0.0	0.0	0.0	0.0	0.0	0.0	0.0	0.0	0.0	0.0	0.0	0.0	0.0	0.0	0.0	22.0	0.0	3.0	5.0	6.0	0.0	0.0	0.0	0.0	0.0
otu34547	2.0	0.0	4.0	1.0	1.0	0.0	0.0	0.0	4.0	4.0	2.0	0.0	0.0	0.0	0.0	0.0	0.0	0.0	0.0	0.0	0.0	0.0	0.0	0.0	0.0	0.0	2.0	0.0	19.0	0.0	0.0	2.0	0.0	4.0	3.0	2.0	0.0	4.0	0.0	11.0	0.0	0.0	0.0	0.0	0.0	0.0	0.0	0.0	0.0
otu36215	0.0	0.0	0.0	0.0	0.0	0.0	0.0	0.0	0.0	0.0	0.0	0.0	4.0	1.0	1.0	5.0	1.0	7.0	1.0	2.0	3.0	4.0	0.0	8.0	5.0	0.0	0.0	0.0	0.0	0.0	0.0	0.0	0.0	0.0	0.0	0.0	2.0	0.0	2.0	0.0	3.0	0.0	3.0	4.0	0.0	2.0	4.0	0.0	0.0
otu36218	0.0	0.0	2.0	0.0	0.0	0.0	0.0	0.0	0.0	0.0	32.0	5.0	0.0	1.0	2.0	0.0	8.0	0.0	0.0	2.0	0.0	0.0	0.0	0.0	0.0	0.0	0.0	0.0	0.0	0.0	0.0	0.0	0.0	0.0	0.0	4.0	5.0	0.0	0.0	0.0	0.0	0.0	4.0	0.0	0.0	0.0	0.0	0.0	0.0
otu37657	0.0	0.0	0.0	0.0	0.0	0.0	0.0	5.0	0.0	6.0	5.0	0.0	0.0	3.0	0.0	0.0	0.0	0.0	0.0	0.0	0.0	0.0	0.0	0.0	0.0	24.0	0.0	0.0	0.0	0.0	1.0	4.0	2.0	0.0	0.0	2.0	3.0	0.0	0.0	0.0	0.0	2.0	0.0	6.0	0.0	0.0	0.0	0.0	0.0
otu38102	0.0	26.0	10.0	0.0	19.0	0.0	0.0	0.0	0.0	7.0	0.0	0.0	0.0	0.0	0.0	0.0	0.0	0.0	0.0	0.0	0.0	0.0	0.0	0.0	0.0	0.0	0.0	0.0	0.0	0.0	0.0	0.0	0.0	0.0	0.0	0.0	0.0	0.0	0.0	0.0	0.0	0.0	0.0	0.0	0.0	0.0	0.0	0.0	0.0
otu43118	0.0	0.0	0.0	0.0	0.0	0.0	0.0	0.0	0.0	0.0	0.0	0.0	0.0	0.0	0.0	0.0	0.0	0.0	0.0	0.0	0.0	0.0	0.0	0.0	0.0	0.0	0.0	0.0	0.0	0.0	0.0	0.0	0.0	43.0	28.0	0.0	0.0	0.0	0.0	0.0	0.0	0.0	0.0	0.0	0.0	0.0	0.0	0.0	0.0
otu44014	0.0	0.0	0.0	0.0	0.0	0.0	0.0	0.0	0.0	0.0	0.0	0.0	0.0	0.0	0.0	0.0	0.0	0.0	2.0	1.0	0.0	0.0	9.0	13.0	9.0	0.0	0.0	0.0	0.0	0.0	0.0	0.0	0.0	0.0	0.0	0.0	0.0	0.0	0.0	0.0	0.0	0.0	0.0	0.0	0.0	4.0	10.0	15.0	3.0
otu44286	0.0	0.0	4.0	0.0	0.0	0.0	0.0	0.0	0.0	0.0	16.0	5.0	7.0	0.0	0.0	0.0	12.0	0.0	0.0	0.0	0.0	0.0	0.0	0.0	0.0	0.0	0.0	0.0	0.0	0.0	1.0	0.0	2.0	0.0	0.0	2.0	4.0	0.0	3.0	0.0	3.0	0.0	0.0	2.0	0.0	0.0	0.0	0.0	0.0
otu45301	0.0	0.0	0.0	0.0	0.0	3.0	0.0	0.0	0.0	0.0	0.0	2.0	0.0	0.0	0.0	7.0	2.0	3.0	3.0	4.0	0.0	6.0	1.0	4.0	3.0	0.0	0.0	0.0	1.0	0.0	0.0	0.0	0.0	0.0	2.0	0.0	0.0	0.0	0.0	0.0	0.0	0.0	0.0	0.0	6.0	2.0	2.0	4.0	4.0
otu833	0.0	0.0	0.0	0.0	0.0	2.0	0.0	2.0	5.0	0.0	0.0	2.0	0.0	4.0	1.0	4.0	0.0	6.0	0.0	0.0	0.0	0.0	0.0	2.0	0.0	0.0	0.0	0.0	2.0	0.0	0.0	2.0	3.0	1.0	0.0	3.0	7.0	3.0	3.0	2.0	2.0	0.0	3.0	0.0	0.0	0.0	0.0	0.0	2.0
otu877	2.0	25.0	7.0	0.0	11.0	0.0	0.0	0.0	0.0	5.0	0.0	0.0	0.0	0.0	0.0	0.0	0.0	0.0	2.0	0.0	2.0	0.0	0.0	0.0	0.0	1.0	0.0	0.0	0.0	0.0	0.0	0.0	0.0	0.0	0.0	0.0	0.0	0.0	0.0	0.0	0.0	0.0	0.0	0.0	0.0	0.0	0.0	0.0	0.0
otu1638	0.0	1.0	0.0	0.0	0.0	0.0	0.0	7.0	0.0	4.0	13.0	0.0	0.0	0.0	0.0	3.0	3.0	0.0	0.0	0.0	0.0	0.0	0.0	0.0	0.0	11.0	0.0	0.0	4.0	0.0	0.0	0.0	0.0	0.0	0.0	5.0	2.0	0.0	0.0	0.0	0.0	4.0	5.0	0.0	0.0	0.0	0.0	0.0	0.0
otu2313	0.0	0.0	0.0	0.0	0.0	2.0	0.0	0.0	0.0	0.0	0.0	0.0	0.0	0.0	0.0	3.0	0.0	12.0	2.0	9.0	4.0	2.0	0.0	3.0	6.0	0.0	0.0	0.0	0.0	0.0	0.0	0.0	0.0	0.0	0.0	0.0	0.0	0.0	0.0	0.0	1.0	2.0	0.0	0.0	3.0	1.0	3.0	4.0	6.0
otu3171	0.0	0.0	0.0	0.0	0.0	0.0	0.0	0.0	0.0	0.0	0.0	0.0	0.0	0.0	2.0	2.0	0.0	0.0	5.0	3.0	11.0	5.0	5.0	3.0	2.0	1.0	0.0	0.0	0.0	0.0	0.0	0.0	0.0	5.0	3.0	0.0	0.0	0.0	0.0	0.0	0.0	0.0	0.0	0.0	0.0	2.0	7.0	2.0	0.0
otu6104	0.0	0.0	0.0	0.0	0.0	0.0	3.0	1.0	3.0	1.0	0.0	2.0	0.0	0.0	0.0	0.0	0.0	0.0	0.0	2.0	0.0	0.0	0.0	0.0	0.0	0.0	0.0	0.0	0.0	0.0	0.0	3.0	0.0	2.0	6.0	12.0	0.0	4.0	3.0	2.0	1.0	3.0	5.0	4.0	0.0	0.0	0.0	2.0	2.0
otu14164	0.0	0.0	0.0	0.0	0.0	2.0	0.0	0.0	0.0	0.0	0.0	0.0	0.0	0.0	0.0	11.0	0.0	27.0	1.0	8.0	1.0	0.0	0.0	2.0	1.0	0.0	0.0	0.0	0.0	0.0	0.0	0.0	0.0	0.0	0.0	0.0	0.0	0.0	0.0	0.0	0.0	3.0	0.0	0.0	6.0	1.0	0.0	2.0	2.0
otu14927	0.0	0.0	0.0	0.0	0.0	1.0	0.0	0.0	0.0	0.0	0.0	0.0	1.0	0.0	0.0	3.0	1.0	5.0	0.0	11.0	0.0	5.0	0.0	16.0	0.0	0.0	0.0	0.0	0.0	0.0	0.0	0.0	0.0	0.0	0.0	0.0	0.0	0.0	0.0	2.0	0.0	0.0	2.0	0.0	11.0	3.0	2.0	2.0	0.0
otu15902	0.0	0.0	0.0	0.0	0.0	0.0	0.0	0.0	0.0	0.0	0.0	0.0	0.0	0.0	0.0	0.0	0.0	0.0	0.0	0.0	0.0	0.0	9.0	10.0	7.0	0.0	0.0	0.0	0.0	0.0	0.0	0.0	0.0	0.0	0.0	0.0	0.0	0.0	0.0	0.0	0.0	0.0	0.0	0.0	3.0	5.0	12.0	18.0	2.0
otu21125	0.0	0.0	0.0	0.0	0.0	3.0	0.0	0.0	0.0	0.0	0.0	0.0	2.0	0.0	0.0	11.0	0.0	23.0	3.0	4.0	3.0	0.0	0.0	5.0	0.0	0.0	0.0	0.0	0.0	0.0	0.0	2.0	0.0	0.0	0.0	0.0	0.0	0.0	0.0	0.0	0.0	3.0	3.0	0.0	2.0	1.0	0.0	0.0	2.0
otu27157	0.0	0.0	0.0	0.0	0.0	3.0	0.0	0.0	0.0	0.0	0.0	3.0	0.0	3.0	0.0	3.0	0.0	0.0	2.0	7.0	0.0	6.0	0.0	0.0	0.0	0.0	0.0	0.0	0.0	0.0	0.0	0.0	0.0	0.0	0.0	0.0	4.0	0.0	0.0	0.0	0.0	0.0	0.0	0.0	9.0	0.0	3.0	7.0	0.0
otu28589	0.0	0.0	0.0	0.0	0.0	1.0	2.0	1.0	0.0	3.0	0.0	0.0	0.0	0.0	0.0	0.0	0.0	2.0	0.0	9.0	0.0	3.0	2.0	2.0	0.0	0.0	0.0	0.0	0.0	5.0	0.0	2.0	0.0	6.0	2.0	0.0	0.0	0.0	1.0	2.0	0.0	2.0	0.0	0.0	6.0	0.0	2.0	2.0	6.0
otu39027	0.0	0.0	0.0	0.0	0.0	0.0	0.0	0.0	3.0	0.0	0.0	0.0	0.0	0.0	0.0	6.0	0.0	5.0	7.0	4.0	1.0	0.0	2.0	16.0	3.0	0.0	0.0	0.0	0.0	0.0	0.0	0.0	0.0	0.0	0.0	1.0	0.0	0.0	0.0	3.0	4.0	0.0	6.0	0.0	3.0	0.0	0.0	0.0	0.0
otu39674	0.0	0.0	0.0	0.0	0.0	0.0	1.0	0.0	0.0	3.0	0.0	2.0	1.0	0.0	3.0	0.0	0.0	3.0	7.0	1.0	5.0	2.0	0.0	2.0	0.0	0.0	0.0	0.0	0.0	0.0	0.0	0.0	0.0	0.0	2.0	0.0	1.0	0.0	0.0	3.0	2.0	0.0	4.0	2.0	3.0	3.0	3.0	3.0	0.0
otu41650	0.0	0.0	0.0	0.0	0.0	0.0	0.0	13.0	0.0	0.0	0.0	0.0	4.0	2.0	0.0	3.0	7.0	0.0	0.0	0.0	0.0	0.0	0.0	0.0	0.0	0.0	0.0	2.0	0.0	0.0	0.0	0.0	0.0	1.0	0.0	0.0	0.0	0.0	19.0	0.0	0.0	0.0	0.0	0.0	4.0	0.0	1.0	0.0	0.0
otu43650	0.0	0.0	0.0	0.0	0.0	0.0	0.0	0.0	0.0	2.0	0.0	0.0	0.0	0.0	0.0	11.0	0.0	0.0	0.0	14.0	9.0	0.0	0.0	3.0	1.0	0.0	0.0	0.0	0.0	0.0	0.0	0.0	0.0	0.0	0.0	0.0	0.0	0.0	0.0	0.0	1.0	9.0	0.0	4.0	0.0	0.0	6.0	4.0	0.0
otu44385	0.0	0.0	0.0	0.0	0.0	0.0	0.0	2.0	0.0	4.0	0.0	1.0	3.0	0.0	0.0	5.0	0.0	3.0	1.0	0.0	2.0	4.0	5.0	4.0	4.0	0.0	0.0	0.0	0.0	0.0	0.0	0.0	0.0	0.0	0.0	0.0	0.0	0.0	0.0	0.0	2.0	5.0	2.0	0.0	0.0	3.0	4.0	0.0	5.0
otu44441	0.0	0.0	0.0	3.0	0.0	0.0	0.0	2.0	0.0	0.0	2.0	0.0	0.0	0.0	0.0	0.0	1.0	0.0	1.0	0.0	0.0	0.0	0.0	5.0	2.0	2.0	0.0	0.0	0.0	4.0	0.0	0.0	2.0	1.0	0.0	0.0	0.0	6.0	1.0	0.0	0.0	2.0	0.0	5.0	0.0	0.0	16.0	0.0	0.0
otu44522	0.0	0.0	0.0	0.0	0.0	0.0	0.0	4.0	0.0	5.0	0.0	0.0	0.0	0.0	0.0	3.0	0.0	3.0	0.0	0.0	0.0	0.0	0.0	0.0	0.0	0.0	0.0	0.0	0.0	0.0	0.0	0.0	0.0	10.0	0.0	7.0	0.0	15.0	3.0	0.0	0.0	3.0	0.0	12.0	0.0	0.0	0.0	0.0	0.0
otu45096	0.0	0.0	0.0	0.0	0.0	0.0	0.0	0.0	0.0	0.0	0.0	0.0	0.0	0.0	0.0	0.0	4.0	0.0	3.0	0.0	0.0	0.0	0.0	11.0	5.0	0.0	0.0	0.0	0.0	0.0	0.0	0.0	0.0	0.0	0.0	0.0	0.0	0.0	0.0	0.0	4.0	4.0	4.0	4.0	8.0	6.0	7.0	5.0	2.0
otu1307	0.0	0.0	0.0	0.0	0.0	0.0	0.0	0.0	0.0	0.0	0.0	0.0	0.0	0.0	18.0	0.0	0.0	0.0	0.0	0.0	0.0	28.0	0.0	0.0	0.0	0.0	0.0	0.0	0.0	0.0	0.0	0.0	0.0	0.0	0.0	0.0	0.0	0.0	5.0	6.0	0.0	0.0	6.0	0.0	0.0	0.0	0.0	0.0	0.0
otu4743	20.0	0.0	10.0	9.0	0.0	1.0	0.0	0.0	0.0	0.0	0.0	0.0	2.0	0.0	0.0	0.0	0.0	0.0	0.0	0.0	0.0	0.0	2.0	2.0	0.0	0.0	0.0	0.0	0.0	8.0	0.0	0.0	0.0	0.0	0.0	0.0	0.0	0.0	0.0	2.0	0.0	0.0	0.0	0.0	0.0	0.0	0.0	0.0	0.0
otu4774	0.0	0.0	0.0	0.0	0.0	0.0	0.0	0.0	0.0	0.0	0.0	0.0	0.0	0.0	0.0	0.0	0.0	0.0	0.0	0.0	5.0	11.0	8.0	9.0	2.0	0.0	0.0	0.0	0.0	0.0	0.0	0.0	0.0	0.0	0.0	0.0	0.0	0.0	0.0	0.0	0.0	0.0	0.0	0.0	0.0	7.0	4.0	5.0	8.0
otu13157	0.0	0.0	0.0	0.0	0.0	0.0	0.0	7.0	2.0	0.0	5.0	0.0	2.0	1.0	0.0	0.0	11.0	0.0	0.0	0.0	0.0	0.0	0.0	0.0	0.0	0.0	0.0	3.0	1.0	0.0	0.0	13.0	0.0	0.0	0.0	0.0	0.0	0.0	0.0	0.0	0.0	0.0	0.0	0.0	10.0	0.0	0.0	0.0	0.0
otu20392	0.0	0.0	3.0	1.0	0.0	3.0	3.0	0.0	0.0	0.0	0.0	6.0	4.0	4.0	1.0	5.0	5.0	4.0	0.0	0.0	0.0	0.0	0.0	3.0	0.0	0.0	0.0	1.0	0.0	0.0	0.0	0.0	0.0	1.0	0.0	2.0	4.0	5.0	1.0	0.0	0.0	0.0	0.0	0.0	0.0	0.0	0.0	0.0	0.0
otu22109	0.0	0.0	14.0	0.0	1.0	0.0	0.0	0.0	0.0	44.0	0.0	0.0	0.0	0.0	0.0	0.0	0.0	0.0	0.0	0.0	0.0	0.0	0.0	0.0	0.0	0.0	0.0	0.0	0.0	0.0	0.0	0.0	0.0	0.0	0.0	0.0	0.0	0.0	0.0	0.0	0.0	0.0	0.0	0.0	0.0	0.0	0.0	0.0	0.0
otu22409	0.0	0.0	0.0	0.0	0.0	1.0	0.0	0.0	0.0	0.0	0.0	2.0	2.0	0.0	0.0	9.0	0.0	6.0	0.0	20.0	0.0	0.0	0.0	0.0	0.0	0.0	0.0	0.0	0.0	0.0	0.0	0.0	8.0	0.0	0.0	0.0	0.0	0.0	0.0	6.0	5.0	0.0	2.0	4.0	3.0	0.0	0.0	0.0	0.0
otu22535	0.0	0.0	0.0	0.0	0.0	0.0	0.0	0.0	0.0	0.0	0.0	2.0	3.0	1.0	0.0	10.0	1.0	7.0	3.0	7.0	0.0	2.0	0.0	3.0	2.0	0.0	0.0	0.0	0.0	0.0	1.0	0.0	0.0	0.0	2.0	2.0	0.0	0.0	0.0	0.0	3.0	3.0	3.0	0.0	2.0	2.0	0.0	3.0	0.0
otu27838	6.0	0.0	3.0	1.0	0.0	0.0	0.0	3.0	0.0	0.0	7.0	0.0	2.0	0.0	1.0	0.0	0.0	0.0	0.0	0.0	0.0	0.0	0.0	0.0	0.0	2.0	0.0	5.0	0.0	0.0	3.0	5.0	3.0	0.0	2.0	15.0	0.0	2.0	0.0	0.0	3.0	0.0	0.0	0.0	0.0	0.0	0.0	0.0	0.0
otu28219	0.0	0.0	0.0	0.0	0.0	0.0	0.0	0.0	0.0	3.0	8.0	0.0	0.0	2.0	0.0	3.0	0.0	6.0	0.0	0.0	0.0	0.0	0.0	0.0	0.0	0.0	0.0	0.0	0.0	0.0	0.0	0.0	0.0	12.0	16.0	0.0	0.0	1.0	0.0	9.0	0.0	0.0	0.0	2.0	0.0	0.0	1.0	3.0	3.0
otu28646	0.0	0.0	4.0	3.0	0.0	8.0	5.0	0.0	0.0	2.0	0.0	4.0	2.0	3.0	0.0	0.0	0.0	0.0	1.0	0.0	2.0	0.0	2.0	0.0	4.0	0.0	0.0	2.0	0.0	4.0	0.0	0.0	3.0	2.0	2.0	0.0	2.0	3.0	1.0	0.0	0.0	0.0	0.0	0.0	0.0	4.0	0.0	0.0	0.0
otu36154	0.0	0.0	0.0	3.0	0.0	2.0	0.0	0.0	0.0	0.0	5.0	3.0	2.0	4.0	1.0	2.0	0.0	2.0	0.0	0.0	0.0	0.0	0.0	0.0	0.0	0.0	0.0	0.0	0.0	1.0	2.0	2.0	2.0	1.0	0.0	6.0	6.0	8.0	3.0	3.0	0.0	0.0	2.0	0.0	2.0	0.0	0.0	0.0	0.0
otu36160	0.0	0.0	0.0	0.0	0.0	0.0	0.0	8.0	5.0	0.0	4.0	0.0	1.0	2.0	0.0	18.0	2.0	4.0	0.0	2.0	0.0	0.0	0.0	0.0	1.0	0.0	0.0	2.0	0.0	0.0	0.0	5.0	0.0	0.0	0.0	0.0	0.0	4.0	0.0	2.0	0.0	2.0	0.0	0.0	0.0	0.0	0.0	0.0	3.0
otu43097	0.0	2.0	2.0	0.0	1.0	1.0	3.0	1.0	0.0	0.0	3.0	0.0	0.0	0.0	0.0	0.0	1.0	0.0	0.0	0.0	1.0	0.0	0.0	0.0	1.0	4.0	3.0	0.0	0.0	2.0	2.0	0.0	3.0	0.0	3.0	0.0	0.0	0.0	2.0	0.0	3.0	9.0	3.0	4.0	2.0	2.0	0.0	0.0	0.0
otu44912	0.0	28.0	10.0	0.0	17.0	0.0	0.0	0.0	0.0	7.0	0.0	0.0	0.0	0.0	0.0	0.0	0.0	0.0	0.0	0.0	0.0	0.0	0.0	0.0	0.0	0.0	0.0	0.0	0.0	0.0	0.0	0.0	0.0	0.0	0.0	0.0	0.0	0.0	0.0	0.0	0.0	0.0	0.0	0.0	0.0	0.0	0.0	0.0	0.0
otu374	0.0	0.0	0.0	0.0	0.0	0.0	3.0	9.0	3.0	2.0	5.0	0.0	0.0	0.0	0.0	3.0	0.0	2.0	0.0	0.0	0.0	0.0	0.0	0.0	0.0	0.0	0.0	0.0	1.0	0.0	0.0	15.0	0.0	2.0	0.0	6.0	2.0	7.0	0.0	2.0	0.0	0.0	0.0	4.0	0.0	0.0	0.0	0.0	0.0
otu1865	0.0	0.0	0.0	0.0	0.0	1.0	4.0	8.0	0.0	0.0	0.0	5.0	2.0	0.0	3.0	2.0	1.0	3.0	2.0	1.0	0.0	0.0	0.0	0.0	1.0	0.0	0.0	0.0	1.0	0.0	3.0	0.0	0.0	3.0	0.0	2.0	2.0	0.0	2.0	2.0	2.0	3.0	0.0	0.0	0.0	2.0	1.0	2.0	0.0
otu4654	2.0	0.0	0.0	0.0	0.0	0.0	0.0	2.0	0.0	0.0	0.0	0.0	0.0	2.0	0.0	12.0	0.0	2.0	0.0	11.0	1.0	0.0	0.0	2.0	0.0	0.0	0.0	0.0	0.0	0.0	0.0	0.0	5.0	0.0	0.0	0.0	3.0	0.0	0.0	0.0	6.0	4.0	8.0	0.0	5.0	0.0	0.0	0.0	0.0
otu10800	0.0	0.0	0.0	0.0	3.0	0.0	0.0	0.0	0.0	10.0	23.0	4.0	0.0	0.0	0.0	0.0	0.0	0.0	0.0	0.0	12.0	0.0	0.0	0.0	0.0	1.0	5.0	0.0	0.0	0.0	0.0	0.0	0.0	0.0	0.0	0.0	4.0	0.0	0.0	0.0	0.0	0.0	0.0	0.0	0.0	0.0	0.0	0.0	0.0
otu15228	4.0	0.0	2.0	9.0	0.0	0.0	0.0	0.0	2.0	0.0	2.0	0.0	2.0	0.0	2.0	0.0	0.0	0.0	0.0	0.0	0.0	0.0	0.0	0.0	0.0	0.0	0.0	0.0	0.0	0.0	9.0	2.0	7.0	0.0	2.0	8.0	0.0	6.0	3.0	2.0	0.0	0.0	0.0	0.0	0.0	0.0	0.0	0.0	0.0
otu15414	0.0	0.0	0.0	0.0	0.0	0.0	0.0	0.0	0.0	0.0	0.0	4.0	4.0	1.0	3.0	0.0	0.0	3.0	4.0	5.0	2.0	0.0	1.0	2.0	0.0	0.0	0.0	0.0	0.0	0.0	0.0	0.0	3.0	3.0	0.0	0.0	5.0	0.0	1.0	2.0	3.0	6.0	3.0	0.0	2.0	0.0	3.0	2.0	0.0
otu18335	0.0	0.0	0.0	0.0	0.0	0.0	1.0	0.0	2.0	0.0	0.0	5.0	0.0	0.0	2.0	3.0	4.0	7.0	0.0	1.0	0.0	0.0	0.0	2.0	0.0	0.0	0.0	3.0	1.0	0.0	2.0	0.0	11.0	0.0	2.0	0.0	2.0	0.0	3.0	3.0	0.0	0.0	0.0	0.0	0.0	0.0	0.0	0.0	0.0
otu25913	0.0	0.0	0.0	0.0	0.0	1.0	2.0	0.0	0.0	0.0	0.0	2.0	4.0	0.0	0.0	0.0	4.0	0.0	3.0	0.0	2.0	0.0	7.0	5.0	1.0	0.0	0.0	0.0	0.0	0.0	0.0	0.0	0.0	0.0	0.0	0.0	1.0	0.0	0.0	2.0	0.0	0.0	0.0	0.0	0.0	5.0	7.0	7.0	0.0
otu29132	0.0	0.0	0.0	0.0	0.0	0.0	0.0	7.0	4.0	0.0	1.0	0.0	0.0	0.0	2.0	8.0	0.0	3.0	1.0	0.0	0.0	0.0	2.0	2.0	0.0	0.0	0.0	0.0	0.0	0.0	0.0	2.0	0.0	6.0	0.0	5.0	2.0	5.0	1.0	2.0	0.0	0.0	0.0	0.0	7.0	2.0	0.0	0.0	2.0
otu29871	3.0	1.0	0.0	0.0	0.0	0.0	0.0	16.0	0.0	0.0	2.0	1.0	3.0	0.0	2.0	0.0	7.0	0.0	0.0	0.0	2.0	0.0	2.0	2.0	0.0	0.0	0.0	0.0	0.0	0.0	0.0	2.0	3.0	2.0	0.0	0.0	2.0	1.0	0.0	0.0	0.0	0.0	0.0	0.0	0.0	0.0	4.0	3.0	0.0
otu36575	10.0	1.0	1.0	8.0	0.0	2.0	0.0	5.0	10.0	0.0	0.0	1.0	0.0	0.0	0.0	0.0	2.0	0.0	1.0	0.0	0.0	0.0	0.0	0.0	0.0	0.0	0.0	0.0	4.0	4.0	0.0	0.0	0.0	0.0	0.0	0.0	0.0	4.0	0.0	0.0	0.0	0.0	0.0	0.0	0.0	0.0	0.0	0.0	0.0
otu36759	4.0	0.0	0.0	0.0	0.0	3.0	3.0	4.0	0.0	0.0	0.0	6.0	2.0	4.0	2.0	0.0	2.0	3.0	0.0	0.0	0.0	0.0	0.0	4.0	2.0	0.0	0.0	0.0	0.0	0.0	2.0	0.0	0.0	3.0	0.0	0.0	2.0	0.0	1.0	2.0	2.0	2.0	2.0	3.0	0.0	0.0	1.0	0.0	0.0
otu38392	0.0	0.0	0.0	0.0	0.0	3.0	0.0	0.0	0.0	0.0	0.0	0.0	0.0	0.0	0.0	6.0	0.0	30.0	0.0	14.0	3.0	0.0	0.0	3.0	0.0	0.0	0.0	0.0	0.0	0.0	0.0	0.0	0.0	0.0	0.0	0.0	0.0	0.0	0.0	0.0	0.0	4.0	0.0	0.0	4.0	0.0	0.0	0.0	0.0
otu40859	3.0	0.0	1.0	8.0	0.0	5.0	7.0	0.0	0.0	0.0	0.0	5.0	2.0	4.0	0.0	0.0	3.0	0.0	3.0	0.0	2.0	0.0	0.0	0.0	2.0	0.0	0.0	5.0	0.0	0.0	0.0	0.0	0.0	2.0	0.0	0.0	4.0	0.0	0.0	0.0	0.0	0.0	0.0	0.0	0.0	0.0	0.0	0.0	0.0
otu43176	0.0	7.0	5.0	3.0	1.0	0.0	3.0	0.0	2.0	3.0	2.0	0.0	0.0	0.0	3.0	0.0	0.0	0.0	0.0	0.0	0.0	0.0	0.0	0.0	0.0	2.0	3.0	0.0	3.0	0.0	14.0	2.0	3.0	2.0	2.0	0.0	0.0	0.0	0.0	0.0	0.0	0.0	0.0	0.0	0.0	0.0	0.0	0.0	0.0
otu6882	0.0	0.0	0.0	0.0	0.0	0.0	0.0	0.0	0.0	0.0	0.0	3.0	0.0	0.0	0.0	0.0	0.0	0.0	11.0	7.0	10.0	0.0	15.0	8.0	2.0	0.0	0.0	0.0	0.0	0.0	0.0	0.0	0.0	0.0	0.0	0.0	2.0	0.0	0.0	0.0	0.0	2.0	0.0	0.0	0.0	2.0	1.0	0.0	0.0
otu19588	0.0	0.0	0.0	0.0	0.0	2.0	0.0	0.0	5.0	0.0	12.0	0.0	0.0	5.0	9.0	2.0	2.0	0.0	0.0	0.0	0.0	0.0	5.0	2.0	0.0	0.0	0.0	0.0	0.0	0.0	0.0	0.0	0.0	2.0	0.0	0.0	0.0	0.0	1.0	2.0	0.0	2.0	0.0	0.0	0.0	0.0	0.0	2.0	8.0
otu20202	0.0	0.0	2.0	1.0	0.0	2.0	3.0	0.0	0.0	0.0	0.0	0.0	2.0	2.0	0.0	2.0	2.0	2.0	2.0	1.0	4.0	0.0	5.0	2.0	3.0	0.0	0.0	0.0	0.0	1.0	0.0	0.0	0.0	4.0	0.0	0.0	0.0	2.0	1.0	2.0	0.0	0.0	0.0	0.0	0.0	3.0	4.0	6.0	2.0
otu21412	0.0	0.0	1.0	0.0	0.0	0.0	0.0	3.0	2.0	4.0	0.0	0.0	1.0	0.0	0.0	2.0	0.0	2.0	7.0	1.0	0.0	0.0	0.0	2.0	0.0	0.0	0.0	0.0	0.0	15.0	0.0	0.0	2.0	2.0	2.0	0.0	0.0	0.0	2.0	0.0	2.0	0.0	0.0	0.0	4.0	0.0	1.0	0.0	0.0
otu28949	0.0	0.0	0.0	0.0	0.0	2.0	3.0	0.0	0.0	0.0	0.0	0.0	0.0	0.0	0.0	4.0	0.0	7.0	0.0	5.0	12.0	3.0	4.0	6.0	0.0	0.0	0.0	0.0	0.0	0.0	0.0	0.0	0.0	3.0	0.0	0.0	0.0	0.0	0.0	2.0	0.0	0.0	0.0	0.0	0.0	0.0	4.0	0.0	0.0
otu30012	0.0	0.0	0.0	0.0	0.0	1.0	0.0	2.0	3.0	0.0	0.0	0.0	3.0	0.0	0.0	2.0	0.0	0.0	0.0	1.0	3.0	5.0	0.0	0.0	0.0	0.0	0.0	0.0	0.0	0.0	0.0	0.0	0.0	0.0	0.0	0.0	0.0	0.0	2.0	2.0	3.0	9.0	13.0	0.0	2.0	0.0	4.0	0.0	3.0
otu34932	4.0	0.0	1.0	0.0	0.0	0.0	0.0	4.0	0.0	0.0	3.0	2.0	0.0	3.0	0.0	8.0	2.0	0.0	8.0	4.0	0.0	0.0	0.0	3.0	0.0	0.0	0.0	0.0	0.0	0.0	0.0	0.0	3.0	0.0	0.0	5.0	0.0	0.0	0.0	0.0	2.0	5.0	3.0	0.0	2.0	0.0	0.0	0.0	2.0
otu35262	0.0	0.0	0.0	0.0	0.0	9.0	0.0	0.0	0.0	0.0	0.0	0.0	2.0	2.0	0.0	0.0	0.0	8.0	0.0	7.0	4.0	13.0	0.0	0.0	0.0	0.0	0.0	0.0	0.0	0.0	0.0	0.0	0.0	0.0	4.0	0.0	0.0	0.0	0.0	0.0	2.0	0.0	0.0	2.0	0.0	0.0	5.0	4.0	0.0
otu37771	0.0	0.0	0.0	0.0	0.0	0.0	0.0	0.0	0.0	0.0	0.0	0.0	0.0	0.0	0.0	2.0	0.0	0.0	1.0	2.0	1.0	3.0	10.0	0.0	2.0	0.0	0.0	2.0	0.0	0.0	0.0	0.0	0.0	0.0	0.0	2.0	0.0	8.0	0.0	0.0	2.0	9.0	0.0	6.0	0.0	2.0	0.0	2.0	2.0
otu38962	0.0	0.0	0.0	0.0	0.0	0.0	0.0	0.0	0.0	0.0	0.0	0.0	0.0	0.0	18.0	0.0	0.0	0.0	0.0	0.0	0.0	6.0	0.0	0.0	0.0	0.0	0.0	0.0	0.0	0.0	0.0	0.0	0.0	0.0	0.0	0.0	0.0	0.0	12.0	13.0	0.0	4.0	0.0	0.0	0.0	0.0	1.0	0.0	0.0
otu39565	0.0	0.0	0.0	0.0	0.0	0.0	0.0	0.0	0.0	0.0	2.0	3.0	2.0	0.0	2.0	0.0	6.0	2.0	0.0	4.0	2.0	0.0	1.0	2.0	0.0	0.0	0.0	0.0	0.0	0.0	0.0	2.0	3.0	4.0	2.0	2.0	0.0	0.0	0.0	6.0	2.0	2.0	4.0	2.0	2.0	0.0	4.0	0.0	3.0
otu41451	0.0	0.0	0.0	0.0	0.0	2.0	0.0	0.0	0.0	0.0	0.0	0.0	0.0	0.0	3.0	0.0	0.0	0.0	0.0	0.0	3.0	22.0	0.0	0.0	0.0	0.0	0.0	7.0	0.0	0.0	0.0	0.0	0.0	0.0	3.0	0.0	0.0	0.0	0.0	0.0	0.0	0.0	3.0	0.0	0.0	1.0	9.0	2.0	3.0
otu41464	0.0	0.0	0.0	0.0	0.0	0.0	0.0	0.0	0.0	0.0	0.0	0.0	0.0	0.0	0.0	6.0	0.0	3.0	28.0	7.0	15.0	0.0	0.0	0.0	2.0	0.0	0.0	0.0	0.0	0.0	0.0	0.0	0.0	0.0	0.0	0.0	0.0	0.0	0.0	0.0	0.0	0.0	0.0	0.0	0.0	0.0	0.0	0.0	2.0
otu43348	0.0	0.0	0.0	0.0	0.0	0.0	0.0	0.0	0.0	7.0	0.0	0.0	2.0	0.0	0.0	0.0	0.0	0.0	2.0	0.0	3.0	5.0	5.0	5.0	1.0	0.0	0.0	0.0	0.0	0.0	0.0	0.0	0.0	0.0	2.0	0.0	0.0	0.0	0.0	0.0	0.0	3.0	0.0	0.0	0.0	4.0	4.0	9.0	5.0
otu6261	0.0	0.0	0.0	0.0	0.0	0.0	0.0	0.0	0.0	0.0	0.0	0.0	2.0	0.0	0.0	14.0	0.0	3.0	0.0	9.0	0.0	0.0	2.0	0.0	0.0	0.0	0.0	0.0	0.0	0.0	0.0	0.0	19.0	0.0	2.0	0.0	0.0	0.0	0.0	2.0	0.0	2.0	2.0	0.0	8.0	0.0	0.0	0.0	0.0
otu7915	0.0	0.0	4.0	2.0	2.0	0.0	4.0	2.0	2.0	1.0	4.0	2.0	0.0	3.0	2.0	0.0	0.0	0.0	4.0	1.0	2.0	0.0	0.0	0.0	0.0	1.0	0.0	1.0	1.0	0.0	0.0	3.0	0.0	0.0	0.0	0.0	2.0	0.0	2.0	0.0	3.0	2.0	0.0	2.0	0.0	0.0	0.0	0.0	0.0
otu8845	0.0	0.0	0.0	0.0	0.0	3.0	5.0	1.0	5.0	5.0	2.0	2.0	0.0	2.0	0.0	0.0	0.0	0.0	0.0	0.0	0.0	0.0	0.0	0.0	0.0	6.0	0.0	0.0	0.0	0.0	6.0	2.0	0.0	4.0	6.0	0.0	5.0	0.0	3.0	0.0	0.0	2.0	0.0	3.0	0.0	0.0	0.0	0.0	0.0
otu10287	0.0	0.0	0.0	0.0	0.0	0.0	0.0	0.0	0.0	0.0	2.0	0.0	0.0	0.0	0.0	0.0	0.0	4.0	0.0	0.0	0.0	0.0	4.0	0.0	3.0	0.0	0.0	0.0	0.0	0.0	0.0	0.0	0.0	0.0	0.0	0.0	0.0	0.0	0.0	11.0	0.0	0.0	0.0	3.0	0.0	4.0	21.0	9.0	0.0
otu12376	0.0	0.0	1.0	1.0	0.0	0.0	0.0	0.0	0.0	0.0	2.0	2.0	0.0	0.0	0.0	0.0	3.0	0.0	3.0	0.0	0.0	0.0	0.0	0.0	2.0	0.0	0.0	0.0	0.0	15.0	0.0	0.0	0.0	0.0	0.0	4.0	2.0	7.0	0.0	0.0	4.0	2.0	0.0	6.0	2.0	1.0	0.0	3.0	0.0
otu12527	0.0	0.0	0.0	0.0	0.0	2.0	2.0	0.0	0.0	1.0	0.0	3.0	4.0	1.0	0.0	2.0	1.0	3.0	3.0	2.0	1.0	0.0	4.0	4.0	0.0	0.0	0.0	2.0	0.0	0.0	0.0	0.0	0.0	0.0	3.0	0.0	0.0	1.0	1.0	5.0	0.0	0.0	0.0	0.0	0.0	4.0	4.0	8.0	0.0
otu15948	2.0	0.0	4.0	1.0	0.0	0.0	1.0	0.0	5.0	0.0	0.0	2.0	0.0	0.0	0.0	0.0	3.0	0.0	2.0	0.0	1.0	0.0	0.0	4.0	1.0	2.0	0.0	4.0	1.0	2.0	3.0	2.0	0.0	0.0	0.0	0.0	0.0	0.0	0.0	4.0	1.0	2.0	2.0	0.0	0.0	2.0	0.0	6.0	0.0
otu19770	0.0	0.0	0.0	0.0	0.0	0.0	0.0	0.0	0.0	0.0	0.0	0.0	0.0	1.0	0.0	0.0	7.0	2.0	4.0	0.0	7.0	2.0	5.0	3.0	2.0	0.0	0.0	0.0	0.0	1.0	0.0	0.0	0.0	0.0	0.0	0.0	0.0	0.0	0.0	0.0	2.0	3.0	3.0	0.0	2.0	2.0	2.0	3.0	4.0
otu20502	2.0	0.0	4.0	4.0	0.0	0.0	0.0	5.0	2.0	1.0	0.0	0.0	1.0	1.0	1.0	2.0	2.0	3.0	1.0	2.0	1.0	0.0	2.0	0.0	0.0	0.0	0.0	2.0	3.0	0.0	2.0	3.0	5.0	0.0	2.0	3.0	0.0	0.0	0.0	0.0	1.0	0.0	0.0	0.0	0.0	0.0	0.0	0.0	0.0
otu25473	2.0	0.0	0.0	0.0	0.0	0.0	2.0	4.0	0.0	2.0	0.0	0.0	0.0	0.0	1.0	2.0	0.0	3.0	0.0	0.0	0.0	0.0	0.0	0.0	0.0	9.0	0.0	0.0	1.0	0.0	0.0	7.0	0.0	0.0	0.0	11.0	0.0	4.0	0.0	8.0	0.0	3.0	0.0	0.0	0.0	0.0	0.0	0.0	0.0
otu29795	0.0	0.0	0.0	0.0	0.0	0.0	0.0	0.0	0.0	0.0	0.0	0.0	0.0	0.0	0.0	0.0	0.0	0.0	1.0	0.0	0.0	0.0	5.0	10.0	8.0	0.0	0.0	0.0	0.0	0.0	0.0	0.0	0.0	0.0	0.0	0.0	0.0	0.0	0.0	0.0	0.0	0.0	0.0	0.0	2.0	3.0	11.0	17.0	5.0
otu42486	2.0	5.0	1.0	0.0	9.0	2.0	1.0	0.0	0.0	0.0	0.0	0.0	2.0	2.0	1.0	0.0	0.0	0.0	0.0	5.0	3.0	0.0	0.0	0.0	2.0	0.0	0.0	0.0	1.0	3.0	0.0	2.0	0.0	0.0	3.0	0.0	0.0	0.0	1.0	0.0	2.0	2.0	2.0	2.0	0.0	0.0	0.0	0.0	0.0
otu2869	5.0	0.0	0.0	0.0	0.0	3.0	0.0	2.0	13.0	1.0	0.0	0.0	0.0	0.0	0.0	0.0	2.0	0.0	0.0	0.0	0.0	0.0	0.0	0.0	0.0	8.0	0.0	1.0	0.0	0.0	13.0	3.0	0.0	0.0	4.0	2.0	0.0	0.0	0.0	0.0	0.0	0.0	0.0	0.0	0.0	0.0	0.0	0.0	0.0
otu9737	0.0	0.0	0.0	0.0	0.0	0.0	0.0	0.0	0.0	0.0	0.0	0.0	0.0	0.0	0.0	3.0	0.0	2.0	0.0	6.0	3.0	2.0	0.0	5.0	15.0	0.0	0.0	0.0	0.0	0.0	0.0	0.0	0.0	0.0	2.0	0.0	0.0	0.0	2.0	0.0	1.0	0.0	3.0	0.0	0.0	12.0	2.0	3.0	2.0
otu9875	0.0	0.0	3.0	2.0	0.0	3.0	0.0	1.0	5.0	2.0	5.0	2.0	2.0	0.0	0.0	3.0	3.0	2.0	1.0	0.0	0.0	0.0	2.0	3.0	1.0	0.0	0.0	2.0	2.0	0.0	0.0	2.0	0.0	0.0	0.0	2.0	0.0	3.0	0.0	2.0	1.0	2.0	0.0	0.0	0.0	0.0	0.0	2.0	2.0
otu16549	1.0	0.0	1.0	0.0	0.0	1.0	0.0	0.0	0.0	2.0	0.0	2.0	4.0	2.0	0.0	0.0	5.0	0.0	4.0	1.0	3.0	0.0	5.0	4.0	0.0	0.0	0.0	0.0	0.0	0.0	0.0	0.0	0.0	0.0	2.0	0.0	2.0	2.0	2.0	0.0	0.0	0.0	0.0	0.0	0.0	4.0	4.0	4.0	2.0
otu16717	0.0	0.0	0.0	0.0	0.0	0.0	0.0	0.0	0.0	0.0	0.0	0.0	0.0	0.0	0.0	2.0	10.0	8.0	8.0	8.0	0.0	0.0	5.0	14.0	0.0	0.0	0.0	0.0	0.0	0.0	0.0	0.0	0.0	0.0	0.0	0.0	0.0	0.0	3.0	0.0	0.0	0.0	0.0	0.0	0.0	1.0	0.0	2.0	0.0
otu23340	0.0	0.0	0.0	0.0	0.0	0.0	0.0	0.0	0.0	0.0	0.0	0.0	0.0	0.0	0.0	0.0	3.0	2.0	2.0	0.0	0.0	0.0	3.0	10.0	4.0	0.0	0.0	0.0	0.0	0.0	0.0	0.0	0.0	0.0	0.0	0.0	0.0	0.0	0.0	0.0	4.0	2.0	6.0	9.0	2.0	7.0	5.0	6.0	0.0
otu27680	0.0	0.0	0.0	0.0	0.0	0.0	0.0	0.0	66.0	0.0	0.0	0.0	0.0	0.0	0.0	0.0	0.0	0.0	0.0	0.0	0.0	0.0	0.0	0.0	0.0	0.0	0.0	0.0	0.0	0.0	0.0	0.0	0.0	0.0	0.0	0.0	0.0	0.0	0.0	0.0	0.0	0.0	0.0	0.0	0.0	0.0	0.0	0.0	0.0
otu29568	0.0	0.0	0.0	0.0	0.0	0.0	0.0	0.0	0.0	0.0	0.0	0.0	0.0	0.0	0.0	3.0	7.0	3.0	2.0	3.0	0.0	3.0	3.0	0.0	0.0	0.0	0.0	0.0	0.0	0.0	0.0	0.0	0.0	0.0	0.0	0.0	0.0	6.0	0.0	0.0	3.0	4.0	0.0	9.0	0.0	2.0	3.0	6.0	2.0
otu32365	0.0	0.0	5.0	1.0	0.0	0.0	8.0	3.0	4.0	7.0	2.0	2.0	0.0	0.0	0.0	0.0	0.0	0.0	0.0	0.0	0.0	0.0	0.0	0.0	0.0	0.0	0.0	0.0	2.0	0.0	6.0	7.0	2.0	0.0	0.0	0.0	0.0	8.0	0.0	0.0	0.0	0.0	0.0	0.0	0.0	0.0	0.0	0.0	0.0
otu33308	2.0	0.0	0.0	5.0	0.0	0.0	1.0	3.0	10.0	3.0	0.0	0.0	0.0	0.0	0.0	3.0	7.0	2.0	0.0	0.0	0.0	0.0	2.0	4.0	0.0	0.0	0.0	0.0	1.0	3.0	1.0	0.0	0.0	0.0	0.0	0.0	0.0	2.0	0.0	3.0	0.0	0.0	0.0	0.0	2.0	0.0	0.0	0.0	0.0
otu35604	0.0	0.0	0.0	0.0	0.0	0.0	0.0	3.0	0.0	0.0	0.0	20.0	5.0	9.0	0.0	4.0	0.0	0.0	0.0	3.0	0.0	0.0	0.0	0.0	0.0	0.0	0.0	0.0	0.0	0.0	0.0	0.0	0.0	0.0	0.0	0.0	10.0	0.0	0.0	0.0	0.0	0.0	0.0	0.0	5.0	0.0	0.0	2.0	0.0
otu36037	9.0	6.0	5.0	8.0	1.0	0.0	0.0	0.0	3.0	0.0	0.0	0.0	0.0	0.0	0.0	0.0	0.0	0.0	0.0	0.0	0.0	0.0	0.0	0.0	0.0	8.0	5.0	2.0	0.0	2.0	0.0	0.0	4.0	0.0	0.0	0.0	2.0	0.0	0.0	0.0	0.0	0.0	0.0	0.0	0.0	0.0	0.0	0.0	0.0
otu37608	2.0	0.0	6.0	7.0	0.0	2.0	0.0	0.0	4.0	0.0	0.0	0.0	0.0	0.0	0.0	0.0	0.0	0.0	0.0	0.0	0.0	0.0	0.0	0.0	0.0	7.0	0.0	1.0	0.0	0.0	14.0	10.0	0.0	0.0	0.0	0.0	0.0	2.0	0.0	0.0	0.0	0.0	0.0	0.0	0.0	0.0	0.0	0.0	0.0
otu39802	0.0	0.0	2.0	0.0	0.0	0.0	0.0	0.0	0.0	2.0	0.0	2.0	3.0	2.0	0.0	0.0	1.0	0.0	3.0	2.0	3.0	0.0	4.0	4.0	1.0	0.0	0.0	1.0	0.0	1.0	0.0	0.0	0.0	0.0	2.0	0.0	0.0	0.0	1.0	2.0	0.0	2.0	0.0	0.0	0.0	5.0	6.0	8.0	2.0
otu44553	0.0	4.0	0.0	0.0	17.0	0.0	0.0	0.0	0.0	28.0	0.0	0.0	0.0	0.0	0.0	0.0	0.0	0.0	0.0	0.0	0.0	0.0	0.0	0.0	0.0	2.0	10.0	0.0	0.0	0.0	0.0	0.0	0.0	0.0	0.0	0.0	0.0	0.0	0.0	0.0	0.0	0.0	0.0	0.0	0.0	0.0	0.0	0.0	0.0
otu1673	0.0	0.0	0.0	0.0	0.0	0.0	0.0	7.0	3.0	0.0	6.0	0.0	2.0	2.0	0.0	6.0	3.0	3.0	0.0	0.0	0.0	0.0	2.0	0.0	3.0	0.0	0.0	3.0	0.0	1.0	0.0	10.0	0.0	0.0	0.0	3.0	0.0	4.0	0.0	0.0	0.0	0.0	0.0	0.0	2.0	0.0	0.0	0.0	0.0
otu5849	0.0	0.0	0.0	0.0	0.0	1.0	2.0	4.0	0.0	0.0	0.0	5.0	2.0	3.0	2.0	2.0	3.0	3.0	0.0	0.0	3.0	0.0	0.0	0.0	0.0	0.0	0.0	0.0	0.0	0.0	0.0	0.0	0.0	0.0	0.0	1.0	2.0	0.0	1.0	2.0	3.0	3.0	0.0	5.0	2.0	1.0	3.0	0.0	4.0
otu12379	0.0	0.0	0.0	0.0	0.0	1.0	3.0	0.0	2.0	5.0	2.0	0.0	0.0	1.0	1.0	4.0	0.0	8.0	0.0	0.0	0.0	0.0	0.0	0.0	0.0	3.0	0.0	0.0	0.0	2.0	2.0	3.0	0.0	0.0	2.0	5.0	5.0	4.0	0.0	2.0	0.0	0.0	0.0	0.0	0.0	0.0	0.0	0.0	2.0
otu17292	1.0	0.0	0.0	0.0	0.0	4.0	0.0	2.0	0.0	1.0	0.0	0.0	4.0	0.0	0.0	0.0	3.0	11.0	0.0	4.0	0.0	0.0	3.0	3.0	0.0	0.0	0.0	0.0	0.0	6.0	0.0	0.0	0.0	0.0	0.0	0.0	3.0	3.0	0.0	0.0	0.0	4.0	2.0	0.0	0.0	0.0	0.0	0.0	0.0
otu18447	0.0	0.0	0.0	0.0	0.0	0.0	0.0	0.0	0.0	0.0	11.0	0.0	5.0	0.0	1.0	0.0	0.0	0.0	0.0	0.0	3.0	2.0	5.0	2.0	4.0	0.0	0.0	0.0	0.0	0.0	0.0	0.0	0.0	0.0	0.0	0.0	0.0	0.0	6.0	0.0	0.0	7.0	0.0	3.0	0.0	2.0	0.0	3.0	3.0
otu18608	0.0	0.0	0.0	0.0	0.0	2.0	0.0	0.0	0.0	0.0	0.0	0.0	0.0	0.0	0.0	3.0	0.0	10.0	2.0	4.0	4.0	4.0	0.0	3.0	6.0	0.0	0.0	0.0	0.0	0.0	0.0	0.0	0.0	0.0	0.0	0.0	0.0	0.0	0.0	1.0	1.0	0.0	4.0	2.0	2.0	1.0	0.0	2.0	2.0
otu19942	0.0	0.0	0.0	0.0	0.0	0.0	0.0	0.0	0.0	0.0	0.0	0.0	0.0	0.0	0.0	10.0	0.0	7.0	0.0	22.0	0.0	0.0	0.0	3.0	0.0	0.0	0.0	0.0	0.0	0.0	0.0	0.0	0.0	0.0	0.0	0.0	0.0	0.0	0.0	6.0	3.0	0.0	4.0	4.0	6.0	0.0	0.0	0.0	0.0
otu23494	7.0	0.0	6.0	14.0	0.0	1.0	1.0	2.0	4.0	0.0	4.0	0.0	0.0	0.0	0.0	0.0	2.0	0.0	0.0	0.0	0.0	0.0	3.0	0.0	0.0	0.0	0.0	0.0	2.0	0.0	1.0	0.0	2.0	0.0	0.0	0.0	2.0	3.0	0.0	0.0	0.0	0.0	0.0	0.0	0.0	0.0	0.0	0.0	0.0
otu26866	1.0	0.0	2.0	3.0	1.0	1.0	3.0	3.0	1.0	1.0	1.0	0.0	3.0	2.0	3.0	0.0	1.0	0.0	0.0	0.0	1.0	2.0	0.0	0.0	3.0	2.0	0.0	0.0	0.0	2.0	3.0	0.0	0.0	1.0	0.0	0.0	0.0	0.0	1.0	0.0	0.0	0.0	2.0	0.0	5.0	1.0	0.0	0.0	0.0
otu29485	0.0	0.0	0.0	0.0	0.0	0.0	0.0	0.0	0.0	0.0	0.0	0.0	0.0	0.0	0.0	3.0	3.0	7.0	4.0	4.0	4.0	2.0	6.0	8.0	6.0	0.0	0.0	0.0	0.0	0.0	0.0	0.0	0.0	0.0	0.0	0.0	0.0	0.0	0.0	0.0	3.0	3.0	2.0	4.0	0.0	1.0	0.0	0.0	2.0
otu35986	0.0	0.0	0.0	0.0	0.0	0.0	0.0	2.0	0.0	0.0	0.0	4.0	0.0	0.0	1.0	0.0	6.0	4.0	0.0	0.0	0.0	0.0	0.0	0.0	0.0	0.0	0.0	0.0	5.0	0.0	4.0	0.0	0.0	7.0	0.0	0.0	0.0	0.0	2.0	0.0	3.0	5.0	3.0	9.0	0.0	0.0	0.0	2.0	2.0
otu37425	0.0	0.0	0.0	0.0	0.0	0.0	0.0	0.0	0.0	0.0	0.0	0.0	2.0	2.0	0.0	0.0	0.0	8.0	0.0	4.0	1.0	0.0	0.0	3.0	2.0	0.0	0.0	2.0	0.0	0.0	0.0	0.0	0.0	0.0	0.0	0.0	3.0	0.0	0.0	0.0	7.0	0.0	2.0	0.0	0.0	8.0	5.0	4.0	2.0
otu42844	2.0	0.0	0.0	1.0	0.0	0.0	1.0	0.0	2.0	0.0	0.0	0.0	0.0	0.0	1.0	2.0	0.0	0.0	2.0	2.0	1.0	0.0	0.0	0.0	0.0	11.0	0.0	9.0	3.0	0.0	0.0	0.0	2.0	0.0	2.0	0.0	2.0	0.0	0.0	4.0	0.0	0.0	0.0	0.0	0.0	2.0	1.0	0.0	2.0
otu44784	2.0	0.0	2.0	1.0	0.0	3.0	6.0	1.0	3.0	2.0	9.0	3.0	3.0	0.0	0.0	0.0	0.0	0.0	0.0	1.0	1.0	0.0	0.0	0.0	0.0	0.0	0.0	0.0	0.0	0.0	3.0	2.0	3.0	0.0	0.0	0.0	2.0	3.0	0.0	0.0	3.0	3.0	0.0	0.0	2.0	0.0	0.0	0.0	0.0
otu140	0.0	0.0	0.0	0.0	0.0	0.0	2.0	13.0	0.0	0.0	0.0	0.0	0.0	0.0	0.0	0.0	0.0	0.0	0.0	0.0	0.0	0.0	0.0	0.0	0.0	0.0	0.0	10.0	4.0	4.0	0.0	21.0	0.0	0.0	0.0	2.0	0.0	4.0	0.0	3.0	0.0	0.0	0.0	0.0	0.0	0.0	0.0	0.0	0.0
otu2749	0.0	0.0	9.0	3.0	0.0	0.0	0.0	0.0	0.0	0.0	0.0	11.0	2.0	0.0	3.0	0.0	2.0	0.0	0.0	0.0	0.0	3.0	0.0	0.0	0.0	0.0	0.0	0.0	0.0	0.0	0.0	0.0	0.0	0.0	0.0	0.0	6.0	0.0	3.0	0.0	0.0	0.0	13.0	2.0	0.0	0.0	0.0	0.0	2.0
otu3060	0.0	0.0	0.0	0.0	0.0	0.0	0.0	0.0	0.0	0.0	0.0	0.0	0.0	0.0	0.0	0.0	0.0	3.0	3.0	0.0	6.0	17.0	2.0	20.0	11.0	0.0	0.0	0.0	0.0	0.0	0.0	0.0	0.0	0.0	0.0	0.0	0.0	0.0	0.0	0.0	0.0	0.0	0.0	0.0	0.0	0.0	0.0	0.0	0.0
otu4234	0.0	0.0	0.0	0.0	0.0	0.0	0.0	6.0	4.0	0.0	0.0	2.0	2.0	0.0	0.0	13.0	3.0	5.0	0.0	0.0	0.0	0.0	2.0	0.0	1.0	0.0	0.0	0.0	0.0	0.0	0.0	0.0	0.0	0.0	0.0	0.0	0.0	0.0	1.0	0.0	4.0	0.0	0.0	0.0	7.0	0.0	0.0	0.0	0.0
otu6251	2.0	0.0	1.0	0.0	0.0	3.0	1.0	2.0	2.0	1.0	0.0	2.0	5.0	1.0	2.0	0.0	3.0	7.0	0.0	0.0	0.0	0.0	0.0	2.0	0.0	0.0	1.0	1.0	0.0	0.0	2.0	0.0	2.0	0.0	0.0	0.0	0.0	0.0	0.0	5.0	2.0	0.0	2.0	4.0	0.0	0.0	0.0	0.0	2.0
otu6960	0.0	0.0	0.0	0.0	0.0	7.0	0.0	0.0	0.0	3.0	0.0	2.0	0.0	0.0	0.0	5.0	4.0	0.0	0.0	3.0	3.0	0.0	0.0	0.0	0.0	0.0	0.0	0.0	0.0	0.0	0.0	5.0	6.0	2.0	4.0	0.0	0.0	0.0	0.0	2.0	4.0	3.0	0.0	0.0	3.0	0.0	0.0	0.0	0.0
otu9697	0.0	0.0	0.0	0.0	0.0	0.0	0.0	0.0	0.0	0.0	0.0	0.0	0.0	0.0	13.0	0.0	0.0	0.0	0.0	0.0	0.0	44.0	0.0	0.0	0.0	0.0	0.0	0.0	0.0	0.0	0.0	0.0	0.0	0.0	0.0	0.0	0.0	0.0	0.0	2.0	0.0	0.0	0.0	0.0	0.0	0.0	0.0	0.0	0.0
otu13691	0.0	0.0	0.0	0.0	0.0	0.0	1.0	0.0	3.0	6.0	0.0	2.0	0.0	0.0	0.0	5.0	0.0	0.0	0.0	0.0	0.0	0.0	2.0	2.0	0.0	9.0	0.0	2.0	0.0	0.0	10.0	0.0	3.0	0.0	0.0	5.0	0.0	3.0	0.0	0.0	0.0	0.0	0.0	0.0	2.0	2.0	0.0	2.0	0.0
otu14903	0.0	0.0	0.0	0.0	0.0	4.0	2.0	3.0	0.0	3.0	12.0	8.0	0.0	4.0	0.0	2.0	3.0	2.0	0.0	0.0	0.0	0.0	0.0	0.0	0.0	0.0	0.0	0.0	0.0	2.0	0.0	2.0	2.0	0.0	0.0	2.0	0.0	0.0	0.0	0.0	0.0	0.0	0.0	7.0	2.0	0.0	0.0	0.0	0.0
otu15971	0.0	0.0	3.0	0.0	0.0	7.0	1.0	0.0	0.0	0.0	4.0	2.0	4.0	3.0	1.0	0.0	4.0	0.0	0.0	0.0	0.0	0.0	0.0	0.0	0.0	0.0	0.0	0.0	0.0	4.0	3.0	2.0	0.0	0.0	0.0	0.0	2.0	2.0	0.0	0.0	6.0	3.0	0.0	0.0	5.0	0.0	0.0	0.0	0.0
otu16553	2.0	0.0	1.0	0.0	0.0	2.0	0.0	0.0	0.0	1.0	0.0	0.0	0.0	0.0	0.0	0.0	0.0	0.0	0.0	0.0	0.0	0.0	3.0	0.0	0.0	1.0	0.0	1.0	0.0	1.0	0.0	0.0	4.0	2.0	0.0	0.0	0.0	1.0	0.0	0.0	0.0	10.0	0.0	3.0	2.0	8.0	7.0	7.0	0.0
otu18782	0.0	0.0	1.0	0.0	0.0	0.0	1.0	0.0	0.0	0.0	0.0	0.0	0.0	0.0	0.0	3.0	0.0	2.0	0.0	0.0	0.0	0.0	8.0	9.0	0.0	0.0	0.0	0.0	0.0	10.0	0.0	0.0	2.0	0.0	0.0	0.0	0.0	0.0	0.0	0.0	0.0	0.0	0.0	0.0	0.0	5.0	16.0	2.0	0.0
otu20655	4.0	3.0	4.0	11.0	3.0	0.0	5.0	0.0	4.0	0.0	2.0	0.0	0.0	0.0	0.0	0.0	0.0	0.0	2.0	0.0	0.0	0.0	0.0	0.0	0.0	2.0	7.0	2.0	0.0	1.0	0.0	2.0	2.0	0.0	0.0	0.0	0.0	0.0	0.0	0.0	0.0	0.0	3.0	0.0	0.0	0.0	0.0	0.0	0.0
otu22632	1.0	0.0	0.0	0.0	0.0	5.0	0.0	0.0	2.0	3.0	0.0	0.0	0.0	0.0	0.0	4.0	0.0	12.0	2.0	4.0	0.0	2.0	4.0	6.0	2.0	0.0	0.0	0.0	0.0	3.0	0.0	0.0	2.0	0.0	0.0	0.0	0.0	0.0	0.0	0.0	0.0	0.0	0.0	0.0	0.0	1.0	1.0	0.0	0.0
otu25815	0.0	0.0	0.0	0.0	0.0	0.0	0.0	0.0	0.0	0.0	0.0	0.0	0.0	0.0	0.0	0.0	0.0	0.0	0.0	0.0	0.0	0.0	0.0	0.0	0.0	0.0	0.0	63.0	0.0	0.0	0.0	0.0	0.0	0.0	0.0	0.0	0.0	0.0	0.0	0.0	0.0	0.0	0.0	0.0	0.0	0.0	0.0	0.0	0.0
otu28367	5.0	16.0	0.0	0.0	3.0	0.0	0.0	0.0	2.0	0.0	0.0	0.0	0.0	3.0	1.0	0.0	0.0	0.0	0.0	0.0	0.0	2.0	0.0	0.0	0.0	0.0	3.0	0.0	0.0	2.0	2.0	0.0	2.0	1.0	4.0	2.0	0.0	1.0	0.0	0.0	3.0	0.0	0.0	0.0	2.0	0.0	0.0	0.0	0.0
otu28492	0.0	0.0	0.0	0.0	0.0	0.0	0.0	0.0	0.0	0.0	0.0	0.0	0.0	0.0	0.0	0.0	0.0	0.0	0.0	0.0	1.0	8.0	8.0	2.0	1.0	0.0	0.0	0.0	0.0	0.0	0.0	0.0	0.0	0.0	0.0	0.0	0.0	0.0	0.0	0.0	0.0	0.0	0.0	0.0	0.0	5.0	7.0	10.0	10.0
otu32726	0.0	0.0	0.0	0.0	0.0	0.0	5.0	4.0	0.0	0.0	0.0	3.0	0.0	2.0	3.0	0.0	0.0	0.0	0.0	0.0	0.0	0.0	0.0	0.0	0.0	0.0	0.0	0.0	23.0	0.0	10.0	0.0	0.0	4.0	0.0	0.0	0.0	0.0	0.0	0.0	0.0	0.0	0.0	0.0	0.0	0.0	0.0	0.0	0.0
otu43678	0.0	0.0	0.0	0.0	0.0	0.0	0.0	0.0	1.0	0.0	3.0	3.0	0.0	2.0	0.0	3.0	3.0	3.0	0.0	0.0	0.0	0.0	0.0	0.0	0.0	0.0	0.0	0.0	1.0	4.0	0.0	3.0	2.0	2.0	0.0	2.0	2.0	9.0	1.0	4.0	1.0	0.0	0.0	4.0	2.0	0.0	0.0	0.0	0.0
otu553	0.0	0.0	0.0	0.0	0.0	0.0	0.0	0.0	0.0	0.0	0.0	0.0	0.0	0.0	0.0	0.0	0.0	0.0	8.0	0.0	0.0	0.0	6.0	5.0	1.0	0.0	0.0	0.0	0.0	0.0	0.0	0.0	0.0	0.0	0.0	0.0	0.0	0.0	0.0	0.0	0.0	8.0	0.0	2.0	4.0	9.0	4.0	3.0	7.0
otu3328	0.0	0.0	0.0	0.0	0.0	0.0	5.0	1.0	5.0	0.0	3.0	0.0	0.0	0.0	0.0	0.0	2.0	0.0	0.0	0.0	0.0	0.0	0.0	0.0	0.0	0.0	0.0	10.0	3.0	0.0	0.0	13.0	0.0	1.0	0.0	0.0	0.0	3.0	0.0	2.0	0.0	2.0	4.0	3.0	0.0	0.0	0.0	0.0	0.0
otu4328	5.0	0.0	0.0	0.0	0.0	2.0	0.0	8.0	0.0	0.0	0.0	3.0	2.0	5.0	3.0	2.0	2.0	2.0	2.0	0.0	1.0	0.0	0.0	0.0	0.0	0.0	0.0	0.0	0.0	0.0	5.0	0.0	0.0	4.0	2.0	0.0	0.0	0.0	1.0	0.0	1.0	0.0	0.0	4.0	0.0	0.0	0.0	2.0	2.0
otu5579	2.0	0.0	3.0	0.0	0.0	0.0	2.0	2.0	2.0	2.0	0.0	0.0	0.0	0.0	0.0	0.0	0.0	2.0	3.0	2.0	0.0	2.0	2.0	6.0	0.0	4.0	0.0	0.0	0.0	9.0	0.0	0.0	4.0	2.0	2.0	0.0	0.0	0.0	0.0	0.0	0.0	0.0	0.0	0.0	0.0	0.0	0.0	2.0	2.0
otu5595	0.0	0.0	0.0	0.0	0.0	2.0	0.0	0.0	10.0	2.0	0.0	0.0	0.0	0.0	0.0	4.0	3.0	0.0	0.0	0.0	1.0	2.0	4.0	0.0	0.0	5.0	0.0	0.0	0.0	0.0	4.0	0.0	2.0	0.0	0.0	4.0	0.0	2.0	0.0	0.0	2.0	0.0	0.0	2.0	4.0	0.0	0.0	0.0	0.0
otu8889	0.0	0.0	0.0	0.0	0.0	1.0	0.0	4.0	2.0	3.0	2.0	0.0	0.0	0.0	0.0	2.0	0.0	0.0	0.0	0.0	0.0	0.0	0.0	0.0	0.0	7.0	0.0	0.0	0.0	0.0	3.0	5.0	0.0	4.0	0.0	12.0	0.0	9.0	3.0	2.0	0.0	0.0	0.0	0.0	0.0	0.0	0.0	0.0	0.0
otu12318	0.0	0.0	2.0	4.0	0.0	1.0	2.0	0.0	0.0	1.0	0.0	0.0	5.0	2.0	0.0	2.0	5.0	2.0	0.0	1.0	0.0	0.0	0.0	0.0	0.0	0.0	0.0	4.0	0.0	2.0	0.0	0.0	0.0	1.0	3.0	0.0	0.0	2.0	0.0	3.0	0.0	0.0	0.0	0.0	0.0	5.0	0.0	3.0	2.0
otu15305	2.0	0.0	0.0	0.0	0.0	1.0	0.0	2.0	3.0	4.0	0.0	0.0	0.0	1.0	1.0	0.0	0.0	2.0	0.0	0.0	0.0	0.0	0.0	0.0	0.0	5.0	0.0	0.0	0.0	0.0	4.0	2.0	0.0	4.0	2.0	5.0	4.0	9.0	2.0	2.0	0.0	0.0	0.0	0.0	0.0	0.0	0.0	0.0	2.0
otu17055	0.0	0.0	0.0	0.0	0.0	0.0	0.0	0.0	2.0	0.0	0.0	0.0	0.0	0.0	3.0	0.0	0.0	0.0	0.0	0.0	0.0	3.0	7.0	7.0	4.0	0.0	0.0	0.0	0.0	0.0	0.0	0.0	0.0	0.0	0.0	0.0	0.0	0.0	8.0	5.0	0.0	0.0	0.0	0.0	0.0	0.0	3.0	3.0	7.0
otu17107	0.0	0.0	0.0	0.0	0.0	0.0	0.0	0.0	0.0	0.0	0.0	4.0	3.0	3.0	3.0	2.0	4.0	2.0	2.0	2.0	3.0	2.0	0.0	0.0	1.0	0.0	0.0	0.0	0.0	0.0	0.0	0.0	0.0	0.0	2.0	0.0	2.0	0.0	0.0	2.0	2.0	2.0	6.0	2.0	0.0	3.0	0.0	3.0	4.0
otu17549	5.0	0.0	0.0	0.0	0.0	0.0	0.0	0.0	4.0	0.0	0.0	0.0	0.0	0.0	0.0	0.0	0.0	0.0	0.0	0.0	0.0	0.0	0.0	0.0	0.0	7.0	0.0	5.0	0.0	6.0	0.0	0.0	0.0	5.0	5.0	2.0	0.0	8.0	0.0	5.0	0.0	0.0	0.0	0.0	0.0	0.0	0.0	0.0	6.0
otu18926	0.0	0.0	1.0	0.0	0.0	0.0	0.0	0.0	2.0	2.0	0.0	0.0	2.0	0.0	1.0	0.0	8.0	0.0	2.0	14.0	0.0	0.0	2.0	0.0	0.0	0.0	0.0	2.0	1.0	1.0	1.0	0.0	0.0	0.0	2.0	0.0	0.0	1.0	0.0	0.0	5.0	0.0	0.0	0.0	0.0	2.0	0.0	0.0	0.0
otu22148	6.0	0.0	3.0	13.0	0.0	5.0	1.0	0.0	5.0	0.0	1.0	0.0	2.0	0.0	1.0	0.0	0.0	0.0	0.0	0.0	0.0	0.0	0.0	0.0	0.0	1.0	0.0	1.0	0.0	0.0	0.0	4.0	3.0	0.0	2.0	0.0	0.0	0.0	0.0	3.0	1.0	0.0	0.0	0.0	0.0	0.0	0.0	0.0	0.0
otu27103	2.0	0.0	1.0	0.0	0.0	0.0	0.0	5.0	0.0	0.0	0.0	2.0	0.0	1.0	0.0	3.0	3.0	5.0	1.0	3.0	1.0	0.0	0.0	0.0	0.0	0.0	0.0	3.0	0.0	0.0	0.0	4.0	0.0	0.0	0.0	2.0	3.0	0.0	1.0	0.0	6.0	0.0	4.0	0.0	0.0	0.0	0.0	0.0	6.0
otu29164	0.0	0.0	0.0	0.0	0.0	4.0	0.0	0.0	0.0	0.0	0.0	0.0	0.0	0.0	2.0	0.0	0.0	8.0	3.0	5.0	6.0	5.0	2.0	0.0	2.0	0.0	0.0	0.0	0.0	0.0	0.0	0.0	0.0	4.0	2.0	0.0	0.0	0.0	0.0	0.0	0.0	0.0	0.0	0.0	0.0	2.0	3.0	0.0	0.0
otu31020	0.0	0.0	0.0	0.0	0.0	0.0	0.0	3.0	0.0	0.0	6.0	5.0	2.0	3.0	0.0	4.0	15.0	6.0	0.0	0.0	1.0	0.0	0.0	0.0	2.0	0.0	0.0	0.0	0.0	0.0	0.0	0.0	0.0	0.0	0.0	0.0	0.0	2.0	0.0	0.0	5.0	2.0	3.0	0.0	0.0	0.0	0.0	0.0	0.0
otu32764	0.0	0.0	0.0	0.0	0.0	0.0	4.0	2.0	0.0	1.0	0.0	0.0	1.0	0.0	0.0	0.0	4.0	2.0	1.0	0.0	0.0	0.0	2.0	2.0	0.0	0.0	0.0	4.0	0.0	0.0	0.0	8.0	0.0	1.0	0.0	2.0	0.0	5.0	0.0	6.0	0.0	3.0	0.0	2.0	0.0	2.0	3.0	4.0	0.0
otu36028	0.0	0.0	0.0	0.0	0.0	0.0	0.0	0.0	0.0	0.0	0.0	0.0	0.0	0.0	0.0	0.0	0.0	0.0	0.0	0.0	4.0	5.0	9.0	0.0	5.0	0.0	0.0	0.0	0.0	0.0	0.0	0.0	0.0	0.0	0.0	0.0	0.0	0.0	0.0	0.0	0.0	0.0	0.0	0.0	0.0	5.0	6.0	8.0	9.0
otu37847	0.0	0.0	0.0	0.0	0.0	5.0	0.0	0.0	0.0	0.0	0.0	0.0	0.0	0.0	0.0	0.0	0.0	0.0	0.0	0.0	0.0	0.0	0.0	0.0	0.0	0.0	0.0	0.0	0.0	0.0	0.0	0.0	0.0	39.0	15.0	0.0	0.0	0.0	3.0	0.0	0.0	0.0	0.0	0.0	0.0	0.0	0.0	0.0	0.0
otu43447	0.0	0.0	0.0	1.0	0.0	3.0	0.0	2.0	2.0	3.0	0.0	0.0	3.0	1.0	2.0	2.0	0.0	0.0	1.0	2.0	0.0	0.0	0.0	0.0	1.0	0.0	0.0	1.0	2.0	0.0	0.0	2.0	4.0	5.0	2.0	3.0	0.0	0.0	3.0	2.0	1.0	0.0	0.0	0.0	2.0	2.0	0.0	0.0	0.0
otu43749	2.0	0.0	0.0	4.0	0.0	5.0	2.0	4.0	5.0	0.0	7.0	2.0	2.0	0.0	0.0	2.0	3.0	2.0	5.0	0.0	0.0	0.0	0.0	0.0	0.0	0.0	0.0	0.0	0.0	0.0	0.0	0.0	0.0	0.0	0.0	1.0	0.0	0.0	1.0	0.0	0.0	0.0	0.0	4.0	3.0	0.0	0.0	0.0	0.0
otu1658	0.0	0.0	0.0	0.0	0.0	0.0	0.0	0.0	0.0	0.0	0.0	0.0	0.0	0.0	0.0	0.0	0.0	3.0	0.0	0.0	0.0	0.0	21.0	34.0	0.0	0.0	0.0	0.0	0.0	0.0	0.0	0.0	0.0	0.0	0.0	0.0	0.0	0.0	0.0	0.0	0.0	2.0	0.0	0.0	2.0	2.0	0.0	0.0	0.0
otu2431	0.0	0.0	0.0	0.0	0.0	0.0	0.0	0.0	0.0	0.0	0.0	0.0	0.0	0.0	0.0	0.0	0.0	2.0	2.0	2.0	3.0	0.0	7.0	14.0	6.0	0.0	0.0	0.0	0.0	0.0	0.0	0.0	0.0	0.0	0.0	0.0	0.0	0.0	0.0	0.0	0.0	0.0	0.0	0.0	2.0	5.0	8.0	11.0	2.0
otu2753	0.0	0.0	0.0	0.0	57.0	0.0	0.0	0.0	0.0	0.0	0.0	0.0	0.0	0.0	0.0	0.0	0.0	0.0	0.0	0.0	0.0	0.0	0.0	0.0	0.0	0.0	0.0	0.0	0.0	0.0	0.0	0.0	0.0	0.0	0.0	0.0	0.0	0.0	0.0	0.0	0.0	0.0	0.0	0.0	0.0	0.0	0.0	0.0	0.0
otu6254	0.0	1.0	2.0	0.0	0.0	0.0	0.0	5.0	0.0	10.0	0.0	1.0	3.0	3.0	1.0	0.0	0.0	0.0	0.0	0.0	0.0	0.0	0.0	0.0	0.0	0.0	0.0	0.0	0.0	0.0	2.0	7.0	0.0	1.0	0.0	0.0	2.0	6.0	4.0	2.0	0.0	2.0	0.0	0.0	0.0	0.0	0.0	0.0	0.0
otu9417	0.0	0.0	0.0	1.0	0.0	0.0	0.0	0.0	0.0	0.0	0.0	2.0	0.0	0.0	0.0	0.0	3.0	0.0	3.0	0.0	0.0	0.0	0.0	0.0	1.0	0.0	0.0	0.0	0.0	6.0	0.0	0.0	0.0	0.0	0.0	0.0	2.0	3.0	0.0	0.0	10.0	2.0	0.0	9.0	0.0	2.0	3.0	3.0	0.0
otu9714	0.0	0.0	0.0	0.0	0.0	0.0	0.0	0.0	0.0	0.0	0.0	0.0	2.0	0.0	0.0	7.0	0.0	9.0	0.0	4.0	0.0	0.0	0.0	5.0	3.0	0.0	0.0	0.0	0.0	0.0	0.0	0.0	0.0	0.0	3.0	0.0	0.0	0.0	1.0	2.0	4.0	0.0	3.0	0.0	3.0	6.0	0.0	3.0	3.0
otu9776	2.0	0.0	0.0	0.0	0.0	0.0	0.0	0.0	0.0	0.0	0.0	0.0	0.0	0.0	0.0	0.0	2.0	0.0	3.0	0.0	0.0	0.0	9.0	6.0	3.0	0.0	0.0	0.0	0.0	0.0	0.0	0.0	0.0	1.0	2.0	0.0	0.0	0.0	0.0	0.0	1.0	3.0	0.0	0.0	0.0	9.0	2.0	3.0	0.0
otu14606	0.0	0.0	0.0	0.0	0.0	1.0	0.0	0.0	2.0	2.0	0.0	0.0	1.0	0.0	0.0	10.0	0.0	2.0	0.0	7.0	0.0	0.0	0.0	4.0	0.0	0.0	0.0	0.0	0.0	0.0	0.0	2.0	0.0	1.0	3.0	0.0	0.0	0.0	1.0	12.0	2.0	2.0	0.0	2.0	0.0	0.0	1.0	0.0	2.0
otu21971	0.0	0.0	0.0	0.0	0.0	0.0	0.0	1.0	0.0	0.0	0.0	1.0	0.0	1.0	0.0	0.0	0.0	3.0	4.0	0.0	2.0	0.0	3.0	2.0	0.0	2.0	0.0	0.0	2.0	0.0	0.0	0.0	0.0	4.0	3.0	6.0	2.0	0.0	1.0	0.0	0.0	5.0	0.0	2.0	0.0	2.0	3.0	3.0	4.0
otu27916	0.0	0.0	0.0	0.0	0.0	3.0	0.0	0.0	0.0	2.0	0.0	0.0	0.0	0.0	2.0	7.0	2.0	10.0	2.0	4.0	3.0	2.0	0.0	3.0	0.0	0.0	0.0	0.0	0.0	0.0	0.0	0.0	2.0	1.0	0.0	0.0	0.0	0.0	0.0	0.0	0.0	2.0	4.0	0.0	0.0	2.0	2.0	0.0	3.0
otu28145	6.0	0.0	0.0	6.0	0.0	1.0	2.0	2.0	9.0	0.0	2.0	0.0	0.0	0.0	0.0	0.0	2.0	0.0	0.0	0.0	0.0	0.0	0.0	2.0	0.0	0.0	0.0	0.0	8.0	4.0	0.0	0.0	0.0	0.0	0.0	4.0	0.0	0.0	0.0	2.0	0.0	0.0	0.0	0.0	0.0	0.0	0.0	0.0	0.0
otu32755	2.0	0.0	16.0	0.0	0.0	0.0	0.0	5.0	0.0	1.0	0.0	2.0	4.0	0.0	0.0	0.0	3.0	0.0	0.0	0.0	0.0	0.0	0.0	0.0	0.0	0.0	0.0	3.0	0.0	0.0	0.0	0.0	5.0	0.0	0.0	0.0	0.0	0.0	7.0	0.0	0.0	0.0	0.0	0.0	3.0	0.0	0.0	0.0	0.0
otu36144	4.0	0.0	3.0	1.0	0.0	1.0	0.0	0.0	9.0	3.0	0.0	0.0	0.0	0.0	0.0	0.0	0.0	0.0	0.0	0.0	0.0	0.0	0.0	2.0	0.0	15.0	0.0	3.0	0.0	3.0	0.0	2.0	0.0	0.0	4.0	0.0	0.0	0.0	0.0	0.0	1.0	0.0	0.0	0.0	0.0	0.0	0.0	2.0	0.0
otu37341	0.0	0.0	0.0	0.0	0.0	0.0	0.0	0.0	0.0	2.0	0.0	3.0	2.0	1.0	1.0	0.0	3.0	2.0	0.0	0.0	0.0	2.0	0.0	3.0	2.0	0.0	0.0	0.0	0.0	0.0	0.0	0.0	0.0	0.0	0.0	0.0	6.0	0.0	0.0	15.0	0.0	0.0	6.0	5.0	0.0	0.0	0.0	8.0	0.0
otu42275	0.0	32.0	0.0	0.0	1.0	0.0	0.0	0.0	0.0	0.0	0.0	0.0	0.0	0.0	0.0	0.0	0.0	0.0	0.0	0.0	0.0	0.0	0.0	0.0	0.0	0.0	0.0	0.0	0.0	0.0	0.0	0.0	0.0	11.0	16.0	0.0	0.0	0.0	0.0	0.0	0.0	0.0	0.0	0.0	0.0	0.0	0.0	0.0	0.0
otu1081	0.0	0.0	0.0	4.0	0.0	1.0	0.0	2.0	4.0	0.0	0.0	0.0	0.0	0.0	1.0	0.0	0.0	0.0	1.0	0.0	0.0	4.0	2.0	2.0	1.0	0.0	0.0	7.0	0.0	0.0	1.0	3.0	0.0	0.0	5.0	0.0	0.0	0.0	0.0	0.0	0.0	0.0	0.0	0.0	0.0	0.0	0.0	0.0	6.0
otu2142	0.0	0.0	3.0	2.0	0.0	0.0	0.0	0.0	0.0	0.0	0.0	0.0	0.0	0.0	0.0	0.0	0.0	0.0	0.0	0.0	0.0	0.0	0.0	0.0	0.0	0.0	0.0	0.0	0.0	42.0	0.0	0.0	0.0	0.0	0.0	5.0	0.0	1.0	0.0	0.0	0.0	0.0	0.0	0.0	0.0	0.0	0.0	0.0	0.0
otu2993	0.0	0.0	2.0	5.0	0.0	3.0	3.0	0.0	9.0	2.0	0.0	0.0	0.0	0.0	1.0	0.0	0.0	0.0	0.0	0.0	0.0	0.0	0.0	0.0	0.0	4.0	0.0	0.0	2.0	0.0	7.0	7.0	0.0	0.0	2.0	0.0	0.0	1.0	1.0	2.0	0.0	0.0	0.0	0.0	2.0	0.0	0.0	0.0	0.0
otu3029	0.0	0.0	0.0	0.0	0.0	0.0	0.0	0.0	0.0	0.0	0.0	0.0	0.0	0.0	0.0	0.0	1.0	3.0	3.0	2.0	2.0	0.0	5.0	6.0	4.0	0.0	0.0	0.0	0.0	0.0	0.0	0.0	0.0	0.0	0.0	0.0	0.0	0.0	0.0	0.0	7.0	3.0	3.0	6.0	2.0	10.0	0.0	2.0	0.0
otu3091	0.0	0.0	0.0	0.0	0.0	0.0	0.0	0.0	0.0	0.0	0.0	0.0	0.0	0.0	0.0	0.0	0.0	0.0	1.0	0.0	1.0	0.0	9.0	9.0	7.0	0.0	0.0	0.0	0.0	0.0	0.0	0.0	0.0	0.0	0.0	0.0	0.0	0.0	0.0	0.0	0.0	0.0	0.0	0.0	0.0	2.0	11.0	16.0	2.0
otu5993	0.0	0.0	0.0	0.0	0.0	3.0	3.0	0.0	0.0	0.0	0.0	0.0	5.0	0.0	0.0	0.0	0.0	0.0	4.0	0.0	1.0	0.0	8.0	2.0	0.0	0.0	0.0	2.0	0.0	2.0	0.0	0.0	0.0	0.0	0.0	0.0	0.0	2.0	1.0	2.0	0.0	3.0	0.0	0.0	0.0	11.0	3.0	4.0	0.0
otu9579	0.0	0.0	0.0	0.0	0.0	0.0	0.0	0.0	0.0	0.0	0.0	0.0	3.0	3.0	0.0	0.0	3.0	3.0	0.0	4.0	0.0	0.0	1.0	6.0	2.0	0.0	0.0	0.0	0.0	0.0	0.0	0.0	0.0	0.0	0.0	0.0	4.0	0.0	0.0	0.0	13.0	0.0	5.0	0.0	0.0	4.0	0.0	0.0	2.0
otu16346	2.0	0.0	0.0	0.0	0.0	2.0	0.0	2.0	4.0	5.0	0.0	0.0	0.0	0.0	0.0	0.0	0.0	2.0	0.0	0.0	0.0	0.0	0.0	0.0	0.0	8.0	0.0	0.0	0.0	0.0	4.0	7.0	2.0	2.0	4.0	2.0	0.0	0.0	1.0	3.0	0.0	2.0	0.0	2.0	0.0	0.0	0.0	0.0	0.0
otu20242	0.0	0.0	1.0	0.0	0.0	0.0	0.0	4.0	2.0	0.0	2.0	4.0	2.0	5.0	0.0	3.0	14.0	2.0	0.0	0.0	0.0	0.0	0.0	0.0	0.0	0.0	0.0	0.0	0.0	1.0	0.0	3.0	0.0	2.0	0.0	0.0	2.0	5.0	2.0	0.0	1.0	0.0	0.0	0.0	0.0	0.0	0.0	0.0	0.0
otu27354	0.0	0.0	8.0	1.0	0.0	0.0	5.0	0.0	8.0	21.0	0.0	0.0	0.0	0.0	1.0	0.0	0.0	0.0	0.0	0.0	0.0	0.0	0.0	0.0	0.0	2.0	0.0	0.0	0.0	0.0	0.0	2.0	0.0	0.0	5.0	0.0	0.0	0.0	0.0	0.0	0.0	0.0	0.0	0.0	0.0	0.0	0.0	0.0	0.0
otu28353	0.0	0.0	2.0	2.0	0.0	0.0	1.0	2.0	7.0	5.0	0.0	0.0	0.0	0.0	0.0	3.0	0.0	4.0	2.0	2.0	2.0	0.0	0.0	3.0	0.0	1.0	0.0	0.0	1.0	8.0	0.0	0.0	2.0	0.0	2.0	0.0	0.0	0.0	0.0	0.0	0.0	2.0	0.0	0.0	2.0	3.0	0.0	0.0	2.0
otu31088	0.0	0.0	0.0	0.0	0.0	0.0	0.0	0.0	0.0	0.0	0.0	0.0	0.0	0.0	0.0	0.0	0.0	0.0	3.0	2.0	0.0	0.0	9.0	4.0	7.0	0.0	0.0	0.0	0.0	0.0	0.0	0.0	0.0	0.0	0.0	0.0	0.0	0.0	0.0	0.0	0.0	0.0	0.0	0.0	3.0	4.0	11.0	10.0	3.0
otu31171	0.0	0.0	0.0	0.0	0.0	0.0	0.0	11.0	0.0	0.0	5.0	2.0	0.0	0.0	0.0	10.0	3.0	2.0	1.0	0.0	0.0	0.0	0.0	0.0	0.0	0.0	0.0	0.0	0.0	0.0	0.0	3.0	0.0	0.0	0.0	7.0	0.0	3.0	0.0	0.0	2.0	2.0	0.0	0.0	6.0	0.0	0.0	0.0	0.0
otu31375	0.0	0.0	0.0	0.0	0.0	0.0	0.0	0.0	0.0	0.0	0.0	0.0	0.0	0.0	0.0	2.0	3.0	3.0	2.0	2.0	0.0	0.0	5.0	10.0	4.0	0.0	0.0	0.0	0.0	0.0	0.0	0.0	0.0	0.0	0.0	0.0	0.0	0.0	0.0	0.0	2.0	0.0	5.0	0.0	2.0	4.0	3.0	10.0	6.0
otu35111	0.0	0.0	0.0	0.0	0.0	0.0	0.0	0.0	0.0	0.0	0.0	0.0	2.0	0.0	0.0	4.0	0.0	18.0	2.0	5.0	5.0	2.0	0.0	5.0	4.0	0.0	0.0	0.0	0.0	0.0	0.0	0.0	0.0	0.0	0.0	0.0	0.0	0.0	0.0	0.0	2.0	0.0	0.0	2.0	2.0	2.0	0.0	3.0	0.0
otu36240	0.0	0.0	0.0	0.0	0.0	0.0	1.0	0.0	0.0	0.0	0.0	0.0	2.0	0.0	0.0	2.0	4.0	5.0	3.0	5.0	4.0	0.0	2.0	6.0	0.0	0.0	0.0	2.0	0.0	0.0	0.0	0.0	0.0	0.0	0.0	0.0	0.0	0.0	0.0	0.0	0.0	0.0	0.0	0.0	0.0	7.0	0.0	7.0	4.0
otu36648	0.0	0.0	5.0	0.0	0.0	3.0	2.0	4.0	0.0	3.0	0.0	0.0	0.0	0.0	0.0	0.0	0.0	0.0	0.0	0.0	0.0	0.0	0.0	0.0	0.0	0.0	0.0	4.0	0.0	14.0	2.0	6.0	0.0	1.0	3.0	3.0	0.0	6.0	2.0	2.0	0.0	0.0	0.0	0.0	0.0	0.0	0.0	0.0	0.0
otu36758	6.0	0.0	0.0	1.0	0.0	2.0	1.0	5.0	8.0	2.0	0.0	0.0	0.0	0.0	1.0	0.0	1.0	2.0	0.0	0.0	0.0	0.0	0.0	0.0	0.0	0.0	0.0	0.0	1.0	4.0	0.0	2.0	0.0	1.0	0.0	0.0	2.0	6.0	0.0	0.0	0.0	0.0	0.0	0.0	0.0	0.0	0.0	3.0	0.0
otu37338	0.0	0.0	0.0	0.0	0.0	0.0	0.0	0.0	0.0	0.0	0.0	2.0	4.0	2.0	3.0	6.0	4.0	8.0	2.0	3.0	0.0	0.0	0.0	2.0	0.0	0.0	0.0	0.0	0.0	0.0	0.0	3.0	2.0	0.0	0.0	0.0	5.0	0.0	0.0	0.0	0.0	2.0	3.0	0.0	3.0	0.0	0.0	0.0	0.0
otu38386	0.0	0.0	0.0	0.0	0.0	0.0	10.0	2.0	0.0	0.0	0.0	0.0	1.0	0.0	0.0	4.0	3.0	0.0	0.0	1.0	0.0	0.0	0.0	10.0	3.0	0.0	0.0	2.0	0.0	0.0	0.0	0.0	0.0	1.0	0.0	0.0	0.0	3.0	0.0	4.0	0.0	2.0	0.0	0.0	0.0	0.0	2.0	2.0	2.0
otu40010	0.0	0.0	0.0	0.0	0.0	0.0	0.0	0.0	0.0	0.0	0.0	3.0	2.0	3.0	2.0	3.0	3.0	2.0	4.0	2.0	1.0	0.0	0.0	2.0	0.0	0.0	0.0	0.0	0.0	0.0	0.0	0.0	2.0	3.0	0.0	7.0	3.0	0.0	0.0	2.0	2.0	0.0	2.0	4.0	2.0	0.0	4.0	0.0	0.0
otu40021	0.0	0.0	2.0	0.0	0.0	0.0	0.0	4.0	0.0	4.0	0.0	0.0	0.0	2.0	0.0	2.0	0.0	0.0	0.0	0.0	0.0	0.0	0.0	0.0	0.0	7.0	0.0	0.0	0.0	0.0	6.0	2.0	0.0	5.0	0.0	9.0	2.0	7.0	2.0	0.0	0.0	0.0	0.0	2.0	0.0	0.0	0.0	0.0	0.0
otu40722	0.0	0.0	0.0	0.0	0.0	0.0	0.0	0.0	0.0	0.0	3.0	0.0	0.0	0.0	0.0	0.0	1.0	2.0	1.0	0.0	1.0	0.0	0.0	0.0	0.0	2.0	0.0	0.0	1.0	0.0	0.0	2.0	0.0	7.0	3.0	10.0	0.0	0.0	0.0	0.0	0.0	9.0	0.0	9.0	0.0	0.0	0.0	0.0	2.0
otu22	0.0	0.0	0.0	0.0	0.0	0.0	0.0	0.0	0.0	0.0	0.0	2.0	2.0	0.0	1.0	4.0	4.0	2.0	7.0	2.0	1.0	0.0	2.0	2.0	1.0	0.0	0.0	0.0	0.0	0.0	0.0	0.0	3.0	0.0	0.0	1.0	2.0	0.0	0.0	0.0	2.0	0.0	0.0	5.0	4.0	2.0	0.0	0.0	2.0
otu5286	0.0	0.0	0.0	0.0	0.0	0.0	0.0	0.0	0.0	0.0	0.0	0.0	0.0	0.0	0.0	0.0	0.0	2.0	0.0	2.0	4.0	11.0	3.0	10.0	5.0	0.0	0.0	0.0	0.0	0.0	0.0	0.0	0.0	0.0	0.0	0.0	0.0	0.0	0.0	0.0	1.0	0.0	0.0	0.0	0.0	4.0	5.0	3.0	8.0
otu6946	0.0	0.0	0.0	0.0	0.0	0.0	0.0	0.0	0.0	0.0	0.0	0.0	0.0	0.0	0.0	0.0	0.0	3.0	0.0	6.0	0.0	0.0	2.0	2.0	1.0	0.0	0.0	0.0	0.0	0.0	0.0	0.0	0.0	0.0	0.0	0.0	0.0	0.0	0.0	0.0	0.0	4.0	3.0	25.0	0.0	16.0	0.0	2.0	0.0
otu7631	0.0	0.0	0.0	0.0	0.0	1.0	0.0	0.0	0.0	0.0	0.0	0.0	0.0	0.0	0.0	5.0	2.0	7.0	0.0	13.0	0.0	2.0	0.0	0.0	2.0	0.0	0.0	0.0	0.0	0.0	0.0	0.0	0.0	0.0	3.0	0.0	0.0	0.0	0.0	5.0	1.0	0.0	3.0	2.0	5.0	2.0	0.0	4.0	2.0
otu8017	0.0	0.0	0.0	25.0	3.0	0.0	0.0	0.0	2.0	2.0	0.0	0.0	0.0	0.0	0.0	0.0	0.0	0.0	2.0	0.0	0.0	0.0	0.0	0.0	0.0	1.0	13.0	0.0	0.0	2.0	0.0	0.0	0.0	0.0	0.0	0.0	0.0	0.0	0.0	0.0	0.0	0.0	0.0	0.0	0.0	0.0	0.0	0.0	0.0
otu8055	0.0	14.0	0.0	0.0	42.0	0.0	0.0	0.0	0.0	0.0	0.0	0.0	0.0	0.0	0.0	0.0	0.0	0.0	0.0	0.0	0.0	0.0	0.0	0.0	0.0	0.0	0.0	0.0	0.0	0.0	0.0	0.0	0.0	0.0	0.0	0.0	0.0	0.0	0.0	0.0	0.0	0.0	0.0	0.0	0.0	0.0	0.0	0.0	0.0
otu12018	2.0	0.0	0.0	0.0	0.0	0.0	0.0	0.0	0.0	1.0	2.0	0.0	0.0	0.0	0.0	0.0	2.0	3.0	4.0	2.0	1.0	2.0	0.0	3.0	6.0	0.0	0.0	0.0	0.0	0.0	0.0	0.0	0.0	0.0	2.0	0.0	0.0	0.0	0.0	2.0	2.0	3.0	2.0	0.0	4.0	4.0	3.0	0.0	3.0
otu13897	0.0	0.0	0.0	0.0	0.0	2.0	5.0	2.0	0.0	6.0	0.0	3.0	1.0	1.0	1.0	0.0	3.0	2.0	2.0	0.0	0.0	0.0	0.0	0.0	0.0	0.0	0.0	0.0	0.0	0.0	2.0	4.0	0.0	0.0	0.0	2.0	2.0	8.0	0.0	3.0	0.0	2.0	0.0	0.0	0.0	0.0	1.0	0.0	0.0
otu16421	1.0	0.0	0.0	0.0	0.0	0.0	8.0	0.0	0.0	1.0	0.0	0.0	0.0	0.0	0.0	2.0	3.0	0.0	1.0	1.0	0.0	0.0	2.0	2.0	0.0	0.0	0.0	4.0	1.0	0.0	0.0	0.0	0.0	0.0	0.0	0.0	0.0	0.0	0.0	9.0	0.0	0.0	0.0	0.0	0.0	4.0	6.0	5.0	0.0
otu17000	0.0	0.0	0.0	0.0	0.0	0.0	0.0	12.0	3.0	0.0	3.0	0.0	0.0	0.0	0.0	12.0	4.0	0.0	0.0	0.0	0.0	0.0	0.0	2.0	0.0	0.0	0.0	1.0	1.0	0.0	0.0	4.0	0.0	0.0	0.0	0.0	0.0	4.0	0.0	2.0	0.0	3.0	0.0	4.0	0.0	0.0	0.0	0.0	0.0
otu19223	0.0	0.0	0.0	0.0	0.0	0.0	0.0	0.0	0.0	0.0	0.0	0.0	0.0	0.0	1.0	6.0	0.0	0.0	0.0	4.0	0.0	0.0	0.0	0.0	0.0	0.0	0.0	0.0	0.0	0.0	0.0	0.0	22.0	0.0	0.0	0.0	0.0	0.0	0.0	10.0	4.0	0.0	4.0	4.0	6.0	0.0	0.0	0.0	0.0
otu24864	6.0	0.0	4.0	12.0	0.0	1.0	3.0	0.0	3.0	1.0	0.0	0.0	2.0	0.0	0.0	0.0	0.0	0.0	0.0	0.0	0.0	0.0	0.0	0.0	0.0	0.0	0.0	0.0	0.0	0.0	7.0	3.0	4.0	0.0	2.0	2.0	0.0	1.0	1.0	2.0	0.0	0.0	0.0	0.0	0.0	0.0	0.0	0.0	0.0
otu24932	0.0	0.0	0.0	0.0	0.0	0.0	0.0	0.0	1.0	0.0	0.0	3.0	1.0	4.0	2.0	3.0	1.0	3.0	0.0	0.0	0.0	0.0	0.0	0.0	0.0	0.0	0.0	0.0	1.0	2.0	1.0	2.0	2.0	0.0	0.0	0.0	7.0	7.0	0.0	2.0	0.0	0.0	0.0	4.0	2.0	0.0	0.0	0.0	2.0
otu25407	0.0	0.0	0.0	0.0	0.0	0.0	0.0	0.0	0.0	0.0	0.0	0.0	14.0	1.0	0.0	0.0	3.0	6.0	0.0	9.0	1.0	0.0	0.0	2.0	0.0	0.0	0.0	0.0	0.0	0.0	0.0	0.0	0.0	0.0	0.0	0.0	5.0	0.0	0.0	0.0	9.0	0.0	2.0	4.0	0.0	0.0	0.0	3.0	0.0
otu30379	0.0	0.0	0.0	0.0	0.0	0.0	0.0	0.0	0.0	0.0	0.0	0.0	0.0	0.0	0.0	5.0	4.0	3.0	8.0	3.0	0.0	0.0	2.0	4.0	0.0	0.0	0.0	0.0	0.0	0.0	0.0	0.0	0.0	0.0	0.0	0.0	0.0	0.0	0.0	2.0	6.0	7.0	11.0	2.0	2.0	0.0	1.0	0.0	0.0
otu33172	0.0	0.0	0.0	0.0	0.0	0.0	0.0	0.0	0.0	0.0	0.0	0.0	0.0	0.0	40.0	0.0	0.0	0.0	0.0	0.0	0.0	0.0	0.0	0.0	0.0	0.0	0.0	0.0	0.0	0.0	0.0	0.0	0.0	0.0	0.0	0.0	0.0	0.0	0.0	3.0	0.0	0.0	0.0	0.0	0.0	0.0	0.0	0.0	0.0
otu33228	0.0	0.0	1.0	0.0	0.0	0.0	0.0	0.0	2.0	0.0	2.0	5.0	4.0	5.0	0.0	0.0	2.0	0.0	0.0	0.0	0.0	0.0	0.0	0.0	0.0	0.0	0.0	1.0	4.0	3.0	0.0	5.0	2.0	2.0	0.0	3.0	2.0	3.0	1.0	2.0	0.0	0.0	0.0	0.0	2.0	0.0	0.0	0.0	0.0
otu36563	0.0	0.0	0.0	0.0	0.0	0.0	0.0	0.0	0.0	0.0	0.0	0.0	0.0	0.0	0.0	0.0	0.0	2.0	2.0	0.0	0.0	0.0	7.0	12.0	2.0	0.0	0.0	0.0	0.0	0.0	0.0	0.0	0.0	0.0	0.0	0.0	0.0	0.0	0.0	0.0	1.0	0.0	0.0	0.0	0.0	6.0	8.0	15.0	3.0
otu38985	0.0	0.0	0.0	0.0	0.0	0.0	0.0	0.0	0.0	0.0	0.0	0.0	0.0	0.0	0.0	0.0	0.0	0.0	0.0	0.0	0.0	0.0	0.0	0.0	0.0	13.0	13.0	0.0	27.0	4.0	0.0	0.0	0.0	0.0	0.0	0.0	0.0	0.0	0.0	0.0	0.0	0.0	0.0	0.0	0.0	0.0	0.0	0.0	0.0
otu40916	14.0	0.0	0.0	0.0	0.0	0.0	3.0	0.0	0.0	0.0	0.0	5.0	0.0	0.0	0.0	3.0	0.0	0.0	0.0	0.0	0.0	0.0	0.0	2.0	2.0	0.0	0.0	5.0	1.0	0.0	0.0	2.0	0.0	0.0	0.0	2.0	2.0	0.0	0.0	0.0	0.0	0.0	5.0	5.0	2.0	1.0	0.0	0.0	0.0
otu42090	0.0	5.0	4.0	1.0	11.0	0.0	0.0	0.0	0.0	0.0	0.0	0.0	0.0	0.0	0.0	0.0	0.0	0.0	0.0	0.0	0.0	0.0	0.0	0.0	0.0	0.0	33.0	0.0	0.0	0.0	0.0	0.0	0.0	0.0	0.0	0.0	0.0	0.0	0.0	0.0	0.0	0.0	0.0	0.0	0.0	0.0	0.0	0.0	0.0
otu45491	0.0	0.0	0.0	0.0	0.0	0.0	3.0	0.0	1.0	0.0	0.0	0.0	2.0	0.0	0.0	4.0	0.0	7.0	0.0	0.0	0.0	0.0	0.0	0.0	0.0	0.0	0.0	0.0	0.0	0.0	0.0	0.0	19.0	1.0	0.0	0.0	0.0	0.0	0.0	7.0	8.0	0.0	0.0	0.0	3.0	0.0	0.0	0.0	0.0
otu45604	0.0	0.0	0.0	0.0	0.0	0.0	0.0	0.0	0.0	0.0	0.0	0.0	0.0	0.0	0.0	0.0	0.0	0.0	18.0	18.0	4.0	0.0	2.0	2.0	0.0	0.0	0.0	0.0	0.0	0.0	0.0	0.0	0.0	0.0	0.0	0.0	0.0	0.0	0.0	0.0	2.0	0.0	0.0	0.0	5.0	0.0	0.0	4.0	0.0
otu1329	0.0	0.0	0.0	0.0	0.0	0.0	3.0	11.0	0.0	0.0	2.0	11.0	4.0	2.0	0.0	2.0	3.0	0.0	0.0	0.0	0.0	0.0	0.0	0.0	0.0	0.0	0.0	0.0	2.0	0.0	0.0	0.0	0.0	0.0	0.0	0.0	0.0	0.0	0.0	0.0	0.0	2.0	5.0	5.0	2.0	0.0	0.0	0.0	0.0
otu10822	0.0	0.0	0.0	0.0	0.0	0.0	1.0	5.0	0.0	0.0	0.0	6.0	4.0	2.0	2.0	0.0	3.0	0.0	1.0	0.0	1.0	0.0	0.0	2.0	0.0	0.0	0.0	0.0	3.0	0.0	2.0	0.0	0.0	2.0	0.0	0.0	0.0	0.0	0.0	0.0	0.0	3.0	4.0	0.0	0.0	2.0	1.0	0.0	5.0
otu11117	0.0	0.0	0.0	0.0	0.0	0.0	1.0	2.0	0.0	0.0	0.0	2.0	0.0	0.0	0.0	3.0	0.0	0.0	0.0	0.0	3.0	5.0	0.0	0.0	1.0	1.0	0.0	0.0	2.0	0.0	0.0	0.0	3.0	0.0	0.0	2.0	0.0	0.0	0.0	0.0	0.0	2.0	8.0	5.0	0.0	1.0	2.0	2.0	6.0
otu11218	0.0	0.0	0.0	0.0	0.0	1.0	0.0	4.0	0.0	0.0	0.0	4.0	5.0	2.0	2.0	3.0	3.0	2.0	0.0	0.0	2.0	2.0	2.0	2.0	2.0	0.0	0.0	0.0	0.0	0.0	1.0	0.0	0.0	2.0	0.0	0.0	0.0	0.0	3.0	2.0	3.0	2.0	0.0	0.0	0.0	0.0	1.0	0.0	0.0
otu12522	0.0	0.0	0.0	0.0	0.0	0.0	1.0	0.0	0.0	1.0	0.0	0.0	0.0	0.0	0.0	2.0	0.0	0.0	0.0	0.0	0.0	0.0	25.0	21.0	0.0	0.0	0.0	0.0	0.0	0.0	0.0	0.0	0.0	0.0	0.0	0.0	0.0	0.0	0.0	2.0	0.0	0.0	0.0	0.0	2.0	4.0	0.0	0.0	0.0
otu12543	0.0	0.0	0.0	1.0	0.0	0.0	0.0	0.0	0.0	0.0	1.0	0.0	1.0	0.0	0.0	3.0	0.0	0.0	0.0	0.0	0.0	0.0	2.0	0.0	0.0	0.0	0.0	2.0	0.0	3.0	0.0	0.0	2.0	0.0	0.0	15.0	0.0	4.0	3.0	0.0	0.0	2.0	5.0	9.0	0.0	0.0	0.0	0.0	0.0
otu15080	2.0	0.0	0.0	0.0	0.0	0.0	1.0	4.0	0.0	0.0	0.0	3.0	2.0	4.0	2.0	0.0	3.0	2.0	2.0	0.0	1.0	0.0	0.0	0.0	2.0	0.0	0.0	0.0	0.0	0.0	2.0	0.0	0.0	3.0	0.0	0.0	2.0	0.0	0.0	3.0	1.0	2.0	3.0	2.0	3.0	0.0	3.0	0.0	2.0
otu19912	0.0	0.0	0.0	0.0	0.0	0.0	0.0	0.0	0.0	0.0	4.0	0.0	3.0	1.0	0.0	0.0	1.0	4.0	0.0	2.0	2.0	0.0	5.0	2.0	2.0	0.0	0.0	0.0	0.0	0.0	0.0	0.0	0.0	2.0	4.0	0.0	0.0	0.0	0.0	9.0	0.0	2.0	0.0	0.0	0.0	2.0	6.0	3.0	2.0
otu23015	0.0	0.0	0.0	0.0	0.0	0.0	0.0	0.0	0.0	0.0	3.0	7.0	0.0	3.0	2.0	2.0	0.0	0.0	0.0	0.0	0.0	0.0	0.0	0.0	0.0	0.0	0.0	0.0	3.0	2.0	1.0	0.0	2.0	2.0	0.0	9.0	4.0	4.0	1.0	2.0	0.0	0.0	0.0	4.0	0.0	0.0	0.0	0.0	0.0
otu26790	0.0	0.0	0.0	0.0	0.0	0.0	0.0	0.0	0.0	0.0	0.0	0.0	0.0	0.0	0.0	2.0	0.0	0.0	1.0	0.0	3.0	3.0	6.0	2.0	7.0	0.0	0.0	0.0	0.0	0.0	0.0	0.0	0.0	0.0	0.0	0.0	0.0	0.0	0.0	0.0	7.0	2.0	7.0	5.0	4.0	7.0	0.0	0.0	2.0
otu38892	0.0	0.0	3.0	3.0	0.0	0.0	0.0	0.0	0.0	0.0	1.0	0.0	0.0	0.0	0.0	0.0	0.0	2.0	7.0	0.0	2.0	0.0	3.0	2.0	2.0	0.0	0.0	0.0	0.0	11.0	0.0	0.0	0.0	0.0	3.0	0.0	4.0	0.0	3.0	0.0	0.0	3.0	0.0	0.0	2.0	0.0	0.0	0.0	0.0
otu39437	0.0	0.0	0.0	0.0	0.0	0.0	2.0	0.0	0.0	0.0	0.0	3.0	0.0	3.0	0.0	8.0	6.0	3.0	1.0	0.0	0.0	0.0	8.0	2.0	0.0	0.0	0.0	0.0	0.0	0.0	0.0	0.0	0.0	2.0	2.0	0.0	1.0	3.0	0.0	0.0	0.0	2.0	0.0	0.0	2.0	2.0	0.0	3.0	0.0
otu40543	0.0	0.0	0.0	0.0	0.0	0.0	0.0	0.0	0.0	0.0	0.0	0.0	0.0	0.0	0.0	3.0	0.0	3.0	3.0	8.0	8.0	4.0	0.0	7.0	5.0	0.0	0.0	0.0	0.0	0.0	0.0	0.0	0.0	0.0	0.0	0.0	0.0	0.0	0.0	0.0	1.0	2.0	2.0	0.0	0.0	5.0	1.0	4.0	3.0
otu41985	0.0	0.0	6.0	0.0	0.0	0.0	0.0	2.0	0.0	5.0	0.0	0.0	0.0	0.0	0.0	2.0	0.0	2.0	0.0	0.0	0.0	0.0	0.0	0.0	0.0	1.0	0.0	2.0	4.0	2.0	1.0	2.0	0.0	0.0	2.0	9.0	0.0	4.0	0.0	2.0	0.0	0.0	0.0	2.0	0.0	0.0	0.0	0.0	0.0
otu676	0.0	0.0	2.0	5.0	0.0	0.0	0.0	0.0	0.0	0.0	0.0	4.0	0.0	0.0	0.0	0.0	0.0	0.0	0.0	0.0	0.0	0.0	0.0	0.0	0.0	0.0	2.0	5.0	3.0	13.0	3.0	3.0	0.0	0.0	0.0	9.0	1.0	0.0	0.0	2.0	0.0	2.0	0.0	0.0	0.0	0.0	0.0	0.0	0.0
otu1206	0.0	0.0	0.0	0.0	0.0	0.0	0.0	0.0	0.0	0.0	0.0	0.0	0.0	0.0	0.0	0.0	2.0	0.0	4.0	0.0	0.0	0.0	5.0	8.0	3.0	0.0	0.0	0.0	0.0	0.0	0.0	0.0	0.0	0.0	0.0	0.0	0.0	0.0	0.0	0.0	9.0	2.0	7.0	2.0	3.0	5.0	4.0	3.0	2.0
otu1708	0.0	0.0	0.0	0.0	0.0	0.0	0.0	0.0	0.0	0.0	0.0	0.0	0.0	0.0	17.0	0.0	0.0	0.0	0.0	0.0	0.0	23.0	0.0	0.0	0.0	0.0	0.0	0.0	0.0	0.0	0.0	0.0	0.0	0.0	0.0	0.0	0.0	0.0	2.0	2.0	0.0	4.0	7.0	0.0	0.0	0.0	0.0	0.0	0.0
otu2675	0.0	0.0	0.0	0.0	0.0	0.0	0.0	0.0	0.0	0.0	0.0	0.0	0.0	0.0	0.0	5.0	0.0	31.0	0.0	14.0	2.0	0.0	0.0	0.0	0.0	0.0	0.0	0.0	0.0	0.0	0.0	0.0	0.0	0.0	0.0	0.0	0.0	0.0	0.0	0.0	1.0	0.0	0.0	0.0	3.0	1.0	0.0	0.0	0.0
otu4207	0.0	0.0	0.0	0.0	0.0	0.0	1.0	12.0	0.0	1.0	2.0	0.0	0.0	0.0	0.0	2.0	0.0	3.0	0.0	0.0	0.0	0.0	0.0	0.0	0.0	0.0	0.0	0.0	2.0	0.0	0.0	15.0	0.0	0.0	0.0	5.0	0.0	6.0	1.0	2.0	0.0	0.0	0.0	0.0	0.0	0.0	0.0	0.0	0.0
otu4295	0.0	0.0	0.0	0.0	0.0	0.0	0.0	0.0	0.0	0.0	0.0	0.0	0.0	0.0	0.0	6.0	0.0	19.0	0.0	14.0	3.0	0.0	0.0	3.0	2.0	0.0	0.0	0.0	0.0	0.0	0.0	0.0	0.0	0.0	2.0	0.0	0.0	0.0	0.0	0.0	0.0	0.0	0.0	0.0	1.0	1.0	1.0	0.0	0.0
otu9122	0.0	0.0	0.0	0.0	0.0	1.0	1.0	0.0	2.0	0.0	3.0	0.0	2.0	2.0	1.0	4.0	1.0	0.0	0.0	0.0	0.0	0.0	0.0	0.0	0.0	0.0	0.0	0.0	2.0	1.0	1.0	4.0	3.0	0.0	0.0	6.0	3.0	6.0	2.0	2.0	0.0	0.0	0.0	0.0	2.0	0.0	0.0	0.0	0.0
otu9303	0.0	0.0	2.0	1.0	0.0	0.0	0.0	6.0	2.0	1.0	2.0	2.0	0.0	1.0	0.0	2.0	1.0	2.0	12.0	0.0	2.0	0.0	0.0	0.0	0.0	5.0	0.0	0.0	1.0	0.0	0.0	0.0	0.0	0.0	0.0	0.0	0.0	2.0	0.0	0.0	2.0	0.0	0.0	0.0	2.0	0.0	0.0	0.0	0.0
otu12806	5.0	0.0	1.0	0.0	0.0	0.0	0.0	0.0	0.0	0.0	0.0	0.0	0.0	0.0	0.0	0.0	0.0	3.0	0.0	3.0	4.0	0.0	2.0	4.0	0.0	2.0	0.0	0.0	1.0	4.0	0.0	0.0	0.0	3.0	4.0	0.0	0.0	0.0	1.0	0.0	2.0	0.0	0.0	0.0	6.0	2.0	2.0	0.0	0.0
otu16872	0.0	0.0	0.0	0.0	0.0	0.0	0.0	0.0	0.0	0.0	0.0	0.0	0.0	0.0	0.0	0.0	0.0	2.0	0.0	0.0	1.0	0.0	6.0	20.0	6.0	0.0	0.0	0.0	0.0	0.0	0.0	0.0	0.0	0.0	0.0	0.0	0.0	0.0	0.0	0.0	0.0	0.0	0.0	0.0	0.0	4.0	0.0	0.0	0.0
otu16999	0.0	0.0	4.0	0.0	0.0	1.0	0.0	5.0	5.0	2.0	0.0	0.0	0.0	0.0	2.0	0.0	1.0	2.0	0.0	0.0	0.0	0.0	0.0	0.0	0.0	1.0	0.0	2.0	0.0	0.0	7.0	2.0	0.0	0.0	0.0	2.0	0.0	0.0	4.0	0.0	0.0	0.0	3.0	3.0	0.0	0.0	2.0	0.0	0.0
otu17351	0.0	0.0	0.0	0.0	0.0	5.0	0.0	0.0	0.0	0.0	0.0	0.0	0.0	1.0	0.0	2.0	0.0	3.0	2.0	9.0	5.0	2.0	3.0	2.0	0.0	0.0	0.0	0.0	0.0	0.0	0.0	0.0	5.0	6.0	3.0	0.0	0.0	1.0	0.0	0.0	0.0	0.0	0.0	0.0	0.0	0.0	2.0	0.0	0.0
otu17378	0.0	0.0	0.0	0.0	0.0	3.0	2.0	0.0	0.0	0.0	0.0	0.0	0.0	2.0	0.0	3.0	0.0	4.0	4.0	2.0	4.0	3.0	2.0	2.0	0.0	0.0	0.0	0.0	0.0	0.0	0.0	0.0	2.0	4.0	3.0	0.0	0.0	1.0	0.0	4.0	2.0	0.0	0.0	0.0	0.0	0.0	1.0	0.0	0.0
otu18364	0.0	0.0	4.0	0.0	0.0	0.0	3.0	5.0	0.0	6.0	0.0	0.0	4.0	0.0	0.0	0.0	0.0	0.0	0.0	0.0	0.0	0.0	0.0	0.0	0.0	0.0	0.0	1.0	0.0	0.0	0.0	0.0	4.0	3.0	2.0	2.0	4.0	0.0	18.0	0.0	0.0	0.0	0.0	0.0	0.0	0.0	0.0	0.0	0.0
otu21150	0.0	0.0	0.0	0.0	0.0	0.0	0.0	0.0	0.0	0.0	0.0	0.0	2.0	0.0	0.0	0.0	16.0	2.0	11.0	0.0	0.0	0.0	8.0	4.0	0.0	0.0	0.0	0.0	0.0	0.0	0.0	0.0	0.0	0.0	0.0	0.0	0.0	0.0	4.0	2.0	0.0	0.0	0.0	0.0	0.0	0.0	0.0	6.0	0.0
otu21840	0.0	28.0	0.0	0.0	26.0	0.0	0.0	0.0	0.0	0.0	0.0	0.0	0.0	0.0	0.0	0.0	0.0	0.0	0.0	0.0	0.0	0.0	0.0	0.0	0.0	0.0	0.0	0.0	0.0	0.0	0.0	0.0	0.0	0.0	0.0	0.0	0.0	0.0	0.0	0.0	0.0	0.0	0.0	0.0	0.0	0.0	0.0	0.0	0.0
otu25862	0.0	0.0	0.0	0.0	0.0	0.0	0.0	0.0	0.0	0.0	0.0	0.0	0.0	0.0	0.0	0.0	1.0	0.0	0.0	0.0	0.0	0.0	8.0	16.0	2.0	0.0	0.0	0.0	0.0	0.0	0.0	0.0	0.0	0.0	0.0	0.0	0.0	0.0	0.0	0.0	0.0	0.0	0.0	2.0	0.0	9.0	5.0	12.0	2.0
otu31616	0.0	0.0	0.0	0.0	53.0	0.0	0.0	0.0	0.0	0.0	0.0	0.0	0.0	0.0	0.0	0.0	0.0	0.0	0.0	0.0	0.0	0.0	0.0	0.0	0.0	0.0	0.0	0.0	0.0	0.0	0.0	0.0	0.0	0.0	0.0	0.0	0.0	0.0	0.0	0.0	0.0	0.0	0.0	0.0	0.0	0.0	0.0	0.0	0.0
otu32938	0.0	0.0	0.0	0.0	0.0	0.0	0.0	0.0	0.0	0.0	1.0	0.0	2.0	0.0	0.0	0.0	0.0	8.0	0.0	7.0	0.0	0.0	8.0	2.0	0.0	0.0	0.0	0.0	0.0	0.0	0.0	0.0	0.0	1.0	0.0	0.0	0.0	0.0	0.0	8.0	0.0	3.0	0.0	0.0	2.0	4.0	4.0	0.0	0.0
otu34980	0.0	0.0	0.0	0.0	0.0	2.0	0.0	0.0	0.0	0.0	0.0	0.0	2.0	0.0	0.0	3.0	0.0	7.0	2.0	10.0	2.0	2.0	2.0	5.0	1.0	0.0	0.0	0.0	0.0	0.0	0.0	0.0	0.0	0.0	0.0	0.0	0.0	0.0	0.0	0.0	1.0	0.0	3.0	0.0	6.0	3.0	0.0	0.0	2.0
otu35400	0.0	0.0	4.0	0.0	0.0	1.0	1.0	0.0	0.0	0.0	0.0	0.0	0.0	4.0	0.0	0.0	2.0	0.0	4.0	0.0	1.0	0.0	3.0	5.0	1.0	0.0	0.0	2.0	0.0	0.0	0.0	0.0	0.0	1.0	2.0	0.0	0.0	0.0	1.0	2.0	0.0	3.0	0.0	0.0	0.0	3.0	2.0	4.0	3.0
otu35750	0.0	0.0	0.0	0.0	0.0	0.0	0.0	0.0	3.0	9.0	3.0	0.0	0.0	0.0	1.0	2.0	0.0	3.0	0.0	0.0	0.0	0.0	0.0	0.0	0.0	0.0	0.0	0.0	0.0	0.0	5.0	11.0	0.0	5.0	4.0	3.0	4.0	1.0	0.0	0.0	0.0	0.0	0.0	0.0	0.0	0.0	0.0	0.0	0.0
otu41448	0.0	0.0	0.0	0.0	0.0	0.0	0.0	0.0	0.0	0.0	0.0	0.0	1.0	0.0	0.0	0.0	0.0	0.0	0.0	0.0	0.0	0.0	0.0	0.0	0.0	0.0	0.0	0.0	0.0	0.0	0.0	0.0	0.0	0.0	0.0	0.0	0.0	0.0	0.0	0.0	0.0	2.0	0.0	0.0	0.0	35.0	10.0	3.0	0.0
otu43621	4.0	0.0	0.0	0.0	0.0	9.0	0.0	0.0	4.0	0.0	0.0	3.0	3.0	1.0	0.0	0.0	0.0	2.0	0.0	3.0	1.0	3.0	0.0	0.0	0.0	0.0	0.0	0.0	0.0	2.0	0.0	0.0	0.0	2.0	11.0	0.0	0.0	0.0	0.0	0.0	0.0	0.0	2.0	0.0	0.0	1.0	1.0	3.0	0.0
otu1117	0.0	0.0	0.0	0.0	0.0	0.0	9.0	0.0	0.0	0.0	0.0	0.0	0.0	0.0	0.0	0.0	0.0	0.0	0.0	0.0	0.0	0.0	0.0	0.0	0.0	8.0	0.0	0.0	0.0	0.0	0.0	0.0	0.0	0.0	0.0	0.0	0.0	0.0	0.0	25.0	0.0	0.0	0.0	0.0	0.0	2.0	6.0	2.0	0.0
otu2567	2.0	0.0	0.0	0.0	0.0	0.0	0.0	0.0	4.0	0.0	0.0	0.0	2.0	0.0	0.0	0.0	0.0	0.0	0.0	0.0	0.0	0.0	0.0	0.0	0.0	5.0	0.0	5.0	0.0	1.0	0.0	2.0	3.0	0.0	0.0	8.0	0.0	7.0	0.0	0.0	0.0	3.0	2.0	4.0	0.0	0.0	0.0	0.0	0.0
otu5284	0.0	0.0	0.0	0.0	0.0	0.0	0.0	0.0	0.0	0.0	0.0	0.0	0.0	0.0	0.0	0.0	0.0	0.0	0.0	0.0	0.0	57.0	0.0	0.0	0.0	0.0	0.0	0.0	0.0	0.0	0.0	0.0	0.0	0.0	0.0	0.0	0.0	0.0	0.0	0.0	0.0	0.0	4.0	0.0	0.0	0.0	0.0	0.0	0.0
otu6436	0.0	0.0	0.0	0.0	0.0	0.0	0.0	0.0	0.0	0.0	0.0	0.0	0.0	0.0	0.0	0.0	0.0	0.0	0.0	0.0	0.0	0.0	0.0	0.0	0.0	10.0	0.0	0.0	32.0	13.0	0.0	0.0	0.0	0.0	0.0	0.0	0.0	0.0	0.0	0.0	0.0	0.0	0.0	0.0	0.0	0.0	0.0	0.0	0.0
otu7830	0.0	0.0	0.0	0.0	0.0	0.0	0.0	0.0	0.0	0.0	1.0	1.0	5.0	3.0	0.0	3.0	0.0	3.0	0.0	0.0	0.0	0.0	0.0	0.0	0.0	0.0	0.0	0.0	0.0	1.0	0.0	4.0	2.0	0.0	0.0	14.0	3.0	2.0	3.0	4.0	0.0	0.0	0.0	0.0	2.0	0.0	0.0	0.0	0.0
otu12919	3.0	0.0	0.0	0.0	0.0	0.0	0.0	0.0	0.0	0.0	0.0	0.0	0.0	0.0	0.0	0.0	0.0	0.0	0.0	0.0	1.0	0.0	0.0	2.0	0.0	0.0	0.0	0.0	0.0	0.0	6.0	5.0	0.0	2.0	2.0	5.0	5.0	0.0	0.0	2.0	0.0	7.0	2.0	5.0	0.0	3.0	0.0	0.0	0.0
otu13225	0.0	0.0	0.0	0.0	0.0	7.0	0.0	0.0	0.0	0.0	0.0	0.0	1.0	0.0	0.0	0.0	0.0	2.0	2.0	2.0	5.0	4.0	4.0	2.0	4.0	3.0	0.0	0.0	0.0	0.0	0.0	0.0	0.0	3.0	3.0	0.0	0.0	0.0	0.0	0.0	0.0	0.0	0.0	0.0	0.0	0.0	3.0	0.0	0.0
otu14580	0.0	1.0	0.0	2.0	0.0	4.0	3.0	2.0	0.0	1.0	0.0	0.0	5.0	0.0	0.0	0.0	2.0	0.0	0.0	0.0	0.0	0.0	0.0	2.0	0.0	0.0	0.0	0.0	0.0	0.0	0.0	0.0	0.0	0.0	6.0	0.0	2.0	0.0	3.0	0.0	5.0	0.0	2.0	3.0	0.0	2.0	0.0	0.0	0.0
otu17145	0.0	0.0	0.0	0.0	0.0	3.0	0.0	2.0	2.0	1.0	0.0	0.0	1.0	1.0	0.0	0.0	0.0	0.0	0.0	3.0	0.0	0.0	0.0	0.0	1.0	0.0	0.0	0.0	0.0	0.0	0.0	0.0	0.0	2.0	3.0	0.0	0.0	0.0	4.0	8.0	9.0	0.0	0.0	2.0	0.0	2.0	0.0	2.0	0.0
otu17594	0.0	19.0	8.0	0.0	11.0	0.0	0.0	0.0	0.0	14.0	0.0	0.0	0.0	0.0	0.0	0.0	0.0	0.0	0.0	0.0	0.0	0.0	0.0	0.0	0.0	0.0	0.0	0.0	0.0	0.0	0.0	0.0	0.0	0.0	0.0	0.0	0.0	0.0	0.0	0.0	0.0	0.0	0.0	0.0	0.0	0.0	0.0	0.0	0.0
otu17832	0.0	0.0	0.0	0.0	0.0	0.0	3.0	1.0	0.0	0.0	0.0	0.0	0.0	4.0	3.0	5.0	5.0	2.0	0.0	1.0	0.0	3.0	0.0	0.0	3.0	0.0	0.0	0.0	1.0	0.0	2.0	0.0	0.0	1.0	0.0	0.0	0.0	0.0	2.0	2.0	0.0	0.0	2.0	0.0	2.0	1.0	2.0	0.0	2.0
otu19960	0.0	0.0	0.0	0.0	0.0	3.0	1.0	0.0	2.0	5.0	0.0	0.0	0.0	3.0	0.0	0.0	1.0	0.0	6.0	2.0	1.0	0.0	0.0	0.0	2.0	0.0	0.0	0.0	0.0	1.0	0.0	0.0	2.0	0.0	6.0	2.0	0.0	2.0	0.0	0.0	5.0	0.0	0.0	2.0	0.0	0.0	0.0	0.0	0.0
otu21919	0.0	0.0	0.0	0.0	0.0	0.0	0.0	0.0	0.0	0.0	0.0	0.0	0.0	1.0	0.0	10.0	0.0	3.0	0.0	0.0	0.0	0.0	0.0	0.0	0.0	0.0	0.0	0.0	0.0	0.0	0.0	0.0	4.0	0.0	0.0	0.0	0.0	0.0	0.0	0.0	0.0	3.0	13.0	16.0	11.0	0.0	0.0	0.0	0.0
otu25973	2.0	0.0	0.0	0.0	0.0	1.0	1.0	0.0	2.0	5.0	2.0	0.0	0.0	1.0	0.0	0.0	0.0	2.0	0.0	0.0	0.0	0.0	0.0	0.0	0.0	5.0	0.0	0.0	0.0	0.0	6.0	6.0	2.0	1.0	0.0	9.0	0.0	7.0	0.0	2.0	0.0	0.0	0.0	0.0	0.0	0.0	0.0	0.0	0.0
otu30861	0.0	0.0	0.0	0.0	0.0	0.0	2.0	10.0	2.0	4.0	3.0	0.0	0.0	0.0	0.0	6.0	0.0	3.0	0.0	0.0	0.0	0.0	0.0	0.0	0.0	0.0	0.0	0.0	0.0	1.0	0.0	8.0	0.0	3.0	2.0	4.0	0.0	3.0	0.0	0.0	0.0	0.0	0.0	0.0	0.0	0.0	0.0	0.0	0.0
otu33439	0.0	0.0	0.0	0.0	0.0	0.0	0.0	0.0	2.0	0.0	0.0	0.0	0.0	0.0	0.0	0.0	0.0	0.0	0.0	0.0	0.0	0.0	12.0	9.0	0.0	0.0	0.0	0.0	0.0	0.0	0.0	0.0	0.0	4.0	8.0	0.0	0.0	0.0	0.0	1.0	0.0	0.0	0.0	0.0	0.0	4.0	1.0	3.0	9.0
otu33788	0.0	0.0	0.0	0.0	0.0	0.0	0.0	0.0	0.0	0.0	0.0	0.0	0.0	0.0	5.0	0.0	0.0	0.0	0.0	0.0	0.0	21.0	0.0	0.0	0.0	0.0	0.0	0.0	0.0	0.0	0.0	0.0	0.0	0.0	0.0	0.0	0.0	0.0	2.0	3.0	0.0	4.0	18.0	0.0	7.0	0.0	0.0	0.0	0.0
otu40059	0.0	0.0	0.0	0.0	0.0	3.0	0.0	1.0	0.0	0.0	0.0	0.0	0.0	1.0	2.0	0.0	0.0	4.0	6.0	4.0	10.0	9.0	0.0	2.0	0.0	0.0	0.0	0.0	0.0	0.0	0.0	0.0	0.0	0.0	2.0	0.0	0.0	0.0	0.0	0.0	0.0	0.0	0.0	0.0	0.0	0.0	2.0	0.0	0.0
otu42128	0.0	0.0	11.0	0.0	0.0	3.0	2.0	4.0	0.0	1.0	0.0	0.0	0.0	0.0	0.0	0.0	0.0	0.0	0.0	0.0	0.0	0.0	0.0	0.0	0.0	0.0	0.0	4.0	2.0	8.0	4.0	0.0	0.0	0.0	2.0	6.0	0.0	2.0	1.0	2.0	0.0	0.0	0.0	0.0	0.0	0.0	0.0	0.0	0.0
otu17022	0.0	0.0	0.0	0.0	0.0	0.0	2.0	1.0	0.0	0.0	0.0	0.0	2.0	1.0	0.0	0.0	0.0	4.0	6.0	9.0	9.0	3.0	0.0	8.0	0.0	0.0	0.0	0.0	0.0	0.0	0.0	0.0	2.0	0.0	0.0	0.0	0.0	0.0	0.0	0.0	0.0	0.0	0.0	0.0	0.0	0.0	5.0	0.0	0.0
otu19191	0.0	0.0	0.0	0.0	0.0	4.0	0.0	2.0	2.0	0.0	0.0	0.0	0.0	0.0	0.0	10.0	0.0	5.0	0.0	7.0	0.0	0.0	0.0	2.0	0.0	0.0	0.0	0.0	0.0	0.0	0.0	0.0	0.0	1.0	2.0	0.0	0.0	0.0	0.0	9.0	0.0	0.0	0.0	4.0	4.0	0.0	0.0	3.0	0.0
otu21954	0.0	0.0	0.0	1.0	0.0	6.0	0.0	0.0	2.0	0.0	2.0	0.0	10.0	0.0	0.0	0.0	0.0	0.0	0.0	0.0	3.0	6.0	0.0	0.0	0.0	8.0	0.0	0.0	0.0	6.0	0.0	0.0	0.0	0.0	0.0	0.0	0.0	0.0	4.0	0.0	0.0	0.0	0.0	0.0	0.0	0.0	2.0	0.0	0.0
otu25847	0.0	0.0	0.0	0.0	0.0	0.0	0.0	0.0	0.0	0.0	0.0	0.0	0.0	0.0	0.0	0.0	0.0	0.0	0.0	0.0	0.0	62.0	0.0	0.0	0.0	0.0	0.0	0.0	0.0	0.0	0.0	0.0	0.0	0.0	0.0	0.0	0.0	0.0	0.0	0.0	0.0	0.0	0.0	0.0	0.0	0.0	0.0	0.0	0.0
otu26886	0.0	0.0	0.0	0.0	0.0	0.0	0.0	7.0	0.0	0.0	6.0	1.0	0.0	0.0	0.0	2.0	2.0	0.0	1.0	2.0	0.0	0.0	0.0	2.0	0.0	0.0	0.0	2.0	4.0	0.0	0.0	11.0	0.0	0.0	0.0	0.0	0.0	6.0	0.0	5.0	0.0	0.0	0.0	3.0	0.0	0.0	1.0	0.0	0.0
otu27772	0.0	0.0	0.0	0.0	0.0	0.0	0.0	2.0	0.0	0.0	2.0	0.0	0.0	0.0	0.0	0.0	0.0	3.0	0.0	2.0	3.0	0.0	2.0	2.0	0.0	2.0	0.0	0.0	3.0	0.0	0.0	2.0	0.0	7.0	4.0	4.0	0.0	0.0	1.0	0.0	0.0	4.0	2.0	0.0	0.0	1.0	2.0	4.0	4.0
otu28199	0.0	0.0	0.0	0.0	0.0	0.0	0.0	0.0	0.0	0.0	4.0	0.0	0.0	0.0	0.0	0.0	5.0	0.0	3.0	0.0	0.0	0.0	0.0	0.0	0.0	0.0	0.0	0.0	0.0	0.0	0.0	0.0	0.0	0.0	0.0	19.0	2.0	4.0	0.0	0.0	10.0	6.0	0.0	0.0	0.0	0.0	0.0	0.0	0.0
otu32641	1.0	0.0	0.0	3.0	0.0	1.0	0.0	1.0	2.0	0.0	2.0	3.0	0.0	5.0	1.0	0.0	0.0	0.0	0.0	0.0	0.0	0.0	0.0	0.0	0.0	0.0	0.0	0.0	3.0	4.0	0.0	2.0	0.0	0.0	0.0	6.0	3.0	5.0	0.0	0.0	0.0	0.0	2.0	4.0	0.0	0.0	0.0	0.0	0.0
otu32878	0.0	0.0	2.0	5.0	0.0	0.0	0.0	0.0	0.0	0.0	0.0	0.0	0.0	2.0	0.0	0.0	0.0	2.0	0.0	0.0	1.0	0.0	1.0	0.0	2.0	3.0	0.0	6.0	2.0	0.0	1.0	3.0	2.0	2.0	0.0	0.0	0.0	0.0	0.0	4.0	1.0	0.0	2.0	0.0	0.0	0.0	1.0	2.0	0.0
otu32984	3.0	0.0	0.0	0.0	0.0	9.0	0.0	0.0	5.0	0.0	0.0	4.0	2.0	2.0	0.0	0.0	0.0	2.0	0.0	0.0	4.0	0.0	0.0	0.0	0.0	0.0	0.0	0.0	0.0	6.0	0.0	0.0	0.0	2.0	8.0	0.0	0.0	0.0	0.0	0.0	0.0	0.0	0.0	0.0	2.0	0.0	0.0	0.0	0.0
otu34788	0.0	0.0	2.0	0.0	0.0	0.0	1.0	3.0	2.0	1.0	0.0	2.0	0.0	0.0	1.0	3.0	3.0	6.0	0.0	0.0	0.0	0.0	0.0	2.0	1.0	0.0	0.0	0.0	1.0	1.0	0.0	2.0	2.0	0.0	0.0	4.0	0.0	2.0	0.0	4.0	1.0	2.0	0.0	0.0	0.0	3.0	0.0	0.0	2.0
otu36685	0.0	0.0	0.0	0.0	0.0	0.0	2.0	0.0	0.0	1.0	0.0	0.0	2.0	0.0	0.0	4.0	0.0	4.0	0.0	2.0	2.0	0.0	1.0	8.0	0.0	0.0	0.0	0.0	0.0	2.0	0.0	0.0	0.0	0.0	0.0	0.0	0.0	3.0	0.0	7.0	0.0	0.0	0.0	0.0	5.0	0.0	4.0	7.0	0.0
otu38306	0.0	0.0	0.0	0.0	0.0	0.0	0.0	0.0	0.0	0.0	0.0	0.0	2.0	0.0	0.0	0.0	0.0	3.0	4.0	2.0	0.0	0.0	12.0	9.0	0.0	0.0	0.0	0.0	0.0	0.0	0.0	0.0	0.0	0.0	0.0	0.0	0.0	0.0	1.0	3.0	0.0	0.0	0.0	0.0	4.0	2.0	0.0	5.0	0.0
otu41730	0.0	0.0	0.0	0.0	0.0	2.0	1.0	0.0	0.0	0.0	0.0	2.0	4.0	0.0	0.0	0.0	2.0	0.0	2.0	0.0	3.0	0.0	2.0	6.0	0.0	0.0	0.0	0.0	0.0	0.0	0.0	0.0	0.0	3.0	0.0	0.0	0.0	3.0	2.0	2.0	0.0	0.0	0.0	0.0	0.0	6.0	4.0	6.0	2.0
otu42310	0.0	0.0	3.0	2.0	0.0	0.0	2.0	0.0	0.0	2.0	0.0	0.0	0.0	0.0	0.0	0.0	5.0	2.0	1.0	0.0	0.0	0.0	3.0	6.0	1.0	0.0	0.0	2.0	0.0	1.0	0.0	0.0	0.0	0.0	0.0	0.0	0.0	2.0	0.0	8.0	0.0	0.0	0.0	0.0	2.0	2.0	0.0	3.0	0.0
otu8049	0.0	0.0	0.0	0.0	0.0	0.0	0.0	0.0	0.0	6.0	0.0	0.0	0.0	0.0	0.0	0.0	0.0	0.0	0.0	0.0	44.0	0.0	0.0	0.0	0.0	0.0	0.0	0.0	0.0	0.0	0.0	0.0	0.0	0.0	0.0	0.0	0.0	0.0	0.0	0.0	0.0	0.0	0.0	0.0	0.0	0.0	0.0	0.0	0.0
otu8970	0.0	0.0	0.0	0.0	0.0	0.0	0.0	2.0	0.0	0.0	0.0	0.0	0.0	0.0	0.0	0.0	0.0	0.0	0.0	0.0	5.0	0.0	0.0	0.0	0.0	2.0	0.0	0.0	1.0	0.0	0.0	0.0	0.0	5.0	2.0	9.0	0.0	0.0	0.0	0.0	0.0	11.0	2.0	4.0	0.0	0.0	0.0	0.0	12.0
otu10864	1.0	0.0	1.0	8.0	0.0	11.0	0.0	0.0	5.0	4.0	0.0	0.0	0.0	0.0	0.0	0.0	0.0	3.0	0.0	0.0	0.0	0.0	0.0	0.0	0.0	7.0	0.0	0.0	0.0	0.0	0.0	0.0	5.0	0.0	3.0	0.0	0.0	2.0	0.0	0.0	0.0	0.0	0.0	0.0	0.0	0.0	0.0	0.0	0.0
otu11779	0.0	0.0	0.0	0.0	0.0	3.0	1.0	0.0	0.0	3.0	0.0	0.0	2.0	0.0	0.0	2.0	1.0	7.0	12.0	2.0	1.0	0.0	4.0	4.0	1.0	0.0	0.0	0.0	0.0	2.0	0.0	0.0	0.0	0.0	5.0	0.0	0.0	0.0	0.0	0.0	0.0	0.0	0.0	0.0	2.0	0.0	0.0	0.0	0.0
otu13264	0.0	3.0	0.0	0.0	2.0	0.0	5.0	4.0	0.0	0.0	0.0	4.0	3.0	4.0	0.0	0.0	1.0	0.0	0.0	0.0	0.0	0.0	0.0	0.0	2.0	0.0	1.0	0.0	0.0	0.0	0.0	0.0	0.0	4.0	0.0	0.0	4.0	0.0	2.0	0.0	2.0	0.0	3.0	3.0	0.0	0.0	0.0	0.0	0.0
otu19468	0.0	0.0	0.0	0.0	0.0	0.0	0.0	0.0	0.0	0.0	0.0	0.0	0.0	0.0	11.0	0.0	0.0	0.0	0.0	0.0	0.0	25.0	0.0	0.0	0.0	0.0	0.0	0.0	0.0	0.0	0.0	0.0	0.0	0.0	0.0	0.0	0.0	0.0	4.0	2.0	0.0	2.0	0.0	0.0	6.0	0.0	0.0	0.0	0.0
otu19870	0.0	0.0	0.0	0.0	0.0	0.0	5.0	2.0	2.0	3.0	0.0	0.0	0.0	0.0	1.0	2.0	0.0	0.0	0.0	2.0	2.0	0.0	0.0	2.0	0.0	0.0	0.0	0.0	1.0	0.0	0.0	0.0	2.0	0.0	3.0	0.0	2.0	0.0	0.0	6.0	5.0	0.0	0.0	0.0	0.0	2.0	1.0	0.0	3.0
otu19965	0.0	0.0	2.0	0.0	0.0	0.0	3.0	3.0	2.0	3.0	2.0	0.0	0.0	3.0	1.0	0.0	0.0	0.0	0.0	0.0	0.0	0.0	0.0	0.0	0.0	0.0	0.0	0.0	12.0	0.0	1.0	2.0	2.0	1.0	2.0	2.0	0.0	1.0	1.0	5.0	2.0	0.0	0.0	0.0	0.0	0.0	0.0	0.0	0.0
otu23345	0.0	0.0	1.0	1.0	0.0	0.0	0.0	0.0	0.0	0.0	0.0	0.0	0.0	0.0	0.0	0.0	0.0	0.0	0.0	0.0	2.0	0.0	11.0	24.0	0.0	0.0	0.0	0.0	0.0	0.0	0.0	0.0	0.0	0.0	0.0	0.0	0.0	0.0	0.0	0.0	0.0	0.0	0.0	0.0	0.0	3.0	0.0	0.0	2.0
otu24907	2.0	0.0	0.0	0.0	0.0	0.0	0.0	0.0	0.0	0.0	0.0	4.0	0.0	3.0	2.0	3.0	1.0	0.0	0.0	0.0	0.0	0.0	0.0	0.0	0.0	0.0	0.0	0.0	1.0	0.0	0.0	2.0	2.0	1.0	2.0	10.0	6.0	0.0	0.0	3.0	0.0	2.0	0.0	3.0	2.0	0.0	0.0	0.0	0.0
otu25856	0.0	0.0	3.0	2.0	0.0	0.0	3.0	2.0	1.0	2.0	2.0	5.0	2.0	0.0	2.0	0.0	0.0	0.0	0.0	0.0	0.0	0.0	0.0	0.0	0.0	0.0	0.0	0.0	7.0	0.0	6.0	0.0	2.0	0.0	0.0	0.0	2.0	6.0	0.0	4.0	0.0	0.0	0.0	0.0	0.0	0.0	0.0	0.0	0.0
otu26730	0.0	0.0	0.0	0.0	0.0	0.0	0.0	0.0	0.0	0.0	0.0	0.0	0.0	0.0	10.0	0.0	0.0	0.0	0.0	0.0	0.0	5.0	0.0	0.0	0.0	0.0	0.0	0.0	0.0	0.0	0.0	0.0	0.0	0.0	0.0	0.0	0.0	0.0	9.0	8.0	0.0	6.0	2.0	2.0	11.0	0.0	0.0	0.0	0.0
otu29386	0.0	0.0	0.0	0.0	0.0	3.0	0.0	0.0	0.0	0.0	0.0	0.0	0.0	1.0	0.0	5.0	0.0	6.0	2.0	1.0	0.0	2.0	2.0	4.0	2.0	0.0	0.0	0.0	0.0	0.0	0.0	0.0	0.0	0.0	0.0	0.0	0.0	0.0	1.0	2.0	3.0	0.0	0.0	2.0	2.0	0.0	0.0	3.0	2.0
otu30419	0.0	0.0	0.0	0.0	0.0	0.0	0.0	0.0	0.0	0.0	0.0	4.0	0.0	0.0	1.0	4.0	2.0	0.0	2.0	5.0	1.0	0.0	0.0	3.0	0.0	0.0	0.0	0.0	0.0	0.0	0.0	2.0	2.0	1.0	0.0	3.0	4.0	2.0	0.0	0.0	3.0	3.0	2.0	0.0	2.0	0.0	1.0	2.0	2.0
otu32579	0.0	0.0	0.0	0.0	0.0	0.0	0.0	0.0	0.0	0.0	0.0	0.0	0.0	0.0	0.0	0.0	0.0	0.0	1.0	0.0	4.0	3.0	5.0	8.0	0.0	0.0	0.0	0.0	0.0	0.0	0.0	0.0	0.0	0.0	0.0	0.0	0.0	0.0	0.0	0.0	4.0	0.0	0.0	0.0	0.0	4.0	4.0	6.0	8.0
otu35543	3.0	0.0	1.0	1.0	0.0	0.0	3.0	5.0	7.0	0.0	0.0	2.0	0.0	0.0	1.0	0.0	0.0	0.0	0.0	4.0	0.0	0.0	0.0	2.0	3.0	0.0	0.0	0.0	0.0	0.0	3.0	0.0	0.0	0.0	2.0	0.0	0.0	0.0	0.0	2.0	3.0	0.0	2.0	3.0	0.0	0.0	0.0	3.0	0.0
otu36808	0.0	0.0	0.0	0.0	0.0	0.0	1.0	1.0	0.0	0.0	0.0	0.0	0.0	4.0	2.0	0.0	0.0	3.0	0.0	0.0	0.0	0.0	0.0	0.0	0.0	0.0	0.0	0.0	3.0	0.0	0.0	2.0	2.0	2.0	0.0	8.0	8.0	5.0	1.0	0.0	0.0	0.0	0.0	3.0	2.0	0.0	0.0	0.0	0.0
otu36964	0.0	0.0	0.0	0.0	0.0	0.0	0.0	0.0	0.0	0.0	0.0	0.0	0.0	0.0	0.0	0.0	0.0	0.0	0.0	0.0	0.0	0.0	5.0	9.0	6.0	0.0	0.0	0.0	0.0	0.0	0.0	0.0	0.0	0.0	0.0	0.0	0.0	0.0	0.0	0.0	3.0	0.0	0.0	3.0	2.0	4.0	7.0	9.0	3.0
otu37726	0.0	0.0	0.0	0.0	0.0	0.0	1.0	0.0	0.0	1.0	0.0	0.0	0.0	0.0	0.0	0.0	0.0	0.0	0.0	0.0	0.0	0.0	0.0	0.0	0.0	43.0	0.0	0.0	6.0	0.0	0.0	0.0	0.0	0.0	0.0	0.0	0.0	0.0	0.0	0.0	0.0	0.0	0.0	0.0	0.0	0.0	0.0	0.0	0.0
otu38734	0.0	0.0	0.0	0.0	0.0	0.0	0.0	0.0	0.0	0.0	0.0	3.0	0.0	2.0	0.0	8.0	0.0	0.0	2.0	0.0	0.0	0.0	1.0	3.0	0.0	0.0	0.0	0.0	0.0	0.0	0.0	0.0	0.0	1.0	0.0	0.0	0.0	0.0	0.0	2.0	0.0	0.0	0.0	0.0	20.0	0.0	0.0	3.0	3.0
otu39621	0.0	0.0	0.0	0.0	0.0	0.0	0.0	0.0	0.0	43.0	0.0	0.0	0.0	0.0	0.0	0.0	0.0	0.0	0.0	0.0	0.0	0.0	0.0	0.0	0.0	9.0	0.0	0.0	0.0	0.0	0.0	0.0	0.0	0.0	0.0	0.0	0.0	0.0	0.0	0.0	0.0	0.0	0.0	0.0	0.0	0.0	0.0	0.0	0.0
otu41055	0.0	0.0	0.0	0.0	0.0	0.0	0.0	0.0	0.0	0.0	0.0	0.0	0.0	0.0	0.0	0.0	0.0	0.0	20.0	13.0	1.0	0.0	2.0	3.0	0.0	0.0	0.0	0.0	0.0	0.0	0.0	0.0	0.0	0.0	0.0	0.0	0.0	0.0	0.0	0.0	0.0	0.0	0.0	0.0	7.0	0.0	0.0	3.0	2.0
otu45726	0.0	0.0	1.0	0.0	0.0	0.0	0.0	0.0	0.0	0.0	0.0	2.0	0.0	0.0	0.0	0.0	3.0	0.0	3.0	0.0	0.0	0.0	0.0	0.0	0.0	0.0	0.0	0.0	0.0	12.0	0.0	0.0	0.0	0.0	0.0	0.0	0.0	2.0	0.0	0.0	2.0	10.0	2.0	0.0	0.0	5.0	2.0	4.0	0.0
otu1898	0.0	29.0	0.0	0.0	14.0	0.0	0.0	0.0	0.0	0.0	0.0	0.0	0.0	0.0	0.0	0.0	0.0	0.0	0.0	0.0	0.0	0.0	0.0	0.0	0.0	0.0	0.0	0.0	0.0	0.0	0.0	0.0	0.0	4.0	7.0	0.0	0.0	0.0	0.0	0.0	0.0	0.0	0.0	0.0	0.0	0.0	0.0	0.0	0.0
otu7001	0.0	0.0	0.0	0.0	0.0	0.0	0.0	3.0	2.0	0.0	0.0	0.0	0.0	0.0	0.0	6.0	0.0	3.0	0.0	2.0	0.0	0.0	0.0	7.0	0.0	0.0	0.0	0.0	0.0	0.0	0.0	2.0	0.0	0.0	0.0	0.0	0.0	1.0	0.0	15.0	0.0	4.0	3.0	3.0	0.0	2.0	1.0	0.0	0.0
otu8290	0.0	0.0	0.0	0.0	0.0	0.0	0.0	0.0	0.0	0.0	0.0	0.0	0.0	0.0	15.0	0.0	0.0	0.0	0.0	0.0	0.0	35.0	0.0	0.0	0.0	0.0	0.0	0.0	0.0	0.0	0.0	0.0	0.0	0.0	0.0	0.0	0.0	0.0	0.0	0.0	0.0	0.0	0.0	0.0	0.0	0.0	0.0	0.0	0.0
otu11951	0.0	0.0	1.0	0.0	0.0	0.0	1.0	2.0	0.0	0.0	0.0	0.0	1.0	0.0	4.0	0.0	3.0	0.0	0.0	0.0	0.0	2.0	0.0	0.0	0.0	0.0	0.0	0.0	0.0	0.0	0.0	2.0	2.0	2.0	3.0	0.0	2.0	5.0	5.0	0.0	2.0	3.0	0.0	0.0	4.0	0.0	1.0	2.0	0.0
otu12104	0.0	0.0	2.0	1.0	0.0	0.0	0.0	2.0	0.0	0.0	8.0	5.0	2.0	2.0	1.0	0.0	7.0	0.0	0.0	0.0	0.0	0.0	0.0	0.0	0.0	0.0	0.0	0.0	0.0	0.0	0.0	4.0	0.0	0.0	0.0	2.0	2.0	0.0	2.0	0.0	2.0	2.0	0.0	0.0	3.0	0.0	0.0	0.0	0.0
otu19665	0.0	0.0	0.0	0.0	0.0	0.0	0.0	0.0	2.0	0.0	0.0	0.0	0.0	0.0	1.0	3.0	1.0	0.0	1.0	3.0	0.0	0.0	2.0	7.0	2.0	0.0	0.0	0.0	0.0	0.0	0.0	0.0	2.0	0.0	0.0	3.0	0.0	0.0	0.0	3.0	0.0	0.0	3.0	4.0	2.0	9.0	0.0	0.0	2.0
otu23588	0.0	0.0	0.0	0.0	0.0	0.0	0.0	0.0	0.0	0.0	0.0	0.0	0.0	0.0	0.0	0.0	3.0	3.0	7.0	0.0	0.0	0.0	4.0	7.0	2.0	0.0	0.0	0.0	0.0	0.0	0.0	0.0	0.0	0.0	0.0	0.0	0.0	0.0	0.0	0.0	6.0	2.0	6.0	3.0	4.0	5.0	1.0	2.0	2.0
otu24126	0.0	0.0	0.0	0.0	0.0	0.0	0.0	0.0	0.0	1.0	2.0	0.0	2.0	0.0	0.0	2.0	0.0	2.0	2.0	0.0	3.0	0.0	2.0	2.0	3.0	0.0	0.0	0.0	0.0	0.0	0.0	0.0	0.0	4.0	5.0	0.0	0.0	0.0	0.0	3.0	3.0	2.0	2.0	0.0	0.0	1.0	4.0	9.0	0.0
otu28372	2.0	0.0	0.0	0.0	0.0	5.0	1.0	0.0	0.0	0.0	0.0	0.0	3.0	2.0	2.0	2.0	3.0	4.0	2.0	3.0	0.0	2.0	0.0	0.0	0.0	0.0	0.0	0.0	0.0	2.0	0.0	0.0	0.0	0.0	0.0	0.0	3.0	0.0	0.0	0.0	0.0	7.0	2.0	0.0	0.0	0.0	0.0	0.0	0.0
otu28988	0.0	0.0	0.0	0.0	0.0	0.0	0.0	0.0	0.0	0.0	6.0	0.0	0.0	0.0	0.0	2.0	0.0	0.0	0.0	0.0	0.0	3.0	4.0	7.0	6.0	0.0	0.0	0.0	0.0	0.0	0.0	0.0	0.0	0.0	0.0	2.0	0.0	2.0	2.0	0.0	1.0	2.0	0.0	3.0	0.0	0.0	0.0	0.0	10.0
otu39413	0.0	0.0	1.0	1.0	0.0	0.0	0.0	2.0	0.0	2.0	1.0	2.0	2.0	0.0	1.0	0.0	0.0	0.0	1.0	0.0	0.0	1.0	2.0	0.0	0.0	3.0	0.0	1.0	6.0	0.0	0.0	3.0	2.0	0.0	5.0	2.0	0.0	0.0	0.0	0.0	1.0	0.0	2.0	0.0	0.0	0.0	0.0	0.0	0.0
otu42335	2.0	0.0	17.0	0.0	0.0	0.0	2.0	0.0	0.0	2.0	1.0	1.0	4.0	0.0	0.0	0.0	0.0	0.0	0.0	0.0	0.0	0.0	0.0	0.0	0.0	0.0	0.0	2.0	0.0	0.0	0.0	0.0	7.0	0.0	0.0	0.0	2.0	0.0	4.0	0.0	0.0	0.0	0.0	0.0	2.0	0.0	0.0	0.0	0.0
otu44835	0.0	0.0	5.0	0.0	0.0	2.0	3.0	2.0	3.0	2.0	4.0	0.0	0.0	2.0	0.0	0.0	2.0	0.0	0.0	0.0	0.0	0.0	0.0	0.0	0.0	0.0	0.0	2.0	2.0	3.0	2.0	0.0	2.0	2.0	0.0	0.0	0.0	1.0	0.0	0.0	0.0	0.0	0.0	0.0	0.0	0.0	2.0	0.0	0.0
otu44937	0.0	0.0	1.0	0.0	0.0	1.0	0.0	2.0	0.0	4.0	0.0	0.0	0.0	1.0	0.0	2.0	0.0	4.0	0.0	0.0	0.0	0.0	0.0	0.0	0.0	0.0	0.0	0.0	0.0	2.0	0.0	0.0	0.0	1.0	2.0	0.0	0.0	4.0	1.0	2.0	0.0	2.0	0.0	0.0	0.0	0.0	6.0	14.0	0.0
otu1178	0.0	0.0	0.0	0.0	0.0	1.0	0.0	0.0	0.0	0.0	0.0	4.0	2.0	3.0	0.0	3.0	0.0	0.0	5.0	4.0	0.0	0.0	0.0	0.0	0.0	0.0	0.0	0.0	0.0	0.0	0.0	0.0	0.0	0.0	0.0	0.0	0.0	0.0	0.0	0.0	0.0	0.0	0.0	0.0	8.0	0.0	0.0	3.0	0.0
otu2234	0.0	0.0	0.0	0.0	0.0	2.0	0.0	1.0	2.0	2.0	0.0	2.0	0.0	0.0	0.0	0.0	3.0	3.0	0.0	1.0	0.0	0.0	0.0	0.0	0.0	0.0	0.0	2.0	2.0	0.0	0.0	0.0	0.0	2.0	3.0	3.0	0.0	5.0	2.0	0.0	4.0	2.0	2.0	4.0	0.0	0.0	0.0	0.0	2.0
otu7477	0.0	0.0	2.0	0.0	0.0	0.0	0.0	0.0	0.0	0.0	0.0	2.0	2.0	2.0	0.0	2.0	5.0	0.0	4.0	0.0	5.0	0.0	0.0	0.0	0.0	0.0	0.0	4.0	0.0	2.0	0.0	0.0	0.0	0.0	0.0	0.0	1.0	2.0	0.0	0.0	0.0	3.0	0.0	0.0	0.0	4.0	1.0	0.0	2.0
otu12153	4.0	0.0	0.0	0.0	0.0	0.0	0.0	1.0	0.0	0.0	6.0	0.0	0.0	0.0	0.0	5.0	1.0	3.0	3.0	3.0	1.0	0.0	0.0	2.0	0.0	2.0	0.0	6.0	0.0	0.0	0.0	0.0	0.0	0.0	0.0	6.0	0.0	2.0	0.0	0.0	3.0	0.0	4.0	0.0	0.0	0.0	0.0	0.0	2.0
otu15957	0.0	0.0	3.0	0.0	0.0	0.0	0.0	0.0	0.0	0.0	0.0	0.0	0.0	0.0	0.0	0.0	0.0	0.0	0.0	0.0	0.0	0.0	0.0	0.0	0.0	0.0	0.0	2.0	8.0	0.0	0.0	0.0	0.0	0.0	0.0	5.0	0.0	6.0	0.0	0.0	3.0	4.0	6.0	7.0	0.0	0.0	8.0	0.0	0.0
otu18967	0.0	0.0	0.0	0.0	0.0	0.0	3.0	0.0	0.0	0.0	0.0	0.0	0.0	0.0	0.0	0.0	0.0	0.0	0.0	0.0	0.0	4.0	0.0	0.0	0.0	1.0	0.0	0.0	0.0	0.0	0.0	0.0	0.0	0.0	0.0	0.0	0.0	0.0	1.0	17.0	0.0	0.0	0.0	0.0	0.0	0.0	13.0	12.0	0.0
otu21242	0.0	0.0	0.0	0.0	0.0	0.0	0.0	0.0	0.0	0.0	0.0	1.0	0.0	0.0	0.0	0.0	0.0	0.0	0.0	0.0	0.0	5.0	6.0	0.0	2.0	0.0	0.0	0.0	0.0	0.0	0.0	0.0	0.0	0.0	0.0	0.0	2.0	0.0	0.0	0.0	2.0	7.0	2.0	0.0	0.0	10.0	4.0	0.0	7.0
otu23301	0.0	0.0	0.0	0.0	0.0	1.0	1.0	0.0	0.0	0.0	0.0	5.0	0.0	4.0	0.0	0.0	0.0	0.0	1.0	12.0	0.0	3.0	0.0	0.0	0.0	0.0	0.0	0.0	0.0	0.0	0.0	0.0	0.0	0.0	0.0	0.0	5.0	0.0	0.0	3.0	0.0	0.0	0.0	0.0	5.0	0.0	2.0	2.0	0.0
otu24905	0.0	0.0	0.0	0.0	0.0	0.0	0.0	0.0	0.0	0.0	0.0	0.0	0.0	0.0	0.0	0.0	7.0	5.0	0.0	0.0	0.0	0.0	0.0	0.0	0.0	0.0	0.0	0.0	0.0	1.0	0.0	2.0	2.0	3.0	0.0	0.0	0.0	2.0	0.0	2.0	1.0	6.0	0.0	9.0	2.0	0.0	0.0	0.0	0.0
otu27009	0.0	0.0	0.0	0.0	0.0	0.0	0.0	0.0	0.0	0.0	0.0	0.0	2.0	0.0	0.0	2.0	1.0	13.0	2.0	4.0	0.0	0.0	0.0	0.0	0.0	0.0	0.0	0.0	0.0	0.0	0.0	3.0	2.0	1.0	0.0	0.0	0.0	0.0	0.0	2.0	2.0	9.0	0.0	3.0	2.0	1.0	0.0	0.0	2.0
otu27668	0.0	0.0	0.0	0.0	0.0	0.0	0.0	0.0	0.0	0.0	0.0	2.0	0.0	3.0	2.0	0.0	1.0	0.0	0.0	2.0	1.0	2.0	3.0	3.0	0.0	0.0	0.0	0.0	0.0	1.0	0.0	0.0	10.0	0.0	0.0	0.0	2.0	0.0	0.0	4.0	2.0	2.0	0.0	0.0	0.0	1.0	2.0	0.0	2.0
otu34095	0.0	0.0	1.0	0.0	0.0	0.0	1.0	3.0	0.0	0.0	2.0	0.0	3.0	0.0	0.0	0.0	6.0	0.0	0.0	0.0	0.0	0.0	0.0	0.0	0.0	2.0	0.0	0.0	0.0	0.0	3.0	8.0	3.0	0.0	0.0	0.0	0.0	3.0	0.0	0.0	5.0	2.0	0.0	0.0	2.0	0.0	0.0	0.0	0.0
otu38249	0.0	0.0	0.0	0.0	0.0	0.0	0.0	0.0	0.0	0.0	0.0	0.0	0.0	0.0	0.0	0.0	0.0	0.0	0.0	0.0	0.0	8.0	6.0	9.0	6.0	0.0	0.0	0.0	0.0	0.0	0.0	0.0	0.0	0.0	0.0	0.0	0.0	0.0	0.0	0.0	0.0	0.0	0.0	0.0	0.0	2.0	4.0	8.0	5.0
otu41754	0.0	0.0	0.0	0.0	0.0	0.0	0.0	0.0	0.0	0.0	0.0	0.0	0.0	0.0	0.0	0.0	0.0	0.0	0.0	0.0	19.0	0.0	14.0	23.0	0.0	0.0	0.0	0.0	0.0	0.0	0.0	0.0	0.0	0.0	0.0	0.0	0.0	0.0	0.0	0.0	0.0	0.0	0.0	0.0	0.0	0.0	0.0	0.0	0.0
otu42146	0.0	0.0	0.0	0.0	0.0	0.0	0.0	0.0	0.0	0.0	0.0	2.0	2.0	0.0	0.0	2.0	0.0	0.0	3.0	6.0	0.0	2.0	1.0	0.0	4.0	0.0	0.0	0.0	0.0	0.0	0.0	0.0	0.0	0.0	3.0	0.0	2.0	0.0	0.0	0.0	4.0	0.0	0.0	0.0	0.0	4.0	3.0	2.0	3.0
otu42420	0.0	0.0	0.0	0.0	0.0	0.0	0.0	0.0	3.0	0.0	2.0	0.0	0.0	0.0	0.0	0.0	0.0	0.0	0.0	0.0	0.0	0.0	0.0	0.0	0.0	1.0	6.0	28.0	0.0	0.0	0.0	0.0	0.0	0.0	0.0	0.0	0.0	0.0	0.0	0.0	0.0	0.0	13.0	0.0	0.0	0.0	0.0	0.0	0.0
otu43937	0.0	0.0	2.0	0.0	0.0	0.0	0.0	2.0	2.0	2.0	4.0	0.0	0.0	0.0	0.0	0.0	0.0	0.0	0.0	0.0	0.0	2.0	0.0	0.0	0.0	20.0	0.0	0.0	0.0	0.0	0.0	3.0	0.0	0.0	0.0	6.0	2.0	1.0	0.0	0.0	0.0	0.0	0.0	4.0	0.0	0.0	0.0	0.0	0.0
otu2145	3.0	5.0	0.0	30.0	3.0	0.0	2.0	0.0	2.0	0.0	0.0	0.0	0.0	0.0	0.0	0.0	0.0	0.0	0.0	0.0	0.0	0.0	0.0	0.0	0.0	0.0	0.0	1.0	0.0	0.0	0.0	0.0	0.0	0.0	0.0	0.0	0.0	0.0	0.0	0.0	0.0	0.0	0.0	0.0	0.0	0.0	0.0	0.0	0.0
otu2926	0.0	0.0	16.0	3.0	0.0	0.0	0.0	0.0	0.0	0.0	5.0	2.0	0.0	1.0	1.0	0.0	0.0	0.0	0.0	0.0	0.0	0.0	0.0	0.0	0.0	0.0	3.0	0.0	0.0	0.0	6.0	0.0	3.0	0.0	0.0	0.0	4.0	0.0	0.0	0.0	0.0	0.0	0.0	0.0	0.0	0.0	0.0	0.0	0.0
otu4911	9.0	0.0	3.0	20.0	0.0	3.0	1.0	0.0	2.0	0.0	0.0	0.0	0.0	0.0	0.0	0.0	0.0	0.0	0.0	0.0	0.0	0.0	0.0	0.0	0.0	1.0	0.0	0.0	0.0	0.0	2.0	2.0	3.0	0.0	0.0	0.0	0.0	1.0	0.0	0.0	1.0	0.0	0.0	0.0	0.0	0.0	0.0	0.0	0.0
otu6357	0.0	0.0	0.0	0.0	0.0	0.0	0.0	0.0	0.0	0.0	0.0	0.0	0.0	0.0	0.0	0.0	2.0	0.0	0.0	0.0	2.0	2.0	0.0	5.0	9.0	0.0	0.0	0.0	0.0	0.0	0.0	0.0	0.0	0.0	0.0	1.0	0.0	0.0	0.0	0.0	4.0	3.0	0.0	3.0	2.0	6.0	3.0	3.0	8.0
otu7699	0.0	0.0	0.0	0.0	0.0	1.0	0.0	0.0	0.0	9.0	0.0	0.0	0.0	0.0	0.0	0.0	0.0	2.0	0.0	0.0	0.0	0.0	0.0	0.0	0.0	4.0	0.0	0.0	0.0	0.0	2.0	5.0	0.0	7.0	4.0	3.0	4.0	4.0	3.0	0.0	0.0	0.0	0.0	2.0	0.0	0.0	0.0	0.0	0.0
otu8247	0.0	0.0	0.0	0.0	0.0	0.0	2.0	1.0	4.0	0.0	1.0	0.0	3.0	2.0	0.0	0.0	1.0	2.0	0.0	2.0	0.0	2.0	1.0	0.0	3.0	0.0	0.0	2.0	0.0	0.0	0.0	2.0	2.0	2.0	3.0	0.0	0.0	2.0	2.0	2.0	0.0	0.0	0.0	0.0	0.0	0.0	1.0	0.0	0.0
otu16455	0.0	0.0	0.0	0.0	0.0	5.0	0.0	0.0	0.0	1.0	0.0	0.0	3.0	0.0	0.0	3.0	0.0	6.0	1.0	2.0	2.0	0.0	0.0	0.0	0.0	0.0	0.0	0.0	0.0	0.0	0.0	9.0	3.0	0.0	0.0	0.0	0.0	0.0	0.0	0.0	1.0	2.0	2.0	0.0	3.0	1.0	1.0	0.0	2.0
otu18417	0.0	0.0	1.0	0.0	0.0	0.0	1.0	0.0	0.0	19.0	0.0	3.0	0.0	0.0	0.0	0.0	0.0	0.0	0.0	0.0	0.0	0.0	0.0	0.0	1.0	6.0	0.0	4.0	0.0	0.0	0.0	0.0	3.0	2.0	0.0	0.0	0.0	2.0	0.0	0.0	0.0	0.0	0.0	0.0	0.0	0.0	0.0	0.0	0.0
otu26911	0.0	6.0	0.0	0.0	0.0	0.0	4.0	0.0	4.0	2.0	3.0	0.0	0.0	2.0	1.0	0.0	0.0	0.0	0.0	0.0	0.0	0.0	0.0	0.0	0.0	3.0	0.0	0.0	2.0	0.0	7.0	2.0	0.0	0.0	2.0	2.0	0.0	4.0	0.0	0.0	0.0	0.0	0.0	0.0	0.0	0.0	0.0	0.0	0.0
otu27893	0.0	0.0	0.0	0.0	0.0	0.0	0.0	2.0	2.0	0.0	2.0	3.0	0.0	2.0	1.0	10.0	3.0	0.0	4.0	0.0	0.0	0.0	2.0	0.0	0.0	0.0	0.0	0.0	0.0	0.0	0.0	2.0	0.0	0.0	0.0	0.0	0.0	2.0	0.0	2.0	3.0	0.0	0.0	0.0	6.0	0.0	1.0	0.0	0.0
otu31414	0.0	0.0	0.0	0.0	0.0	3.0	0.0	0.0	2.0	4.0	0.0	0.0	0.0	1.0	0.0	4.0	0.0	18.0	0.0	0.0	0.0	0.0	0.0	0.0	0.0	0.0	0.0	0.0	0.0	0.0	0.0	6.0	0.0	1.0	0.0	0.0	2.0	0.0	0.0	3.0	0.0	5.0	0.0	5.0	0.0	0.0	0.0	0.0	0.0
otu38646	0.0	0.0	0.0	0.0	0.0	3.0	0.0	0.0	0.0	0.0	0.0	0.0	0.0	1.0	2.0	3.0	0.0	3.0	0.0	0.0	0.0	0.0	0.0	0.0	0.0	4.0	0.0	0.0	0.0	0.0	0.0	0.0	2.0	14.0	10.0	0.0	0.0	5.0	0.0	5.0	0.0	0.0	0.0	0.0	0.0	0.0	0.0	0.0	0.0
otu41339	0.0	0.0	0.0	0.0	0.0	0.0	0.0	0.0	0.0	0.0	0.0	0.0	0.0	0.0	3.0	0.0	0.0	0.0	0.0	0.0	0.0	28.0	0.0	0.0	0.0	0.0	0.0	0.0	0.0	0.0	0.0	0.0	0.0	0.0	0.0	0.0	0.0	0.0	0.0	2.0	0.0	2.0	4.0	0.0	11.0	0.0	1.0	0.0	0.0
otu41466	0.0	0.0	0.0	0.0	0.0	0.0	0.0	0.0	0.0	0.0	0.0	0.0	0.0	0.0	0.0	0.0	5.0	9.0	5.0	5.0	1.0	0.0	2.0	19.0	5.0	0.0	0.0	0.0	0.0	0.0	0.0	0.0	0.0	0.0	0.0	0.0	0.0	0.0	0.0	0.0	0.0	0.0	0.0	0.0	0.0	1.0	0.0	0.0	0.0
otu44891	0.0	0.0	0.0	0.0	0.0	0.0	0.0	0.0	0.0	0.0	0.0	0.0	0.0	0.0	0.0	3.0	0.0	2.0	1.0	0.0	0.0	0.0	0.0	10.0	2.0	0.0	0.0	0.0	0.0	0.0	0.0	0.0	0.0	0.0	0.0	0.0	0.0	0.0	0.0	0.0	0.0	2.0	4.0	8.0	7.0	4.0	6.0	5.0	0.0
otu45802	0.0	0.0	0.0	0.0	0.0	0.0	0.0	0.0	0.0	0.0	0.0	0.0	0.0	0.0	0.0	0.0	0.0	0.0	0.0	0.0	0.0	0.0	29.0	22.0	0.0	0.0	0.0	0.0	0.0	0.0	0.0	0.0	0.0	0.0	0.0	0.0	0.0	0.0	0.0	0.0	0.0	0.0	0.0	0.0	0.0	2.0	0.0	0.0	0.0
otu852	0.0	0.0	6.0	0.0	0.0	0.0	0.0	0.0	0.0	1.0	0.0	0.0	0.0	0.0	0.0	0.0	1.0	0.0	0.0	0.0	0.0	0.0	0.0	0.0	0.0	8.0	0.0	9.0	1.0	0.0	3.0	3.0	2.0	0.0	0.0	0.0	0.0	0.0	0.0	2.0	0.0	0.0	0.0	0.0	0.0	2.0	0.0	2.0	0.0
otu889	2.0	0.0	0.0	0.0	0.0	0.0	0.0	0.0	5.0	3.0	4.0	0.0	0.0	0.0	0.0	0.0	1.0	3.0	0.0	0.0	0.0	0.0	0.0	0.0	2.0	0.0	7.0	0.0	0.0	0.0	2.0	0.0	0.0	0.0	0.0	0.0	0.0	1.0	0.0	3.0	0.0	2.0	3.0	5.0	0.0	0.0	0.0	0.0	0.0
otu1941	0.0	0.0	2.0	4.0	0.0	2.0	1.0	0.0	3.0	3.0	0.0	0.0	0.0	0.0	0.0	3.0	0.0	0.0	0.0	0.0	0.0	0.0	2.0	0.0	0.0	0.0	0.0	0.0	0.0	0.0	0.0	2.0	4.0	1.0	2.0	0.0	0.0	0.0	7.0	5.0	0.0	0.0	0.0	0.0	0.0	3.0	1.0	2.0	0.0
otu4721	0.0	0.0	0.0	0.0	0.0	0.0	0.0	0.0	0.0	0.0	0.0	2.0	7.0	4.0	0.0	0.0	0.0	2.0	2.0	10.0	2.0	0.0	0.0	0.0	0.0	0.0	0.0	0.0	0.0	0.0	0.0	0.0	0.0	0.0	0.0	0.0	2.0	0.0	0.0	0.0	9.0	0.0	0.0	0.0	0.0	2.0	0.0	0.0	2.0
otu9888	0.0	0.0	8.0	4.0	0.0	1.0	0.0	0.0	0.0	3.0	0.0	0.0	2.0	0.0	0.0	0.0	0.0	0.0	0.0	0.0	0.0	0.0	0.0	0.0	0.0	5.0	0.0	4.0	0.0	0.0	0.0	0.0	6.0	0.0	0.0	0.0	2.0	0.0	0.0	0.0	0.0	0.0	0.0	3.0	2.0	0.0	1.0	2.0	0.0
otu11445	0.0	0.0	0.0	0.0	0.0	0.0	0.0	7.0	0.0	0.0	4.0	0.0	2.0	0.0	0.0	2.0	3.0	0.0	2.0	0.0	0.0	2.0	0.0	0.0	0.0	0.0	0.0	2.0	1.0	0.0	0.0	2.0	0.0	2.0	0.0	7.0	0.0	0.0	0.0	2.0	2.0	0.0	0.0	0.0	0.0	0.0	0.0	0.0	0.0
otu16500	0.0	0.0	0.0	0.0	0.0	0.0	4.0	0.0	0.0	3.0	0.0	2.0	0.0	3.0	0.0	0.0	1.0	0.0	2.0	0.0	3.0	0.0	4.0	2.0	0.0	0.0	0.0	2.0	0.0	1.0	0.0	0.0	0.0	2.0	2.0	0.0	0.0	0.0	0.0	0.0	0.0	2.0	0.0	0.0	0.0	7.0	4.0	3.0	0.0
otu24017	1.0	9.0	0.0	0.0	0.0	0.0	0.0	0.0	0.0	2.0	0.0	0.0	0.0	0.0	0.0	0.0	0.0	0.0	3.0	2.0	1.0	2.0	0.0	0.0	0.0	0.0	0.0	0.0	1.0	0.0	3.0	0.0	0.0	0.0	2.0	2.0	0.0	6.0	0.0	0.0	3.0	0.0	0.0	3.0	2.0	0.0	0.0	0.0	0.0
otu27608	0.0	0.0	0.0	0.0	0.0	0.0	0.0	8.0	0.0	0.0	9.0	1.0	0.0	0.0	0.0	5.0	5.0	0.0	2.0	0.0	0.0	0.0	0.0	0.0	0.0	0.0	0.0	0.0	2.0	0.0	0.0	2.0	0.0	0.0	0.0	2.0	0.0	3.0	0.0	2.0	2.0	0.0	0.0	0.0	5.0	0.0	0.0	0.0	0.0
otu29743	0.0	0.0	0.0	3.0	0.0	0.0	0.0	0.0	0.0	0.0	1.0	3.0	0.0	4.0	0.0	2.0	0.0	0.0	0.0	0.0	0.0	0.0	0.0	2.0	0.0	0.0	1.0	0.0	0.0	0.0	0.0	2.0	3.0	0.0	0.0	4.0	4.0	6.0	2.0	0.0	0.0	0.0	0.0	3.0	0.0	1.0	2.0	0.0	0.0
otu31831	2.0	0.0	2.0	0.0	0.0	0.0	3.0	4.0	4.0	4.0	0.0	0.0	0.0	0.0	0.0	0.0	0.0	0.0	0.0	0.0	0.0	0.0	0.0	0.0	0.0	2.0	0.0	0.0	0.0	0.0	6.0	2.0	2.0	3.0	3.0	2.0	3.0	1.0	3.0	2.0	0.0	0.0	0.0	0.0	0.0	0.0	0.0	0.0	0.0
otu32948	0.0	0.0	1.0	5.0	0.0	3.0	0.0	3.0	2.0	0.0	0.0	2.0	4.0	1.0	0.0	2.0	4.0	3.0	0.0	0.0	0.0	0.0	0.0	0.0	0.0	0.0	0.0	0.0	0.0	1.0	0.0	3.0	2.0	0.0	0.0	2.0	2.0	0.0	0.0	2.0	0.0	0.0	0.0	2.0	0.0	0.0	0.0	0.0	0.0
otu37740	2.0	0.0	0.0	0.0	0.0	2.0	0.0	4.0	2.0	6.0	0.0	0.0	0.0	0.0	0.0	2.0	0.0	0.0	0.0	0.0	0.0	0.0	0.0	0.0	0.0	3.0	0.0	0.0	0.0	0.0	4.0	2.0	0.0	2.0	0.0	6.0	2.0	6.0	5.0	0.0	0.0	0.0	0.0	0.0	0.0	0.0	0.0	0.0	0.0
otu38414	0.0	0.0	4.0	0.0	0.0	2.0	4.0	0.0	4.0	3.0	4.0	0.0	0.0	0.0	3.0	0.0	0.0	4.0	3.0	7.0	0.0	3.0	4.0	0.0	3.0	0.0	0.0	0.0	0.0	0.0	0.0	0.0	0.0	0.0	0.0	0.0	0.0	0.0	0.0	0.0	0.0	0.0	0.0	0.0	0.0	0.0	0.0	0.0	0.0
otu40571	6.0	0.0	2.0	15.0	0.0	1.0	3.0	0.0	4.0	2.0	0.0	0.0	0.0	1.0	1.0	0.0	0.0	0.0	0.0	0.0	0.0	0.0	0.0	0.0	0.0	0.0	0.0	2.0	0.0	0.0	0.0	2.0	3.0	0.0	0.0	0.0	0.0	0.0	2.0	2.0	0.0	0.0	0.0	0.0	0.0	0.0	0.0	0.0	0.0
otu41087	6.0	4.0	0.0	1.0	4.0	1.0	1.0	0.0	2.0	3.0	0.0	2.0	0.0	1.0	1.0	0.0	0.0	0.0	0.0	1.0	0.0	5.0	0.0	0.0	1.0	0.0	0.0	3.0	0.0	0.0	0.0	2.0	0.0	0.0	0.0	0.0	2.0	0.0	0.0	0.0	1.0	0.0	5.0	0.0	0.0	0.0	0.0	0.0	0.0
otu1685	0.0	0.0	0.0	0.0	0.0	0.0	0.0	0.0	0.0	0.0	0.0	0.0	7.0	3.0	0.0	0.0	1.0	0.0	0.0	0.0	0.0	0.0	0.0	2.0	0.0	0.0	0.0	0.0	0.0	0.0	0.0	0.0	0.0	0.0	0.0	0.0	4.0	0.0	0.0	0.0	18.0	2.0	5.0	4.0	0.0	2.0	0.0	0.0	0.0
otu3456	3.0	0.0	0.0	0.0	0.0	0.0	0.0	0.0	0.0	0.0	0.0	0.0	0.0	0.0	0.0	3.0	0.0	0.0	0.0	0.0	0.0	0.0	0.0	0.0	0.0	2.0	0.0	3.0	3.0	3.0	0.0	0.0	0.0	1.0	3.0	8.0	2.0	7.0	0.0	7.0	0.0	0.0	0.0	0.0	2.0	0.0	0.0	0.0	0.0
otu3773	0.0	0.0	0.0	0.0	0.0	1.0	1.0	6.0	4.0	0.0	0.0	0.0	0.0	0.0	0.0	2.0	0.0	8.0	0.0	0.0	0.0	0.0	0.0	0.0	0.0	0.0	0.0	0.0	2.0	0.0	0.0	5.0	0.0	2.0	3.0	0.0	1.0	2.0	1.0	7.0	0.0	0.0	0.0	0.0	0.0	0.0	0.0	0.0	0.0
otu4859	0.0	0.0	1.0	3.0	0.0	1.0	2.0	5.0	6.0	0.0	0.0	0.0	0.0	0.0	0.0	6.0	0.0	4.0	0.0	0.0	0.0	0.0	2.0	5.0	3.0	0.0	0.0	0.0	0.0	3.0	0.0	0.0	0.0	0.0	0.0	0.0	0.0	0.0	0.0	0.0	0.0	0.0	0.0	0.0	0.0	1.0	0.0	4.0	0.0
otu6856	0.0	0.0	0.0	0.0	0.0	0.0	0.0	0.0	0.0	0.0	0.0	0.0	0.0	0.0	0.0	0.0	1.0	0.0	0.0	5.0	0.0	4.0	2.0	0.0	0.0	0.0	0.0	0.0	0.0	4.0	0.0	0.0	2.0	0.0	0.0	2.0	0.0	1.0	0.0	1.0	0.0	8.0	2.0	0.0	0.0	8.0	4.0	2.0	0.0
otu11945	0.0	0.0	2.0	0.0	0.0	0.0	5.0	0.0	0.0	7.0	0.0	2.0	0.0	0.0	0.0	2.0	0.0	0.0	1.0	0.0	1.0	0.0	3.0	6.0	0.0	0.0	0.0	0.0	0.0	0.0	0.0	0.0	0.0	4.0	3.0	0.0	2.0	3.0	1.0	2.0	0.0	0.0	0.0	0.0	0.0	0.0	0.0	3.0	0.0
otu12662	0.0	0.0	1.0	0.0	0.0	0.0	0.0	2.0	4.0	7.0	1.0	0.0	0.0	2.0	0.0	2.0	0.0	0.0	0.0	0.0	0.0	0.0	0.0	0.0	0.0	2.0	0.0	0.0	2.0	2.0	3.0	4.0	0.0	2.0	2.0	4.0	2.0	4.0	1.0	3.0	0.0	0.0	0.0	0.0	0.0	0.0	0.0	0.0	0.0
otu14041	0.0	12.0	3.0	2.0	2.0	0.0	1.0	0.0	0.0	3.0	0.0	0.0	0.0	2.0	4.0	0.0	0.0	0.0	0.0	0.0	0.0	0.0	0.0	0.0	0.0	0.0	2.0	0.0	1.0	0.0	7.0	2.0	3.0	0.0	0.0	0.0	0.0	0.0	0.0	0.0	0.0	0.0	0.0	0.0	0.0	0.0	0.0	0.0	0.0
otu16035	0.0	0.0	0.0	0.0	0.0	2.0	0.0	2.0	0.0	0.0	5.0	2.0	0.0	1.0	0.0	2.0	2.0	0.0	0.0	0.0	0.0	0.0	0.0	0.0	0.0	0.0	0.0	0.0	0.0	4.0	0.0	0.0	0.0	0.0	0.0	3.0	0.0	0.0	0.0	0.0	0.0	4.0	0.0	19.0	2.0	0.0	0.0	0.0	0.0
otu18640	0.0	0.0	0.0	0.0	0.0	0.0	0.0	0.0	0.0	0.0	0.0	0.0	0.0	0.0	0.0	0.0	0.0	0.0	0.0	0.0	0.0	0.0	0.0	0.0	0.0	0.0	0.0	0.0	0.0	2.0	0.0	0.0	0.0	0.0	0.0	0.0	0.0	0.0	0.0	0.0	0.0	0.0	0.0	0.0	0.0	40.0	4.0	0.0	0.0
otu24377	2.0	0.0	1.0	1.0	0.0	4.0	2.0	0.0	2.0	6.0	0.0	0.0	0.0	1.0	0.0	0.0	0.0	0.0	0.0	0.0	0.0	0.0	0.0	0.0	0.0	7.0	0.0	0.0	0.0	0.0	2.0	2.0	2.0	2.0	8.0	2.0	0.0	0.0	0.0	4.0	0.0	0.0	0.0	0.0	0.0	0.0	0.0	0.0	0.0
otu24858	0.0	0.0	0.0	0.0	0.0	2.0	0.0	0.0	1.0	0.0	4.0	3.0	0.0	0.0	1.0	2.0	3.0	2.0	2.0	2.0	0.0	0.0	3.0	7.0	1.0	0.0	0.0	0.0	0.0	0.0	0.0	0.0	2.0	0.0	0.0	0.0	2.0	0.0	0.0	0.0	0.0	0.0	0.0	3.0	0.0	0.0	2.0	3.0	0.0
otu26818	0.0	0.0	0.0	0.0	0.0	0.0	0.0	0.0	0.0	0.0	0.0	0.0	0.0	0.0	0.0	0.0	0.0	0.0	0.0	0.0	0.0	0.0	0.0	0.0	0.0	0.0	0.0	0.0	49.0	0.0	0.0	0.0	0.0	0.0	0.0	0.0	0.0	0.0	0.0	0.0	0.0	0.0	0.0	0.0	0.0	0.0	0.0	0.0	0.0
otu27230	1.0	0.0	1.0	28.0	0.0	0.0	0.0	0.0	0.0	0.0	0.0	0.0	0.0	0.0	0.0	0.0	0.0	0.0	0.0	0.0	1.0	0.0	0.0	0.0	0.0	6.0	0.0	6.0	1.0	0.0	0.0	2.0	0.0	0.0	0.0	0.0	0.0	0.0	0.0	0.0	0.0	0.0	0.0	0.0	0.0	0.0	0.0	0.0	0.0
otu27307	0.0	0.0	0.0	0.0	0.0	1.0	0.0	0.0	0.0	0.0	0.0	8.0	2.0	3.0	0.0	2.0	0.0	0.0	1.0	6.0	0.0	5.0	0.0	0.0	0.0	0.0	0.0	0.0	0.0	0.0	0.0	0.0	0.0	0.0	0.0	0.0	2.0	0.0	0.0	0.0	0.0	0.0	0.0	0.0	0.0	2.0	4.0	7.0	0.0
otu31983	0.0	1.0	3.0	7.0	0.0	0.0	4.0	2.0	1.0	5.0	0.0	0.0	0.0	0.0	0.0	0.0	0.0	0.0	0.0	0.0	0.0	0.0	0.0	0.0	0.0	0.0	0.0	0.0	4.0	0.0	5.0	9.0	0.0	1.0	2.0	0.0	0.0	0.0	0.0	0.0	0.0	0.0	0.0	0.0	0.0	0.0	0.0	0.0	0.0
otu34618	0.0	0.0	0.0	0.0	0.0	0.0	0.0	0.0	0.0	0.0	0.0	0.0	0.0	0.0	0.0	0.0	0.0	0.0	21.0	6.0	6.0	3.0	0.0	0.0	0.0	0.0	0.0	0.0	0.0	0.0	0.0	0.0	0.0	0.0	0.0	0.0	0.0	0.0	0.0	0.0	0.0	0.0	0.0	0.0	2.0	2.0	0.0	8.0	0.0
otu36801	0.0	0.0	0.0	0.0	0.0	0.0	2.0	4.0	0.0	0.0	0.0	2.0	2.0	0.0	0.0	2.0	9.0	2.0	2.0	0.0	0.0	0.0	2.0	0.0	0.0	0.0	0.0	0.0	0.0	0.0	0.0	2.0	3.0	0.0	2.0	0.0	0.0	1.0	0.0	2.0	3.0	2.0	0.0	0.0	3.0	0.0	0.0	0.0	0.0
otu37530	0.0	0.0	3.0	2.0	0.0	0.0	2.0	0.0	0.0	4.0	0.0	0.0	4.0	1.0	0.0	2.0	2.0	0.0	0.0	0.0	0.0	0.0	2.0	0.0	0.0	0.0	0.0	4.0	0.0	0.0	0.0	0.0	0.0	1.0	0.0	0.0	1.0	0.0	6.0	4.0	0.0	3.0	0.0	0.0	0.0	0.0	1.0	2.0	0.0
otu37848	3.0	0.0	7.0	11.0	0.0	1.0	0.0	2.0	2.0	0.0	0.0	0.0	0.0	0.0	0.0	0.0	0.0	0.0	0.0	0.0	0.0	0.0	0.0	0.0	0.0	0.0	0.0	0.0	0.0	0.0	2.0	0.0	0.0	0.0	0.0	0.0	0.0	0.0	0.0	0.0	0.0	0.0	2.0	0.0	0.0	0.0	0.0	0.0	12.0
otu39057	4.0	0.0	0.0	1.0	0.0	1.0	0.0	3.0	0.0	0.0	1.0	0.0	5.0	0.0	0.0	0.0	3.0	0.0	0.0	0.0	6.0	0.0	2.0	2.0	4.0	0.0	0.0	0.0	0.0	0.0	0.0	2.0	0.0	1.0	0.0	0.0	0.0	3.0	0.0	0.0	0.0	0.0	0.0	0.0	0.0	0.0	4.0	0.0	2.0
otu40880	0.0	0.0	0.0	0.0	0.0	1.0	0.0	0.0	0.0	0.0	0.0	0.0	0.0	1.0	2.0	2.0	0.0	2.0	15.0	7.0	5.0	0.0	0.0	0.0	5.0	2.0	0.0	0.0	0.0	0.0	0.0	0.0	2.0	1.0	0.0	0.0	0.0	0.0	0.0	0.0	1.0	0.0	0.0	0.0	0.0	0.0	0.0	0.0	0.0
otu41443	0.0	0.0	2.0	0.0	0.0	0.0	0.0	0.0	0.0	0.0	0.0	2.0	2.0	0.0	0.0	0.0	2.0	0.0	2.0	0.0	0.0	0.0	3.0	3.0	1.0	0.0	0.0	0.0	0.0	2.0	0.0	0.0	0.0	0.0	0.0	0.0	0.0	1.0	3.0	4.0	0.0	3.0	0.0	0.0	0.0	2.0	3.0	8.0	2.0
otu45370	0.0	0.0	0.0	0.0	0.0	0.0	0.0	0.0	0.0	0.0	0.0	0.0	0.0	0.0	0.0	3.0	9.0	7.0	3.0	7.0	0.0	0.0	3.0	7.0	0.0	0.0	0.0	0.0	0.0	0.0	0.0	0.0	0.0	0.0	0.0	0.0	0.0	0.0	4.0	3.0	0.0	0.0	0.0	2.0	5.0	1.0	0.0	0.0	0.0
otu1551	0.0	0.0	0.0	0.0	0.0	0.0	0.0	0.0	0.0	0.0	0.0	0.0	0.0	0.0	0.0	0.0	0.0	0.0	0.0	0.0	0.0	0.0	9.0	6.0	6.0	0.0	0.0	0.0	0.0	0.0	0.0	0.0	0.0	0.0	0.0	0.0	0.0	0.0	0.0	0.0	0.0	0.0	0.0	0.0	0.0	6.0	10.0	10.0	2.0
otu3668	0.0	0.0	0.0	0.0	0.0	0.0	0.0	0.0	0.0	0.0	0.0	0.0	0.0	0.0	0.0	0.0	0.0	0.0	0.0	0.0	1.0	0.0	6.0	8.0	6.0	0.0	0.0	0.0	0.0	0.0	0.0	0.0	0.0	0.0	0.0	0.0	0.0	0.0	0.0	0.0	0.0	0.0	0.0	0.0	2.0	3.0	8.0	9.0	4.0
otu5879	0.0	0.0	3.0	0.0	0.0	3.0	1.0	7.0	2.0	8.0	2.0	0.0	0.0	0.0	2.0	0.0	0.0	0.0	0.0	0.0	0.0	0.0	0.0	0.0	0.0	6.0	0.0	0.0	0.0	0.0	3.0	4.0	0.0	2.0	0.0	3.0	0.0	1.0	0.0	0.0	0.0	0.0	0.0	0.0	0.0	0.0	0.0	0.0	0.0
otu10430	0.0	0.0	2.0	0.0	0.0	2.0	3.0	0.0	4.0	10.0	0.0	0.0	0.0	0.0	0.0	0.0	0.0	0.0	0.0	0.0	1.0	0.0	2.0	2.0	0.0	2.0	0.0	3.0	0.0	4.0	1.0	0.0	0.0	2.0	4.0	0.0	0.0	0.0	0.0	0.0	0.0	0.0	0.0	0.0	0.0	0.0	3.0	2.0	0.0
otu12961	0.0	0.0	0.0	0.0	0.0	0.0	0.0	0.0	0.0	0.0	0.0	0.0	0.0	0.0	0.0	3.0	0.0	2.0	3.0	4.0	1.0	5.0	2.0	6.0	1.0	0.0	0.0	0.0	0.0	0.0	0.0	0.0	0.0	0.0	0.0	0.0	2.0	0.0	0.0	0.0	3.0	0.0	4.0	0.0	2.0	3.0	2.0	0.0	5.0
otu18643	0.0	0.0	0.0	0.0	0.0	0.0	0.0	3.0	0.0	0.0	0.0	0.0	0.0	0.0	0.0	0.0	0.0	0.0	0.0	0.0	0.0	0.0	0.0	0.0	2.0	0.0	0.0	0.0	0.0	0.0	0.0	2.0	0.0	2.0	2.0	5.0	0.0	11.0	4.0	2.0	0.0	0.0	0.0	0.0	0.0	0.0	0.0	0.0	7.0
otu20896	2.0	0.0	1.0	0.0	0.0	0.0	2.0	0.0	0.0	0.0	0.0	2.0	0.0	0.0	3.0	6.0	4.0	7.0	1.0	2.0	0.0	2.0	0.0	0.0	0.0	0.0	2.0	3.0	0.0	0.0	0.0	3.0	0.0	0.0	0.0	0.0	3.0	0.0	0.0	0.0	0.0	0.0	0.0	0.0	0.0	0.0	0.0	0.0	0.0
otu21775	0.0	0.0	4.0	1.0	0.0	0.0	0.0	0.0	0.0	0.0	13.0	3.0	0.0	0.0	0.0	0.0	1.0	0.0	0.0	0.0	0.0	0.0	0.0	0.0	0.0	0.0	0.0	0.0	0.0	0.0	4.0	2.0	0.0	0.0	0.0	11.0	2.0	0.0	2.0	0.0	0.0	2.0	0.0	2.0	0.0	0.0	0.0	0.0	0.0
otu24255	0.0	0.0	0.0	0.0	0.0	0.0	1.0	10.0	0.0	0.0	0.0	2.0	2.0	0.0	0.0	0.0	2.0	0.0	0.0	0.0	8.0	0.0	2.0	0.0	1.0	0.0	0.0	1.0	0.0	0.0	2.0	0.0	2.0	0.0	0.0	0.0	0.0	0.0	0.0	0.0	0.0	3.0	0.0	3.0	0.0	1.0	4.0	0.0	0.0
otu31555	0.0	1.0	2.0	2.0	0.0	0.0	1.0	1.0	3.0	4.0	0.0	0.0	2.0	0.0	0.0	0.0	0.0	0.0	0.0	0.0	0.0	0.0	0.0	0.0	0.0	0.0	0.0	0.0	6.0	0.0	0.0	2.0	7.0	0.0	2.0	0.0	0.0	3.0	0.0	6.0	0.0	0.0	0.0	0.0	0.0	0.0	0.0	0.0	0.0
otu31960	0.0	0.0	0.0	0.0	0.0	1.0	0.0	8.0	2.0	1.0	0.0	0.0	0.0	0.0	0.0	0.0	0.0	0.0	0.0	0.0	0.0	0.0	0.0	0.0	0.0	0.0	0.0	0.0	0.0	2.0	0.0	7.0	0.0	6.0	0.0	9.0	0.0	4.0	0.0	2.0	0.0	2.0	0.0	0.0	0.0	0.0	0.0	0.0	0.0
otu32267	0.0	0.0	0.0	0.0	0.0	0.0	0.0	0.0	0.0	0.0	0.0	0.0	0.0	0.0	0.0	0.0	0.0	0.0	0.0	0.0	0.0	0.0	5.0	10.0	5.0	0.0	0.0	0.0	0.0	0.0	0.0	0.0	0.0	0.0	0.0	0.0	0.0	0.0	0.0	0.0	0.0	0.0	0.0	0.0	0.0	14.0	2.0	11.0	3.0
otu32319	0.0	0.0	0.0	0.0	0.0	0.0	0.0	0.0	0.0	0.0	0.0	0.0	0.0	0.0	0.0	0.0	19.0	4.0	1.0	0.0	0.0	0.0	3.0	4.0	0.0	0.0	0.0	0.0	0.0	0.0	0.0	2.0	0.0	0.0	0.0	0.0	0.0	0.0	10.0	2.0	0.0	0.0	0.0	0.0	0.0	0.0	0.0	0.0	0.0
otu32669	0.0	0.0	0.0	0.0	0.0	3.0	4.0	0.0	0.0	3.0	0.0	8.0	0.0	0.0	0.0	2.0	7.0	0.0	0.0	0.0	0.0	0.0	0.0	0.0	0.0	0.0	0.0	3.0	0.0	2.0	0.0	2.0	0.0	1.0	0.0	0.0	0.0	0.0	0.0	0.0	0.0	3.0	3.0	0.0	3.0	0.0	0.0	0.0	0.0
otu33653	0.0	4.0	4.0	14.0	7.0	0.0	0.0	0.0	0.0	0.0	0.0	0.0	0.0	0.0	0.0	0.0	0.0	0.0	0.0	0.0	0.0	0.0	0.0	0.0	0.0	0.0	15.0	0.0	0.0	0.0	0.0	0.0	0.0	0.0	0.0	0.0	0.0	0.0	0.0	0.0	0.0	0.0	0.0	0.0	0.0	0.0	0.0	0.0	0.0
otu35726	0.0	0.0	0.0	0.0	0.0	0.0	0.0	0.0	0.0	0.0	0.0	0.0	0.0	0.0	0.0	0.0	0.0	0.0	0.0	0.0	0.0	50.0	0.0	0.0	0.0	0.0	0.0	0.0	0.0	0.0	0.0	0.0	0.0	0.0	0.0	0.0	0.0	0.0	0.0	0.0	0.0	0.0	3.0	0.0	0.0	0.0	0.0	0.0	0.0
otu36426	0.0	0.0	0.0	0.0	0.0	0.0	0.0	0.0	0.0	0.0	2.0	0.0	0.0	0.0	4.0	0.0	0.0	0.0	0.0	0.0	0.0	2.0	0.0	0.0	0.0	0.0	0.0	7.0	12.0	0.0	0.0	0.0	0.0	0.0	0.0	0.0	0.0	0.0	15.0	6.0	0.0	0.0	0.0	0.0	0.0	0.0	0.0	0.0	0.0
otu40227	0.0	0.0	0.0	0.0	0.0	0.0	0.0	1.0	3.0	0.0	0.0	0.0	0.0	0.0	0.0	13.0	0.0	0.0	1.0	0.0	0.0	0.0	2.0	3.0	0.0	0.0	0.0	0.0	0.0	1.0	0.0	0.0	0.0	0.0	0.0	0.0	0.0	3.0	0.0	2.0	0.0	0.0	0.0	0.0	12.0	0.0	0.0	0.0	0.0
otu41683	0.0	0.0	0.0	0.0	0.0	0.0	0.0	0.0	0.0	1.0	0.0	2.0	2.0	2.0	0.0	0.0	3.0	8.0	1.0	5.0	0.0	2.0	0.0	0.0	0.0	0.0	0.0	0.0	0.0	0.0	0.0	2.0	0.0	0.0	0.0	0.0	2.0	0.0	0.0	2.0	0.0	8.0	2.0	3.0	2.0	2.0	0.0	0.0	0.0
otu42228	0.0	0.0	0.0	0.0	0.0	2.0	3.0	2.0	0.0	10.0	0.0	2.0	0.0	0.0	0.0	2.0	0.0	0.0	0.0	0.0	0.0	0.0	0.0	0.0	0.0	14.0	0.0	0.0	0.0	0.0	0.0	2.0	0.0	0.0	0.0	4.0	2.0	0.0	0.0	0.0	0.0	2.0	0.0	0.0	0.0	0.0	0.0	0.0	0.0
otu42996	0.0	0.0	0.0	0.0	0.0	0.0	0.0	0.0	0.0	5.0	1.0	2.0	1.0	3.0	0.0	3.0	0.0	3.0	0.0	1.0	0.0	0.0	0.0	0.0	0.0	0.0	4.0	0.0	0.0	0.0	1.0	0.0	0.0	0.0	0.0	5.0	3.0	0.0	3.0	0.0	1.0	0.0	2.0	5.0	2.0	0.0	0.0	0.0	2.0
otu45674	5.0	0.0	7.0	1.0	0.0	2.0	3.0	0.0	0.0	3.0	0.0	0.0	2.0	0.0	0.0	2.0	0.0	0.0	0.0	0.0	0.0	0.0	0.0	0.0	0.0	0.0	0.0	0.0	0.0	0.0	0.0	0.0	0.0	6.0	3.0	0.0	0.0	4.0	0.0	0.0	0.0	0.0	0.0	0.0	0.0	0.0	1.0	0.0	0.0
otu596	0.0	12.0	0.0	0.0	5.0	0.0	0.0	0.0	0.0	3.0	0.0	0.0	0.0	0.0	0.0	0.0	0.0	0.0	0.0	0.0	0.0	0.0	0.0	0.0	0.0	5.0	23.0	0.0	0.0	0.0	0.0	0.0	0.0	0.0	0.0	0.0	0.0	0.0	0.0	0.0	0.0	0.0	0.0	0.0	0.0	0.0	0.0	0.0	0.0
otu1084	2.0	0.0	0.0	0.0	0.0	0.0	0.0	5.0	0.0	0.0	8.0	0.0	0.0	1.0	0.0	2.0	4.0	2.0	4.0	0.0	0.0	0.0	0.0	0.0	0.0	0.0	0.0	3.0	0.0	0.0	0.0	3.0	0.0	0.0	0.0	2.0	2.0	1.0	0.0	0.0	1.0	0.0	4.0	0.0	0.0	0.0	0.0	0.0	0.0
otu2059	0.0	0.0	0.0	0.0	0.0	0.0	2.0	8.0	0.0	0.0	4.0	0.0	0.0	0.0	0.0	3.0	0.0	0.0	0.0	0.0	0.0	0.0	0.0	0.0	0.0	0.0	0.0	0.0	8.0	0.0	0.0	7.0	0.0	0.0	0.0	1.0	0.0	2.0	0.0	2.0	0.0	0.0	0.0	4.0	0.0	0.0	1.0	0.0	0.0
otu2170	0.0	0.0	0.0	0.0	0.0	0.0	0.0	0.0	0.0	0.0	0.0	0.0	0.0	0.0	14.0	0.0	0.0	0.0	0.0	0.0	0.0	0.0	0.0	0.0	0.0	0.0	0.0	0.0	0.0	0.0	0.0	0.0	0.0	0.0	5.0	0.0	0.0	0.0	5.0	8.0	0.0	3.0	0.0	0.0	2.0	7.0	1.0	0.0	0.0
otu2657	0.0	0.0	0.0	0.0	0.0	0.0	3.0	11.0	0.0	0.0	10.0	0.0	0.0	0.0	0.0	3.0	5.0	2.0	0.0	2.0	0.0	0.0	0.0	2.0	0.0	0.0	0.0	0.0	0.0	0.0	0.0	2.0	0.0	0.0	0.0	4.0	0.0	4.0	0.0	0.0	0.0	0.0	0.0	0.0	0.0	0.0	0.0	0.0	0.0
otu3539	0.0	0.0	0.0	0.0	0.0	1.0	0.0	0.0	0.0	0.0	0.0	0.0	0.0	0.0	0.0	0.0	0.0	4.0	7.0	5.0	6.0	3.0	0.0	2.0	0.0	0.0	0.0	0.0	0.0	0.0	0.0	0.0	0.0	4.0	4.0	0.0	0.0	0.0	0.0	2.0	0.0	0.0	0.0	0.0	0.0	0.0	2.0	0.0	0.0
otu3549	2.0	0.0	0.0	0.0	0.0	0.0	1.0	2.0	0.0	0.0	3.0	0.0	0.0	1.0	0.0	3.0	0.0	2.0	3.0	6.0	0.0	0.0	0.0	0.0	0.0	0.0	0.0	3.0	0.0	0.0	0.0	2.0	0.0	0.0	0.0	5.0	0.0	4.0	0.0	0.0	1.0	8.0	0.0	0.0	0.0	0.0	0.0	0.0	2.0
otu7941	0.0	0.0	0.0	0.0	3.0	0.0	0.0	0.0	0.0	3.0	0.0	2.0	2.0	1.0	2.0	0.0	0.0	0.0	1.0	0.0	0.0	0.0	2.0	0.0	0.0	1.0	10.0	0.0	0.0	0.0	0.0	0.0	0.0	0.0	0.0	2.0	0.0	15.0	0.0	0.0	0.0	0.0	0.0	0.0	0.0	0.0	0.0	0.0	0.0
otu10343	0.0	0.0	0.0	0.0	0.0	0.0	0.0	1.0	2.0	0.0	2.0	0.0	0.0	0.0	0.0	0.0	3.0	0.0	1.0	0.0	0.0	0.0	0.0	3.0	0.0	0.0	0.0	4.0	6.0	0.0	0.0	7.0	0.0	0.0	0.0	2.0	0.0	0.0	1.0	3.0	0.0	0.0	0.0	3.0	0.0	0.0	2.0	2.0	0.0
otu13007	0.0	0.0	0.0	0.0	0.0	2.0	2.0	0.0	0.0	2.0	0.0	0.0	1.0	2.0	0.0	0.0	5.0	0.0	0.0	2.0	5.0	0.0	3.0	2.0	0.0	0.0	0.0	1.0	0.0	3.0	0.0	0.0	0.0	0.0	0.0	0.0	0.0	0.0	0.0	2.0	0.0	3.0	0.0	0.0	0.0	0.0	5.0	3.0	3.0
otu17961	2.0	0.0	1.0	0.0	0.0	0.0	1.0	1.0	0.0	2.0	1.0	0.0	0.0	0.0	2.0	0.0	2.0	0.0	1.0	0.0	0.0	0.0	0.0	0.0	0.0	0.0	0.0	2.0	4.0	2.0	0.0	3.0	2.0	0.0	2.0	2.0	0.0	3.0	0.0	0.0	1.0	0.0	2.0	3.0	0.0	1.0	0.0	0.0	0.0
otu20520	9.0	0.0	1.0	11.0	0.0	2.0	1.0	0.0	5.0	0.0	0.0	0.0	0.0	0.0	2.0	0.0	0.0	0.0	0.0	0.0	0.0	0.0	0.0	0.0	0.0	0.0	0.0	0.0	0.0	0.0	4.0	2.0	3.0	0.0	0.0	0.0	0.0	3.0	0.0	2.0	0.0	0.0	0.0	0.0	0.0	0.0	0.0	0.0	0.0
otu21870	0.0	0.0	0.0	0.0	0.0	1.0	0.0	0.0	3.0	3.0	0.0	0.0	0.0	1.0	0.0	2.0	0.0	2.0	0.0	0.0	0.0	0.0	0.0	0.0	0.0	4.0	0.0	0.0	0.0	2.0	2.0	6.0	0.0	2.0	2.0	5.0	0.0	6.0	3.0	2.0	0.0	0.0	0.0	0.0	0.0	0.0	0.0	0.0	0.0
otu23541	0.0	0.0	0.0	0.0	0.0	3.0	0.0	0.0	0.0	0.0	0.0	0.0	0.0	0.0	0.0	3.0	0.0	4.0	0.0	5.0	3.0	9.0	0.0	3.0	2.0	0.0	0.0	0.0	0.0	0.0	0.0	0.0	0.0	0.0	2.0	0.0	0.0	0.0	0.0	0.0	0.0	0.0	3.0	0.0	3.0	0.0	5.0	3.0	0.0
otu23548	0.0	0.0	0.0	0.0	0.0	0.0	0.0	0.0	0.0	0.0	0.0	0.0	0.0	0.0	0.0	0.0	0.0	0.0	10.0	5.0	0.0	5.0	8.0	3.0	0.0	0.0	0.0	0.0	0.0	0.0	0.0	0.0	0.0	0.0	0.0	0.0	0.0	0.0	0.0	0.0	0.0	0.0	0.0	0.0	6.0	3.0	7.0	0.0	0.0
otu29622	0.0	0.0	0.0	0.0	0.0	0.0	5.0	9.0	0.0	1.0	0.0	0.0	2.0	0.0	0.0	6.0	0.0	0.0	0.0	0.0	0.0	0.0	0.0	2.0	0.0	0.0	0.0	0.0	0.0	0.0	0.0	0.0	0.0	0.0	0.0	0.0	0.0	2.0	1.0	5.0	0.0	0.0	4.0	0.0	6.0	0.0	2.0	0.0	0.0
otu36857	2.0	0.0	0.0	0.0	0.0	0.0	0.0	0.0	0.0	0.0	0.0	0.0	0.0	0.0	0.0	0.0	0.0	0.0	0.0	0.0	0.0	0.0	0.0	0.0	0.0	31.0	0.0	0.0	6.0	1.0	0.0	0.0	0.0	0.0	0.0	2.0	0.0	0.0	0.0	0.0	0.0	0.0	0.0	0.0	0.0	0.0	1.0	0.0	0.0
otu37903	0.0	0.0	0.0	0.0	0.0	0.0	2.0	3.0	4.0	4.0	4.0	0.0	2.0	2.0	2.0	2.0	1.0	0.0	0.0	0.0	0.0	0.0	0.0	0.0	0.0	0.0	0.0	0.0	0.0	0.0	0.0	2.0	0.0	2.0	2.0	0.0	0.0	5.0	3.0	5.0	0.0	0.0	0.0	0.0	0.0	0.0	0.0	0.0	0.0
otu39587	0.0	0.0	0.0	0.0	0.0	0.0	0.0	0.0	0.0	0.0	0.0	0.0	0.0	2.0	1.0	2.0	5.0	7.0	0.0	0.0	0.0	0.0	2.0	5.0	2.0	0.0	0.0	0.0	0.0	0.0	0.0	0.0	0.0	0.0	0.0	0.0	3.0	0.0	0.0	2.0	3.0	3.0	0.0	0.0	0.0	0.0	2.0	0.0	2.0
otu41252	1.0	0.0	0.0	0.0	39.0	0.0	0.0	0.0	0.0	0.0	0.0	0.0	0.0	0.0	0.0	0.0	0.0	0.0	0.0	0.0	0.0	0.0	0.0	0.0	0.0	0.0	0.0	0.0	7.0	0.0	0.0	0.0	0.0	0.0	0.0	0.0	0.0	0.0	0.0	0.0	0.0	0.0	0.0	0.0	0.0	0.0	0.0	0.0	0.0
otu42129	2.0	0.0	2.0	6.0	0.0	3.0	1.0	0.0	0.0	0.0	0.0	0.0	0.0	2.0	0.0	0.0	2.0	0.0	2.0	0.0	0.0	0.0	1.0	0.0	0.0	0.0	0.0	4.0	0.0	6.0	0.0	0.0	0.0	0.0	0.0	0.0	2.0	0.0	1.0	0.0	1.0	3.0	0.0	0.0	0.0	1.0	0.0	0.0	0.0
otu44234	0.0	0.0	0.0	0.0	5.0	0.0	0.0	0.0	0.0	11.0	0.0	0.0	0.0	0.0	0.0	0.0	0.0	0.0	0.0	0.0	0.0	36.0	0.0	0.0	0.0	0.0	0.0	0.0	0.0	0.0	0.0	0.0	0.0	0.0	0.0	0.0	0.0	0.0	0.0	0.0	0.0	0.0	0.0	0.0	0.0	0.0	0.0	0.0	0.0
otu3711	4.0	0.0	0.0	0.0	0.0	0.0	0.0	5.0	0.0	0.0	0.0	2.0	0.0	0.0	2.0	0.0	5.0	0.0	1.0	0.0	0.0	0.0	0.0	0.0	0.0	0.0	0.0	0.0	2.0	0.0	2.0	0.0	0.0	0.0	0.0	0.0	2.0	0.0	2.0	0.0	0.0	3.0	3.0	0.0	0.0	0.0	0.0	2.0	2.0
otu4208	0.0	0.0	0.0	0.0	0.0	0.0	0.0	0.0	0.0	0.0	0.0	5.0	0.0	0.0	0.0	6.0	0.0	3.0	4.0	0.0	0.0	3.0	0.0	2.0	0.0	0.0	0.0	0.0	0.0	0.0	0.0	2.0	2.0	0.0	0.0	2.0	6.0	0.0	0.0	3.0	1.0	0.0	6.0	4.0	2.0	0.0	0.0	0.0	0.0
otu4999	0.0	0.0	0.0	0.0	0.0	0.0	0.0	0.0	7.0	1.0	0.0	2.0	0.0	0.0	0.0	2.0	0.0	0.0	0.0	0.0	0.0	0.0	0.0	0.0	0.0	0.0	0.0	0.0	0.0	0.0	2.0	3.0	0.0	2.0	7.0	8.0	3.0	3.0	3.0	0.0	0.0	0.0	0.0	2.0	0.0	0.0	0.0	0.0	0.0
otu6664	0.0	0.0	0.0	0.0	0.0	0.0	0.0	0.0	0.0	0.0	0.0	0.0	3.0	0.0	0.0	0.0	0.0	0.0	0.0	0.0	0.0	0.0	0.0	0.0	0.0	0.0	0.0	8.0	6.0	19.0	0.0	0.0	2.0	0.0	0.0	0.0	0.0	0.0	6.0	4.0	0.0	0.0	0.0	0.0	0.0	0.0	0.0	0.0	0.0
otu8912	0.0	0.0	5.0	0.0	0.0	0.0	1.0	2.0	2.0	2.0	2.0	0.0	0.0	0.0	0.0	2.0	0.0	0.0	0.0	0.0	0.0	2.0	0.0	0.0	0.0	1.0	0.0	0.0	0.0	0.0	6.0	2.0	2.0	1.0	0.0	0.0	1.0	1.0	4.0	0.0	0.0	2.0	3.0	3.0	0.0	0.0	0.0	0.0	0.0
otu9425	2.0	0.0	0.0	0.0	0.0	0.0	0.0	2.0	0.0	0.0	0.0	2.0	0.0	0.0	0.0	5.0	0.0	0.0	2.0	0.0	0.0	0.0	2.0	0.0	0.0	0.0	0.0	0.0	0.0	1.0	0.0	0.0	4.0	4.0	2.0	0.0	0.0	2.0	0.0	10.0	0.0	3.0	0.0	2.0	0.0	0.0	0.0	0.0	0.0
otu10016	2.0	0.0	7.0	7.0	0.0	0.0	3.0	0.0	0.0	3.0	0.0	0.0	0.0	0.0	0.0	0.0	0.0	0.0	0.0	0.0	0.0	0.0	0.0	0.0	0.0	0.0	6.0	4.0	0.0	2.0	1.0	3.0	5.0	0.0	0.0	0.0	0.0	0.0	0.0	0.0	0.0	0.0	2.0	0.0	0.0	0.0	0.0	0.0	0.0
otu19955	2.0	0.0	0.0	0.0	0.0	0.0	2.0	3.0	0.0	0.0	0.0	0.0	2.0	1.0	0.0	2.0	2.0	2.0	0.0	0.0	0.0	0.0	2.0	0.0	0.0	0.0	0.0	0.0	0.0	0.0	12.0	0.0	0.0	0.0	0.0	0.0	2.0	0.0	0.0	0.0	0.0	2.0	0.0	0.0	0.0	0.0	0.0	0.0	2.0
otu20541	2.0	0.0	0.0	0.0	0.0	0.0	0.0	1.0	0.0	0.0	0.0	0.0	0.0	0.0	0.0	2.0	14.0	2.0	1.0	0.0	0.0	0.0	0.0	0.0	2.0	0.0	0.0	2.0	0.0	0.0	0.0	3.0	0.0	0.0	0.0	4.0	0.0	2.0	0.0	2.0	1.0	2.0	0.0	0.0	0.0	0.0	0.0	0.0	0.0
otu24314	0.0	0.0	0.0	0.0	0.0	0.0	0.0	0.0	0.0	0.0	12.0	4.0	0.0	0.0	1.0	0.0	3.0	0.0	0.0	0.0	0.0	0.0	0.0	0.0	0.0	0.0	0.0	1.0	0.0	0.0	0.0	0.0	0.0	0.0	0.0	11.0	3.0	1.0	1.0	0.0	3.0	2.0	5.0	0.0	0.0	0.0	0.0	0.0	0.0
otu27839	3.0	0.0	0.0	0.0	0.0	1.0	2.0	3.0	0.0	0.0	0.0	4.0	0.0	3.0	2.0	0.0	0.0	0.0	0.0	0.0	1.0	2.0	0.0	0.0	3.0	0.0	0.0	0.0	2.0	0.0	2.0	0.0	0.0	0.0	0.0	0.0	1.0	0.0	2.0	0.0	0.0	3.0	0.0	2.0	0.0	0.0	1.0	0.0	3.0
otu29845	0.0	0.0	0.0	0.0	0.0	0.0	0.0	0.0	0.0	0.0	0.0	0.0	0.0	0.0	0.0	0.0	3.0	2.0	5.0	2.0	0.0	0.0	4.0	0.0	0.0	0.0	0.0	0.0	0.0	0.0	0.0	0.0	0.0	0.0	0.0	0.0	0.0	0.0	1.0	0.0	6.0	5.0	2.0	5.0	6.0	0.0	3.0	3.0	0.0
otu30050	0.0	0.0	0.0	0.0	0.0	0.0	3.0	6.0	2.0	0.0	15.0	2.0	0.0	0.0	0.0	0.0	3.0	0.0	1.0	0.0	0.0	0.0	0.0	0.0	0.0	0.0	0.0	0.0	0.0	0.0	0.0	3.0	0.0	0.0	0.0	0.0	0.0	0.0	0.0	0.0	5.0	2.0	0.0	0.0	0.0	0.0	0.0	0.0	0.0
otu30417	0.0	0.0	0.0	0.0	0.0	0.0	1.0	4.0	2.0	0.0	3.0	0.0	0.0	0.0	0.0	2.0	3.0	0.0	0.0	0.0	0.0	0.0	0.0	2.0	0.0	0.0	0.0	1.0	6.0	0.0	0.0	4.0	0.0	0.0	0.0	0.0	0.0	4.0	0.0	6.0	0.0	2.0	0.0	2.0	0.0	0.0	1.0	0.0	0.0
otu33191	0.0	0.0	0.0	0.0	0.0	0.0	0.0	0.0	0.0	0.0	0.0	0.0	3.0	0.0	0.0	4.0	0.0	2.0	0.0	3.0	0.0	0.0	0.0	3.0	6.0	0.0	0.0	0.0	0.0	0.0	0.0	0.0	0.0	0.0	4.0	0.0	0.0	0.0	0.0	4.0	1.0	2.0	0.0	0.0	0.0	2.0	7.0	2.0	3.0
otu36297	0.0	0.0	0.0	0.0	0.0	2.0	0.0	0.0	27.0	0.0	0.0	0.0	0.0	0.0	0.0	0.0	0.0	0.0	0.0	0.0	0.0	0.0	0.0	0.0	0.0	0.0	0.0	0.0	0.0	0.0	1.0	6.0	0.0	0.0	0.0	3.0	0.0	2.0	3.0	0.0	0.0	0.0	0.0	0.0	0.0	0.0	0.0	0.0	0.0
otu39507	0.0	0.0	0.0	0.0	0.0	0.0	0.0	0.0	0.0	0.0	0.0	0.0	0.0	0.0	4.0	2.0	0.0	0.0	0.0	0.0	0.0	13.0	0.0	0.0	0.0	0.0	0.0	0.0	0.0	0.0	0.0	0.0	0.0	0.0	0.0	0.0	0.0	0.0	0.0	14.0	0.0	2.0	14.0	0.0	2.0	0.0	0.0	0.0	0.0
otu44670	0.0	0.0	0.0	1.0	0.0	0.0	0.0	0.0	0.0	0.0	0.0	0.0	0.0	0.0	1.0	0.0	0.0	0.0	0.0	0.0	0.0	0.0	0.0	0.0	0.0	0.0	0.0	12.0	2.0	0.0	2.0	0.0	5.0	0.0	5.0	0.0	2.0	0.0	1.0	0.0	0.0	0.0	0.0	0.0	0.0	0.0	1.0	3.0	2.0
otu45560	0.0	0.0	2.0	0.0	0.0	0.0	0.0	0.0	0.0	1.0	0.0	0.0	0.0	0.0	0.0	0.0	0.0	2.0	4.0	0.0	0.0	0.0	0.0	0.0	0.0	0.0	0.0	0.0	0.0	11.0	0.0	0.0	0.0	0.0	0.0	0.0	2.0	0.0	0.0	0.0	0.0	6.0	0.0	0.0	0.0	7.0	0.0	5.0	0.0
otu45885	0.0	0.0	1.0	0.0	0.0	0.0	1.0	2.0	0.0	0.0	7.0	2.0	0.0	1.0	0.0	0.0	8.0	0.0	1.0	0.0	0.0	0.0	0.0	0.0	0.0	0.0	0.0	0.0	0.0	0.0	1.0	3.0	0.0	2.0	0.0	0.0	2.0	1.0	0.0	0.0	0.0	2.0	0.0	0.0	1.0	0.0	0.0	0.0	0.0
otu365	7.0	0.0	2.0	0.0	6.0	0.0	0.0	0.0	0.0	0.0	0.0	0.0	0.0	0.0	0.0	0.0	0.0	0.0	0.0	0.0	0.0	0.0	0.0	0.0	0.0	0.0	22.0	5.0	0.0	0.0	0.0	0.0	0.0	0.0	0.0	3.0	0.0	0.0	0.0	0.0	0.0	0.0	0.0	0.0	0.0	0.0	0.0	0.0	0.0
otu7600	0.0	0.0	0.0	0.0	0.0	2.0	0.0	2.0	2.0	10.0	1.0	0.0	0.0	0.0	2.0	0.0	0.0	0.0	0.0	0.0	0.0	0.0	0.0	0.0	0.0	4.0	0.0	0.0	0.0	0.0	3.0	2.0	0.0	4.0	2.0	2.0	1.0	2.0	1.0	0.0	0.0	0.0	0.0	0.0	0.0	0.0	0.0	0.0	0.0
otu14377	0.0	0.0	0.0	0.0	0.0	0.0	0.0	0.0	0.0	0.0	0.0	0.0	0.0	0.0	0.0	3.0	2.0	0.0	0.0	0.0	0.0	0.0	0.0	0.0	0.0	0.0	0.0	0.0	0.0	0.0	0.0	0.0	0.0	0.0	0.0	0.0	0.0	0.0	0.0	0.0	1.0	4.0	11.0	29.0	0.0	0.0	0.0	2.0	0.0
otu14735	0.0	0.0	0.0	0.0	0.0	0.0	0.0	4.0	3.0	0.0	5.0	2.0	2.0	2.0	2.0	0.0	0.0	0.0	0.0	0.0	0.0	0.0	0.0	0.0	0.0	0.0	0.0	0.0	0.0	0.0	0.0	3.0	0.0	2.0	2.0	0.0	2.0	1.0	2.0	0.0	3.0	0.0	0.0	0.0	9.0	0.0	0.0	0.0	0.0
otu15791	2.0	0.0	0.0	0.0	0.0	0.0	0.0	0.0	2.0	3.0	0.0	0.0	0.0	0.0	0.0	3.0	0.0	4.0	0.0	0.0	0.0	0.0	4.0	2.0	0.0	0.0	0.0	0.0	0.0	14.0	0.0	0.0	2.0	0.0	0.0	0.0	0.0	2.0	0.0	0.0	0.0	2.0	0.0	0.0	0.0	0.0	0.0	0.0	0.0
otu16155	0.0	0.0	0.0	0.0	0.0	2.0	0.0	0.0	0.0	0.0	0.0	0.0	0.0	0.0	0.0	0.0	0.0	0.0	0.0	0.0	0.0	0.0	4.0	0.0	0.0	0.0	0.0	0.0	0.0	0.0	0.0	0.0	0.0	30.0	11.0	0.0	0.0	0.0	1.0	2.0	0.0	0.0	0.0	0.0	0.0	0.0	0.0	0.0	0.0
otu18902	0.0	0.0	1.0	0.0	0.0	0.0	2.0	0.0	0.0	0.0	0.0	0.0	0.0	0.0	0.0	5.0	0.0	3.0	0.0	2.0	1.0	0.0	0.0	2.0	0.0	0.0	0.0	0.0	0.0	0.0	0.0	2.0	0.0	0.0	3.0	0.0	0.0	6.0	0.0	8.0	0.0	6.0	0.0	0.0	0.0	0.0	2.0	0.0	0.0
otu19416	3.0	0.0	3.0	3.0	0.0	0.0	0.0	2.0	0.0	1.0	0.0	0.0	0.0	0.0	0.0	3.0	3.0	2.0	0.0	1.0	2.0	0.0	2.0	0.0	0.0	0.0	0.0	0.0	0.0	2.0	0.0	0.0	0.0	0.0	0.0	2.0	2.0	2.0	1.0	0.0	3.0	0.0	0.0	0.0	0.0	0.0	0.0	0.0	0.0
otu23648	0.0	0.0	0.0	0.0	0.0	0.0	0.0	0.0	49.0	0.0	0.0	0.0	0.0	0.0	0.0	0.0	0.0	0.0	0.0	0.0	1.0	0.0	0.0	0.0	0.0	0.0	0.0	0.0	0.0	0.0	0.0	0.0	0.0	0.0	0.0	0.0	0.0	0.0	0.0	0.0	0.0	0.0	0.0	0.0	0.0	0.0	0.0	0.0	0.0
otu23694	0.0	0.0	0.0	0.0	0.0	0.0	0.0	2.0	2.0	0.0	5.0	8.0	1.0	2.0	0.0	7.0	4.0	0.0	0.0	0.0	0.0	0.0	2.0	0.0	0.0	0.0	0.0	0.0	0.0	0.0	0.0	0.0	0.0	0.0	0.0	2.0	2.0	4.0	1.0	0.0	0.0	0.0	0.0	0.0	0.0	0.0	0.0	0.0	0.0
otu25217	2.0	0.0	0.0	0.0	0.0	0.0	0.0	0.0	0.0	0.0	1.0	2.0	3.0	0.0	0.0	0.0	0.0	0.0	0.0	0.0	2.0	0.0	2.0	2.0	0.0	1.0	0.0	0.0	0.0	3.0	0.0	2.0	0.0	0.0	0.0	2.0	2.0	0.0	0.0	0.0	5.0	2.0	0.0	0.0	2.0	0.0	0.0	0.0	2.0
otu27104	1.0	0.0	0.0	0.0	0.0	0.0	1.0	0.0	0.0	0.0	3.0	0.0	0.0	0.0	0.0	0.0	0.0	0.0	0.0	0.0	0.0	0.0	0.0	0.0	0.0	0.0	0.0	0.0	4.0	0.0	0.0	0.0	0.0	0.0	4.0	3.0	0.0	4.0	2.0	15.0	0.0	0.0	0.0	0.0	0.0	0.0	0.0	0.0	0.0
otu30819	0.0	0.0	0.0	0.0	0.0	0.0	0.0	0.0	0.0	0.0	2.0	0.0	2.0	1.0	0.0	0.0	0.0	0.0	0.0	0.0	0.0	0.0	0.0	0.0	0.0	0.0	0.0	7.0	2.0	7.0	4.0	0.0	4.0	0.0	2.0	0.0	0.0	2.0	7.0	4.0	0.0	0.0	0.0	0.0	0.0	0.0	0.0	0.0	0.0
otu36290	7.0	0.0	0.0	3.0	0.0	1.0	2.0	2.0	0.0	0.0	0.0	2.0	0.0	1.0	1.0	0.0	0.0	0.0	0.0	0.0	2.0	0.0	0.0	0.0	1.0	5.0	0.0	4.0	0.0	2.0	1.0	0.0	0.0	0.0	2.0	0.0	2.0	0.0	0.0	0.0	2.0	0.0	0.0	0.0	0.0	2.0	0.0	0.0	0.0
otu37605	0.0	0.0	0.0	0.0	0.0	0.0	1.0	0.0	0.0	0.0	0.0	0.0	0.0	0.0	0.0	0.0	0.0	0.0	0.0	0.0	2.0	0.0	2.0	0.0	0.0	0.0	0.0	2.0	0.0	0.0	0.0	0.0	2.0	4.0	5.0	0.0	0.0	4.0	0.0	10.0	0.0	2.0	0.0	0.0	0.0	1.0	2.0	8.0	0.0
otu41164	0.0	0.0	0.0	0.0	0.0	0.0	1.0	11.0	2.0	3.0	3.0	2.0	2.0	0.0	2.0	3.0	2.0	0.0	0.0	0.0	0.0	0.0	0.0	0.0	0.0	0.0	0.0	0.0	2.0	0.0	0.0	3.0	0.0	2.0	0.0	0.0	0.0	4.0	2.0	2.0	0.0	0.0	0.0	0.0	0.0	0.0	0.0	0.0	0.0
otu41715	0.0	0.0	10.0	3.0	0.0	0.0	0.0	0.0	0.0	0.0	5.0	6.0	2.0	0.0	2.0	0.0	0.0	0.0	0.0	0.0	0.0	0.0	0.0	0.0	0.0	0.0	0.0	1.0	0.0	0.0	3.0	0.0	0.0	0.0	0.0	0.0	5.0	0.0	0.0	0.0	0.0	0.0	2.0	0.0	0.0	0.0	0.0	0.0	0.0
otu4521	1.0	0.0	4.0	12.0	0.0	0.0	3.0	0.0	0.0	3.0	0.0	2.0	2.0	0.0	0.0	0.0	0.0	0.0	0.0	0.0	0.0	0.0	0.0	0.0	0.0	0.0	0.0	0.0	1.0	0.0	0.0	0.0	0.0	0.0	3.0	0.0	2.0	1.0	0.0	2.0	0.0	2.0	0.0	0.0	0.0	0.0	0.0	0.0	0.0
otu5122	0.0	0.0	2.0	0.0	0.0	0.0	3.0	2.0	0.0	0.0	6.0	3.0	0.0	2.0	2.0	0.0	1.0	0.0	0.0	0.0	0.0	0.0	0.0	0.0	0.0	0.0	0.0	0.0	1.0	0.0	1.0	3.0	3.0	2.0	3.0	2.0	2.0	6.0	0.0	0.0	0.0	0.0	0.0	0.0	0.0	0.0	0.0	0.0	0.0
otu5255	0.0	0.0	2.0	0.0	0.0	0.0	1.0	0.0	3.0	2.0	0.0	0.0	0.0	0.0	2.0	6.0	0.0	4.0	0.0	0.0	0.0	0.0	0.0	6.0	1.0	0.0	0.0	0.0	0.0	4.0	0.0	0.0	3.0	0.0	0.0	0.0	0.0	0.0	0.0	0.0	0.0	0.0	0.0	0.0	0.0	0.0	3.0	0.0	0.0
otu7245	6.0	1.0	5.0	4.0	10.0	0.0	0.0	0.0	0.0	0.0	0.0	0.0	0.0	0.0	0.0	0.0	0.0	0.0	0.0	0.0	0.0	0.0	0.0	0.0	0.0	0.0	2.0	2.0	3.0	0.0	1.0	2.0	0.0	0.0	0.0	2.0	0.0	0.0	0.0	0.0	0.0	0.0	2.0	0.0	0.0	0.0	0.0	0.0	0.0
otu7669	0.0	0.0	0.0	0.0	0.0	0.0	0.0	4.0	0.0	0.0	0.0	0.0	0.0	0.0	0.0	0.0	0.0	4.0	0.0	2.0	1.0	0.0	2.0	2.0	4.0	0.0	0.0	2.0	0.0	0.0	2.0	0.0	0.0	0.0	0.0	2.0	0.0	0.0	0.0	0.0	0.0	0.0	4.0	3.0	0.0	0.0	4.0	3.0	0.0
otu8902	0.0	0.0	0.0	0.0	0.0	0.0	0.0	0.0	0.0	0.0	0.0	0.0	0.0	0.0	0.0	7.0	0.0	3.0	4.0	9.0	3.0	0.0	0.0	4.0	4.0	0.0	0.0	0.0	0.0	0.0	0.0	0.0	0.0	0.0	0.0	0.0	0.0	0.0	0.0	0.0	0.0	0.0	0.0	0.0	0.0	0.0	4.0	4.0	0.0
otu9869	0.0	0.0	0.0	0.0	0.0	1.0	4.0	0.0	0.0	5.0	0.0	0.0	2.0	0.0	0.0	0.0	1.0	0.0	0.0	0.0	2.0	0.0	2.0	3.0	0.0	0.0	0.0	2.0	0.0	1.0	0.0	2.0	0.0	1.0	0.0	0.0	0.0	6.0	0.0	5.0	0.0	0.0	0.0	0.0	0.0	0.0	0.0	2.0	0.0
otu10374	0.0	0.0	0.0	0.0	0.0	0.0	0.0	0.0	0.0	0.0	0.0	0.0	0.0	0.0	0.0	7.0	5.0	2.0	6.0	3.0	0.0	0.0	2.0	2.0	1.0	0.0	0.0	0.0	0.0	0.0	0.0	0.0	0.0	0.0	0.0	2.0	0.0	0.0	0.0	2.0	4.0	3.0	3.0	3.0	4.0	0.0	2.0	0.0	0.0
otu17034	0.0	0.0	7.0	0.0	0.0	0.0	0.0	0.0	0.0	0.0	0.0	10.0	5.0	1.0	0.0	0.0	5.0	0.0	0.0	0.0	0.0	0.0	0.0	0.0	0.0	0.0	0.0	1.0	0.0	0.0	0.0	0.0	2.0	0.0	0.0	0.0	5.0	0.0	3.0	0.0	0.0	2.0	0.0	0.0	0.0	0.0	0.0	0.0	0.0
otu17139	0.0	0.0	0.0	0.0	0.0	0.0	0.0	0.0	0.0	0.0	0.0	0.0	0.0	0.0	2.0	0.0	0.0	3.0	9.0	3.0	4.0	0.0	4.0	3.0	2.0	0.0	0.0	0.0	0.0	0.0	0.0	0.0	0.0	1.0	2.0	0.0	0.0	0.0	0.0	0.0	0.0	0.0	0.0	0.0	0.0	2.0	4.0	0.0	0.0
otu21152	0.0	0.0	0.0	0.0	0.0	0.0	0.0	0.0	0.0	5.0	0.0	0.0	2.0	0.0	0.0	2.0	0.0	3.0	0.0	0.0	1.0	2.0	0.0	0.0	0.0	0.0	0.0	0.0	0.0	0.0	0.0	7.0	4.0	1.0	0.0	0.0	0.0	0.0	0.0	2.0	2.0	3.0	4.0	3.0	2.0	0.0	0.0	0.0	0.0
otu22323	0.0	0.0	0.0	0.0	0.0	0.0	5.0	4.0	0.0	0.0	0.0	0.0	0.0	0.0	0.0	0.0	1.0	0.0	1.0	0.0	0.0	0.0	0.0	3.0	0.0	0.0	0.0	0.0	5.0	0.0	0.0	5.0	0.0	0.0	0.0	0.0	0.0	2.0	0.0	9.0	0.0	0.0	3.0	3.0	0.0	0.0	1.0	0.0	0.0
otu24805	0.0	0.0	2.0	0.0	0.0	0.0	0.0	0.0	0.0	0.0	0.0	0.0	0.0	0.0	0.0	0.0	0.0	0.0	0.0	0.0	0.0	0.0	0.0	0.0	0.0	9.0	0.0	0.0	0.0	4.0	1.0	5.0	0.0	1.0	0.0	6.0	0.0	10.0	0.0	0.0	0.0	0.0	0.0	0.0	0.0	0.0	0.0	0.0	0.0
otu25007	2.0	7.0	0.0	0.0	5.0	0.0	0.0	0.0	0.0	2.0	0.0	0.0	0.0	3.0	1.0	0.0	0.0	0.0	0.0	0.0	1.0	0.0	0.0	0.0	1.0	0.0	2.0	0.0	0.0	3.0	0.0	0.0	0.0	0.0	3.0	0.0	0.0	1.0	1.0	0.0	0.0	0.0	0.0	0.0	2.0	0.0	0.0	0.0	0.0
otu25034	0.0	0.0	0.0	0.0	0.0	0.0	0.0	0.0	2.0	0.0	0.0	0.0	0.0	0.0	0.0	0.0	0.0	0.0	0.0	0.0	0.0	0.0	0.0	0.0	0.0	18.0	0.0	0.0	4.0	1.0	1.0	0.0	0.0	4.0	3.0	5.0	0.0	5.0	0.0	3.0	0.0	0.0	0.0	0.0	0.0	0.0	0.0	0.0	0.0
otu29315	0.0	0.0	1.0	4.0	0.0	6.0	5.0	1.0	8.0	1.0	0.0	1.0	2.0	0.0	2.0	0.0	0.0	0.0	0.0	0.0	0.0	0.0	0.0	0.0	0.0	0.0	0.0	1.0	0.0	0.0	3.0	2.0	2.0	0.0	0.0	0.0	0.0	0.0	0.0	0.0	2.0	0.0	0.0	0.0	0.0	0.0	0.0	0.0	0.0
otu30408	9.0	0.0	2.0	2.0	0.0	5.0	5.0	0.0	8.0	8.0	0.0	0.0	0.0	0.0	0.0	0.0	0.0	0.0	0.0	0.0	0.0	0.0	0.0	0.0	0.0	0.0	1.0	0.0	3.0	0.0	0.0	0.0	0.0	0.0	0.0	0.0	0.0	0.0	0.0	0.0	0.0	0.0	0.0	0.0	0.0	0.0	0.0	0.0	0.0
otu35421	0.0	0.0	0.0	0.0	0.0	0.0	0.0	0.0	0.0	0.0	0.0	0.0	0.0	0.0	0.0	0.0	1.0	0.0	0.0	0.0	0.0	0.0	27.0	15.0	0.0	0.0	0.0	0.0	0.0	0.0	0.0	0.0	0.0	0.0	2.0	0.0	0.0	0.0	0.0	0.0	0.0	0.0	0.0	0.0	0.0	0.0	2.0	0.0	0.0
otu36616	6.0	1.0	1.0	0.0	0.0	0.0	2.0	0.0	3.0	0.0	0.0	0.0	1.0	0.0	1.0	2.0	0.0	0.0	5.0	4.0	1.0	0.0	0.0	0.0	0.0	0.0	2.0	0.0	0.0	0.0	0.0	0.0	0.0	1.0	4.0	0.0	0.0	0.0	0.0	0.0	0.0	0.0	0.0	0.0	5.0	0.0	0.0	0.0	0.0
otu37471	0.0	0.0	0.0	2.0	0.0	0.0	3.0	0.0	0.0	0.0	0.0	0.0	2.0	1.0	0.0	3.0	3.0	0.0	0.0	0.0	0.0	0.0	0.0	3.0	0.0	0.0	0.0	3.0	0.0	0.0	0.0	0.0	2.0	0.0	0.0	0.0	3.0	5.0	0.0	2.0	0.0	0.0	0.0	0.0	2.0	3.0	2.0	0.0	0.0
otu39044	0.0	0.0	0.0	0.0	0.0	0.0	0.0	0.0	0.0	0.0	0.0	0.0	0.0	0.0	0.0	0.0	0.0	0.0	1.0	0.0	0.0	0.0	0.0	2.0	0.0	0.0	0.0	4.0	0.0	5.0	0.0	0.0	0.0	5.0	5.0	0.0	0.0	3.0	0.0	8.0	0.0	0.0	0.0	0.0	0.0	0.0	1.0	2.0	2.0
otu39921	0.0	0.0	0.0	0.0	0.0	0.0	2.0	3.0	0.0	0.0	0.0	0.0	0.0	0.0	0.0	3.0	0.0	2.0	0.0	0.0	0.0	0.0	0.0	0.0	0.0	0.0	0.0	5.0	4.0	0.0	0.0	3.0	0.0	0.0	0.0	5.0	0.0	6.0	0.0	2.0	0.0	3.0	3.0	4.0	0.0	0.0	0.0	0.0	0.0
otu41932	0.0	0.0	0.0	0.0	0.0	0.0	0.0	0.0	0.0	0.0	0.0	2.0	2.0	2.0	0.0	3.0	5.0	6.0	4.0	2.0	1.0	2.0	0.0	0.0	0.0	0.0	0.0	0.0	0.0	0.0	0.0	0.0	0.0	2.0	0.0	4.0	2.0	0.0	0.0	4.0	2.0	0.0	0.0	0.0	2.0	0.0	0.0	0.0	3.0
otu42035	0.0	0.0	0.0	0.0	0.0	0.0	0.0	0.0	0.0	0.0	0.0	0.0	0.0	0.0	0.0	0.0	0.0	7.0	0.0	7.0	1.0	2.0	0.0	3.0	0.0	0.0	0.0	0.0	0.0	0.0	0.0	0.0	0.0	0.0	0.0	0.0	0.0	0.0	1.0	0.0	2.0	0.0	0.0	0.0	6.0	0.0	2.0	4.0	4.0
otu44390	0.0	0.0	3.0	0.0	0.0	1.0	0.0	0.0	0.0	0.0	7.0	10.0	0.0	0.0	0.0	0.0	2.0	0.0	0.0	0.0	0.0	0.0	0.0	0.0	0.0	0.0	3.0	0.0	0.0	0.0	1.0	0.0	0.0	0.0	0.0	2.0	4.0	0.0	0.0	0.0	0.0	0.0	10.0	4.0	0.0	0.0	0.0	0.0	0.0
otu3230	2.0	2.0	0.0	0.0	0.0	0.0	0.0	1.0	2.0	1.0	0.0	0.0	0.0	1.0	0.0	0.0	0.0	2.0	3.0	0.0	0.0	0.0	0.0	0.0	2.0	0.0	0.0	0.0	1.0	1.0	0.0	0.0	2.0	0.0	4.0	4.0	2.0	1.0	1.0	0.0	3.0	0.0	0.0	0.0	3.0	0.0	0.0	0.0	0.0
otu3288	0.0	0.0	0.0	0.0	0.0	0.0	0.0	0.0	0.0	0.0	0.0	2.0	2.0	2.0	3.0	0.0	3.0	3.0	0.0	0.0	0.0	0.0	0.0	0.0	1.0	0.0	0.0	0.0	2.0	1.0	4.0	0.0	0.0	1.0	0.0	0.0	3.0	0.0	0.0	0.0	1.0	2.0	0.0	2.0	0.0	0.0	0.0	2.0	3.0
otu3999	0.0	0.0	0.0	0.0	0.0	0.0	0.0	0.0	0.0	0.0	0.0	0.0	0.0	0.0	0.0	6.0	1.0	3.0	5.0	0.0	2.0	2.0	4.0	0.0	4.0	0.0	0.0	0.0	0.0	0.0	0.0	4.0	0.0	0.0	0.0	2.0	0.0	1.0	0.0	2.0	1.0	3.0	3.0	2.0	2.0	0.0	0.0	0.0	2.0
otu8757	0.0	0.0	0.0	0.0	0.0	0.0	0.0	0.0	0.0	0.0	0.0	0.0	0.0	0.0	0.0	0.0	0.0	0.0	0.0	0.0	0.0	2.0	8.0	2.0	7.0	0.0	0.0	0.0	0.0	0.0	0.0	0.0	0.0	0.0	0.0	0.0	0.0	0.0	0.0	0.0	0.0	0.0	0.0	0.0	0.0	3.0	2.0	6.0	11.0
otu13472	0.0	0.0	0.0	3.0	0.0	0.0	0.0	0.0	0.0	0.0	1.0	0.0	2.0	0.0	0.0	0.0	0.0	0.0	0.0	0.0	0.0	0.0	0.0	0.0	0.0	22.0	0.0	3.0	4.0	1.0	0.0	0.0	0.0	0.0	0.0	0.0	0.0	0.0	0.0	0.0	0.0	0.0	0.0	0.0	0.0	0.0	0.0	0.0	0.0
otu14127	0.0	0.0	0.0	0.0	0.0	0.0	0.0	0.0	0.0	0.0	3.0	2.0	0.0	1.0	0.0	0.0	7.0	2.0	2.0	0.0	1.0	2.0	0.0	3.0	0.0	0.0	0.0	0.0	0.0	0.0	0.0	0.0	0.0	0.0	0.0	2.0	0.0	1.0	1.0	0.0	0.0	0.0	2.0	0.0	2.0	0.0	2.0	2.0	5.0
otu14613	0.0	0.0	1.0	6.0	0.0	2.0	3.0	0.0	6.0	0.0	4.0	0.0	0.0	0.0	0.0	0.0	0.0	0.0	0.0	0.0	0.0	0.0	0.0	0.0	0.0	3.0	0.0	3.0	2.0	0.0	4.0	3.0	3.0	0.0	2.0	0.0	0.0	0.0	0.0	3.0	0.0	0.0	0.0	0.0	0.0	0.0	0.0	0.0	0.0
otu15500	0.0	0.0	0.0	0.0	0.0	0.0	0.0	0.0	0.0	0.0	0.0	0.0	0.0	0.0	0.0	5.0	7.0	4.0	3.0	4.0	0.0	0.0	2.0	0.0	0.0	0.0	0.0	0.0	0.0	0.0	0.0	0.0	0.0	0.0	0.0	2.0	0.0	0.0	0.0	2.0	5.0	4.0	3.0	0.0	2.0	0.0	2.0	2.0	0.0
otu15903	0.0	0.0	2.0	0.0	0.0	0.0	0.0	0.0	0.0	0.0	0.0	0.0	4.0	0.0	0.0	0.0	24.0	0.0	2.0	0.0	0.0	0.0	0.0	0.0	0.0	0.0	0.0	0.0	0.0	0.0	0.0	0.0	0.0	0.0	0.0	0.0	0.0	0.0	0.0	0.0	1.0	0.0	0.0	0.0	3.0	0.0	0.0	0.0	0.0
otu18112	0.0	0.0	0.0	0.0	0.0	0.0	0.0	0.0	0.0	3.0	0.0	2.0	0.0	0.0	1.0	4.0	0.0	13.0	0.0	4.0	0.0	0.0	0.0	2.0	0.0	0.0	0.0	0.0	0.0	0.0	0.0	4.0	3.0	0.0	0.0	0.0	2.0	0.0	0.0	0.0	0.0	0.0	0.0	0.0	2.0	0.0	0.0	2.0	0.0
otu20972	0.0	22.0	0.0	0.0	2.0	0.0	0.0	0.0	0.0	0.0	0.0	0.0	0.0	0.0	0.0	0.0	0.0	0.0	0.0	0.0	0.0	0.0	0.0	0.0	0.0	0.0	0.0	0.0	0.0	0.0	0.0	0.0	0.0	12.0	12.0	0.0	0.0	0.0	0.0	0.0	0.0	0.0	0.0	0.0	0.0	0.0	0.0	0.0	0.0
otu22815	0.0	0.0	0.0	0.0	0.0	0.0	0.0	0.0	0.0	0.0	0.0	0.0	0.0	0.0	0.0	2.0	0.0	0.0	1.0	0.0	0.0	0.0	0.0	0.0	0.0	0.0	0.0	0.0	0.0	0.0	0.0	0.0	0.0	0.0	0.0	0.0	0.0	0.0	0.0	6.0	0.0	0.0	0.0	0.0	2.0	0.0	0.0	2.0	26.0
otu23019	2.0	0.0	0.0	0.0	0.0	0.0	6.0	0.0	0.0	0.0	12.0	0.0	2.0	0.0	3.0	0.0	0.0	0.0	0.0	0.0	0.0	0.0	0.0	0.0	0.0	4.0	0.0	2.0	0.0	0.0	1.0	0.0	0.0	0.0	0.0	0.0	0.0	1.0	0.0	0.0	5.0	0.0	2.0	0.0	0.0	0.0	0.0	0.0	0.0
otu24447	0.0	0.0	0.0	0.0	0.0	11.0	2.0	0.0	2.0	0.0	0.0	0.0	0.0	0.0	0.0	0.0	0.0	0.0	0.0	11.0	0.0	0.0	0.0	0.0	0.0	0.0	0.0	0.0	0.0	0.0	0.0	0.0	0.0	0.0	3.0	0.0	0.0	0.0	0.0	6.0	0.0	0.0	0.0	0.0	0.0	0.0	2.0	3.0	0.0
otu27074	0.0	30.0	7.0	0.0	0.0	0.0	0.0	0.0	0.0	0.0	0.0	0.0	0.0	0.0	0.0	0.0	0.0	0.0	0.0	0.0	0.0	0.0	0.0	0.0	0.0	0.0	6.0	0.0	0.0	0.0	0.0	0.0	0.0	0.0	0.0	0.0	0.0	0.0	0.0	0.0	0.0	0.0	0.0	0.0	0.0	0.0	0.0	0.0	0.0
otu28096	0.0	0.0	1.0	0.0	0.0	0.0	4.0	0.0	0.0	0.0	0.0	0.0	0.0	2.0	6.0	0.0	0.0	0.0	0.0	0.0	2.0	0.0	0.0	0.0	0.0	0.0	0.0	0.0	0.0	0.0	0.0	0.0	7.0	9.0	4.0	0.0	0.0	1.0	0.0	4.0	0.0	0.0	0.0	0.0	0.0	0.0	0.0	0.0	0.0
otu31466	0.0	0.0	0.0	0.0	0.0	5.0	1.0	0.0	0.0	0.0	0.0	0.0	0.0	0.0	0.0	0.0	0.0	0.0	0.0	0.0	0.0	0.0	4.0	0.0	0.0	0.0	0.0	0.0	0.0	0.0	0.0	0.0	0.0	20.0	9.0	0.0	0.0	0.0	0.0	2.0	0.0	0.0	0.0	0.0	0.0	0.0	0.0	0.0	0.0
otu32664	0.0	0.0	1.0	0.0	0.0	0.0	0.0	0.0	0.0	0.0	1.0	0.0	0.0	0.0	0.0	0.0	0.0	0.0	2.0	3.0	0.0	0.0	5.0	0.0	1.0	3.0	0.0	0.0	2.0	0.0	2.0	2.0	0.0	0.0	0.0	3.0	0.0	1.0	3.0	0.0	0.0	2.0	0.0	3.0	0.0	0.0	2.0	0.0	0.0
otu33279	0.0	0.0	0.0	0.0	0.0	0.0	0.0	5.0	0.0	0.0	3.0	0.0	0.0	0.0	0.0	14.0	2.0	2.0	0.0	0.0	0.0	0.0	0.0	2.0	0.0	0.0	0.0	0.0	1.0	0.0	0.0	4.0	0.0	0.0	0.0	0.0	0.0	3.0	1.0	3.0	0.0	0.0	0.0	0.0	0.0	0.0	0.0	0.0	0.0
otu34247	0.0	0.0	0.0	0.0	0.0	0.0	2.0	0.0	0.0	6.0	0.0	0.0	0.0	1.0	0.0	4.0	0.0	2.0	0.0	0.0	0.0	0.0	0.0	0.0	0.0	0.0	0.0	0.0	0.0	1.0	0.0	4.0	0.0	2.0	4.0	0.0	1.0	4.0	2.0	6.0	0.0	2.0	0.0	2.0	0.0	0.0	0.0	0.0	0.0
otu34874	2.0	0.0	0.0	0.0	0.0	2.0	4.0	4.0	0.0	0.0	0.0	2.0	2.0	0.0	1.0	2.0	1.0	0.0	2.0	2.0	0.0	2.0	0.0	0.0	0.0	0.0	0.0	0.0	3.0	0.0	0.0	0.0	0.0	4.0	0.0	0.0	0.0	0.0	0.0	0.0	0.0	0.0	2.0	0.0	2.0	0.0	0.0	0.0	5.0
otu37474	0.0	0.0	0.0	0.0	0.0	0.0	0.0	0.0	0.0	0.0	0.0	0.0	0.0	0.0	0.0	0.0	0.0	0.0	0.0	0.0	0.0	0.0	5.0	10.0	6.0	0.0	0.0	0.0	0.0	0.0	0.0	0.0	0.0	0.0	0.0	0.0	0.0	0.0	0.0	0.0	2.0	2.0	2.0	0.0	0.0	4.0	4.0	6.0	2.0
otu38285	2.0	0.0	0.0	0.0	0.0	0.0	0.0	1.0	0.0	0.0	1.0	2.0	0.0	2.0	0.0	6.0	1.0	2.0	1.0	0.0	8.0	0.0	0.0	0.0	0.0	0.0	0.0	1.0	0.0	0.0	0.0	3.0	0.0	0.0	0.0	4.0	0.0	0.0	0.0	0.0	0.0	2.0	3.0	0.0	0.0	0.0	1.0	0.0	2.0
otu39905	0.0	0.0	5.0	0.0	0.0	4.0	2.0	3.0	0.0	3.0	0.0	0.0	1.0	0.0	0.0	0.0	0.0	0.0	0.0	0.0	0.0	0.0	0.0	0.0	0.0	0.0	0.0	1.0	3.0	0.0	4.0	5.0	0.0	4.0	2.0	0.0	0.0	4.0	0.0	1.0	0.0	0.0	0.0	0.0	0.0	0.0	0.0	0.0	0.0
otu41183	0.0	0.0	0.0	0.0	0.0	0.0	0.0	0.0	0.0	0.0	2.0	0.0	0.0	0.0	0.0	0.0	14.0	0.0	7.0	3.0	0.0	0.0	1.0	2.0	0.0	0.0	0.0	0.0	0.0	0.0	0.0	0.0	0.0	0.0	0.0	0.0	0.0	0.0	3.0	6.0	0.0	0.0	0.0	0.0	5.0	0.0	0.0	0.0	0.0
otu726	0.0	0.0	0.0	0.0	0.0	0.0	0.0	0.0	29.0	0.0	0.0	0.0	0.0	0.0	0.0	0.0	0.0	0.0	0.0	0.0	7.0	0.0	3.0	9.0	0.0	0.0	0.0	0.0	0.0	0.0	0.0	0.0	0.0	0.0	0.0	0.0	0.0	0.0	0.0	0.0	0.0	0.0	0.0	0.0	0.0	0.0	0.0	0.0	0.0
otu4359	0.0	0.0	1.0	0.0	0.0	0.0	1.0	2.0	2.0	0.0	1.0	2.0	0.0	0.0	0.0	3.0	0.0	11.0	0.0	2.0	0.0	0.0	0.0	0.0	0.0	0.0	0.0	0.0	0.0	0.0	0.0	2.0	3.0	0.0	0.0	0.0	0.0	1.0	0.0	2.0	3.0	3.0	2.0	0.0	0.0	0.0	0.0	0.0	0.0
otu5740	2.0	0.0	0.0	0.0	0.0	2.0	1.0	2.0	1.0	1.0	0.0	0.0	0.0	0.0	0.0	2.0	0.0	3.0	3.0	1.0	0.0	2.0	1.0	2.0	1.0	1.0	0.0	0.0	0.0	6.0	0.0	0.0	0.0	0.0	4.0	0.0	0.0	0.0	0.0	0.0	0.0	0.0	0.0	0.0	2.0	0.0	0.0	0.0	2.0
otu7114	0.0	0.0	0.0	0.0	0.0	0.0	0.0	0.0	0.0	1.0	0.0	0.0	0.0	0.0	0.0	4.0	0.0	6.0	4.0	3.0	1.0	0.0	2.0	6.0	0.0	0.0	0.0	0.0	0.0	4.0	0.0	0.0	0.0	0.0	2.0	0.0	0.0	2.0	0.0	0.0	0.0	0.0	0.0	0.0	0.0	1.0	2.0	3.0	0.0
otu10662	0.0	0.0	0.0	0.0	0.0	0.0	0.0	0.0	0.0	0.0	10.0	0.0	0.0	1.0	0.0	2.0	0.0	2.0	0.0	2.0	0.0	0.0	3.0	0.0	0.0	0.0	0.0	0.0	0.0	0.0	0.0	0.0	0.0	1.0	2.0	0.0	0.0	0.0	0.0	2.0	3.0	3.0	0.0	0.0	2.0	2.0	5.0	3.0	0.0
otu11425	2.0	0.0	0.0	0.0	0.0	1.0	0.0	1.0	5.0	2.0	1.0	0.0	0.0	1.0	0.0	2.0	0.0	0.0	0.0	0.0	0.0	0.0	0.0	0.0	0.0	0.0	0.0	0.0	0.0	0.0	3.0	10.0	0.0	0.0	0.0	5.0	2.0	4.0	0.0	0.0	0.0	0.0	0.0	2.0	0.0	0.0	0.0	0.0	0.0
otu12408	2.0	1.0	0.0	1.0	3.0	1.0	0.0	0.0	0.0	0.0	4.0	0.0	3.0	1.0	0.0	0.0	0.0	0.0	0.0	0.0	0.0	3.0	2.0	0.0	0.0	1.0	0.0	2.0	0.0	0.0	1.0	0.0	0.0	4.0	2.0	0.0	2.0	0.0	0.0	0.0	2.0	2.0	0.0	0.0	2.0	0.0	0.0	0.0	0.0
otu17508	0.0	0.0	0.0	0.0	0.0	0.0	0.0	2.0	0.0	0.0	0.0	0.0	2.0	0.0	0.0	2.0	0.0	0.0	0.0	2.0	3.0	6.0	0.0	0.0	0.0	0.0	0.0	0.0	0.0	0.0	0.0	0.0	0.0	0.0	0.0	0.0	0.0	0.0	2.0	0.0	2.0	8.0	5.0	0.0	2.0	0.0	0.0	0.0	2.0
otu24108	0.0	0.0	2.0	2.0	0.0	0.0	0.0	1.0	0.0	0.0	4.0	0.0	2.0	0.0	0.0	0.0	1.0	0.0	0.0	0.0	0.0	0.0	0.0	0.0	0.0	3.0	0.0	4.0	2.0	3.0	0.0	5.0	0.0	0.0	2.0	0.0	2.0	4.0	2.0	0.0	1.0	0.0	0.0	0.0	0.0	0.0	0.0	0.0	0.0
otu27253	0.0	0.0	2.0	0.0	0.0	0.0	2.0	2.0	0.0	2.0	0.0	0.0	0.0	0.0	2.0	0.0	2.0	0.0	0.0	0.0	0.0	0.0	2.0	0.0	0.0	0.0	0.0	10.0	0.0	0.0	3.0	2.0	2.0	0.0	3.0	0.0	0.0	0.0	0.0	0.0	2.0	0.0	0.0	0.0	0.0	0.0	0.0	0.0	0.0
otu28884	0.0	0.0	0.0	0.0	0.0	7.0	3.0	3.0	0.0	0.0	0.0	0.0	2.0	0.0	0.0	0.0	0.0	0.0	0.0	0.0	0.0	0.0	0.0	0.0	0.0	0.0	0.0	1.0	0.0	2.0	0.0	3.0	0.0	0.0	2.0	2.0	0.0	3.0	5.0	3.0	0.0	0.0	0.0	0.0	0.0	0.0	0.0	0.0	0.0
otu31140	0.0	0.0	0.0	0.0	0.0	0.0	0.0	0.0	0.0	0.0	0.0	0.0	3.0	0.0	0.0	0.0	2.0	0.0	1.0	0.0	3.0	0.0	4.0	4.0	0.0	0.0	0.0	0.0	0.0	0.0	0.0	0.0	0.0	0.0	0.0	0.0	0.0	3.0	2.0	0.0	0.0	3.0	0.0	0.0	0.0	4.0	4.0	5.0	0.0
otu31928	0.0	0.0	1.0	0.0	0.0	2.0	2.0	0.0	2.0	0.0	0.0	7.0	5.0	3.0	0.0	3.0	3.0	0.0	2.0	0.0	0.0	0.0	0.0	0.0	2.0	0.0	0.0	0.0	0.0	0.0	0.0	0.0	0.0	5.0	0.0	2.0	0.0	0.0	2.0	0.0	0.0	0.0	0.0	0.0	0.0	0.0	0.0	0.0	0.0
otu32652	7.0	0.0	0.0	0.0	0.0	3.0	0.0	0.0	9.0	0.0	0.0	2.0	4.0	4.0	0.0	0.0	0.0	0.0	0.0	2.0	0.0	0.0	0.0	0.0	0.0	0.0	0.0	0.0	0.0	1.0	0.0	0.0	0.0	0.0	3.0	0.0	0.0	0.0	0.0	0.0	1.0	0.0	0.0	0.0	0.0	0.0	0.0	0.0	0.0
otu33846	2.0	1.0	0.0	0.0	6.0	0.0	0.0	0.0	0.0	0.0	0.0	0.0	0.0	0.0	0.0	0.0	0.0	0.0	0.0	0.0	0.0	0.0	0.0	0.0	0.0	0.0	29.0	4.0	0.0	0.0	0.0	0.0	0.0	0.0	0.0	0.0	0.0	0.0	0.0	0.0	0.0	0.0	0.0	0.0	0.0	0.0	0.0	0.0	0.0
otu35197	2.0	0.0	2.0	1.0	0.0	1.0	0.0	0.0	4.0	0.0	0.0	0.0	0.0	0.0	0.0	0.0	0.0	0.0	0.0	0.0	1.0	2.0	0.0	2.0	0.0	1.0	5.0	0.0	3.0	4.0	1.0	0.0	0.0	2.0	8.0	0.0	0.0	0.0	0.0	0.0	0.0	0.0	0.0	0.0	0.0	0.0	0.0	0.0	0.0
otu35431	0.0	0.0	0.0	0.0	0.0	0.0	0.0	4.0	3.0	3.0	0.0	0.0	0.0	0.0	0.0	0.0	0.0	0.0	0.0	0.0	0.0	0.0	0.0	0.0	0.0	2.0	0.0	0.0	0.0	1.0	5.0	10.0	0.0	2.0	2.0	2.0	0.0	5.0	1.0	2.0	0.0	0.0	0.0	0.0	0.0	0.0	0.0	0.0	0.0
otu39030	0.0	6.0	3.0	0.0	11.0	0.0	0.0	0.0	0.0	3.0	0.0	0.0	0.0	0.0	0.0	0.0	0.0	0.0	0.0	0.0	1.0	2.0	0.0	0.0	0.0	0.0	0.0	0.0	0.0	0.0	0.0	0.0	0.0	0.0	2.0	0.0	2.0	0.0	0.0	0.0	2.0	2.0	3.0	2.0	2.0	1.0	0.0	0.0	0.0
otu39307	0.0	0.0	0.0	0.0	0.0	0.0	0.0	0.0	0.0	0.0	0.0	0.0	2.0	1.0	0.0	12.0	0.0	0.0	0.0	2.0	0.0	0.0	0.0	0.0	0.0	0.0	0.0	0.0	0.0	0.0	0.0	0.0	13.0	0.0	0.0	0.0	2.0	0.0	0.0	3.0	2.0	0.0	3.0	2.0	2.0	0.0	0.0	0.0	0.0
otu39971	0.0	0.0	0.0	0.0	0.0	0.0	3.0	0.0	0.0	0.0	0.0	0.0	0.0	0.0	0.0	0.0	1.0	3.0	1.0	0.0	0.0	2.0	0.0	7.0	0.0	0.0	0.0	4.0	0.0	0.0	0.0	0.0	0.0	2.0	0.0	0.0	0.0	3.0	0.0	3.0	0.0	3.0	5.0	0.0	0.0	2.0	4.0	0.0	0.0
otu45106	0.0	0.0	4.0	5.0	0.0	0.0	0.0	0.0	0.0	0.0	0.0	0.0	0.0	0.0	0.0	0.0	0.0	0.0	0.0	0.0	0.0	0.0	0.0	0.0	0.0	0.0	0.0	12.0	0.0	7.0	0.0	0.0	0.0	0.0	0.0	0.0	0.0	0.0	1.0	0.0	0.0	2.0	0.0	0.0	0.0	1.0	0.0	2.0	0.0
otu2971	0.0	0.0	0.0	0.0	0.0	0.0	0.0	0.0	0.0	0.0	0.0	0.0	0.0	0.0	0.0	0.0	0.0	0.0	0.0	0.0	0.0	4.0	5.0	6.0	3.0	0.0	0.0	0.0	0.0	0.0	0.0	0.0	0.0	0.0	0.0	0.0	0.0	0.0	0.0	0.0	0.0	0.0	0.0	0.0	0.0	1.0	4.0	10.0	2.0
otu5342	12.0	0.0	0.0	0.0	0.0	3.0	1.0	2.0	0.0	0.0	0.0	0.0	0.0	0.0	2.0	0.0	0.0	0.0	0.0	0.0	0.0	0.0	0.0	0.0	0.0	0.0	0.0	0.0	0.0	0.0	12.0	2.0	0.0	2.0	2.0	0.0	0.0	0.0	1.0	0.0	1.0	0.0	0.0	2.0	0.0	0.0	0.0	0.0	0.0
otu6463	2.0	0.0	0.0	0.0	0.0	1.0	2.0	0.0	0.0	2.0	0.0	0.0	0.0	0.0	0.0	0.0	0.0	3.0	0.0	0.0	0.0	0.0	0.0	0.0	0.0	4.0	0.0	0.0	0.0	0.0	1.0	2.0	0.0	4.0	2.0	5.0	3.0	4.0	4.0	2.0	0.0	0.0	0.0	3.0	0.0	0.0	0.0	0.0	0.0
otu7576	0.0	0.0	0.0	0.0	0.0	0.0	0.0	0.0	0.0	0.0	0.0	0.0	0.0	0.0	0.0	0.0	0.0	0.0	0.0	0.0	0.0	0.0	0.0	0.0	0.0	9.0	33.0	1.0	0.0	0.0	0.0	0.0	0.0	0.0	0.0	0.0	0.0	0.0	0.0	0.0	0.0	0.0	0.0	0.0	0.0	0.0	0.0	0.0	0.0
otu10096	0.0	0.0	0.0	0.0	0.0	0.0	0.0	0.0	0.0	0.0	2.0	1.0	2.0	0.0	0.0	0.0	2.0	0.0	2.0	2.0	2.0	0.0	0.0	0.0	0.0	0.0	0.0	0.0	0.0	0.0	0.0	0.0	0.0	0.0	0.0	2.0	3.0	0.0	3.0	0.0	7.0	4.0	4.0	0.0	0.0	0.0	0.0	0.0	6.0
otu15124	3.0	0.0	0.0	8.0	0.0	0.0	2.0	0.0	3.0	1.0	1.0	0.0	0.0	0.0	0.0	0.0	0.0	0.0	0.0	0.0	0.0	0.0	0.0	2.0	0.0	0.0	0.0	0.0	3.0	1.0	2.0	0.0	0.0	0.0	0.0	0.0	0.0	6.0	0.0	0.0	0.0	0.0	0.0	0.0	0.0	0.0	0.0	0.0	0.0
otu15153	0.0	0.0	0.0	0.0	0.0	0.0	2.0	4.0	2.0	6.0	0.0	0.0	0.0	0.0	1.0	0.0	0.0	3.0	0.0	0.0	0.0	0.0	0.0	0.0	0.0	0.0	0.0	0.0	1.0	1.0	0.0	2.0	0.0	5.0	4.0	4.0	2.0	2.0	3.0	2.0	0.0	0.0	0.0	0.0	0.0	0.0	0.0	0.0	0.0
otu15194	0.0	0.0	1.0	0.0	0.0	1.0	0.0	7.0	0.0	0.0	0.0	0.0	0.0	0.0	0.0	0.0	0.0	0.0	0.0	0.0	0.0	0.0	0.0	0.0	0.0	0.0	0.0	6.0	3.0	5.0	2.0	4.0	0.0	4.0	0.0	2.0	0.0	2.0	1.0	6.0	0.0	0.0	0.0	0.0	0.0	0.0	0.0	0.0	0.0
otu15976	0.0	0.0	0.0	0.0	0.0	0.0	0.0	7.0	0.0	0.0	11.0	2.0	0.0	1.0	0.0	8.0	2.0	0.0	0.0	0.0	0.0	0.0	0.0	0.0	0.0	0.0	0.0	0.0	0.0	0.0	0.0	2.0	0.0	0.0	0.0	0.0	0.0	0.0	0.0	0.0	0.0	0.0	0.0	4.0	6.0	0.0	0.0	0.0	0.0
otu16322	0.0	0.0	2.0	2.0	0.0	0.0	2.0	2.0	0.0	15.0	0.0	2.0	2.0	2.0	0.0	0.0	0.0	0.0	0.0	0.0	0.0	0.0	0.0	0.0	0.0	0.0	0.0	0.0	1.0	0.0	0.0	0.0	0.0	4.0	2.0	0.0	0.0	2.0	0.0	2.0	0.0	0.0	0.0	0.0	0.0	0.0	0.0	0.0	0.0
otu17511	0.0	0.0	0.0	0.0	0.0	0.0	0.0	0.0	0.0	0.0	11.0	0.0	3.0	0.0	0.0	2.0	0.0	0.0	0.0	0.0	0.0	0.0	0.0	0.0	0.0	0.0	0.0	0.0	0.0	0.0	0.0	0.0	0.0	2.0	2.0	0.0	0.0	0.0	0.0	2.0	3.0	2.0	0.0	0.0	6.0	0.0	5.0	2.0	0.0
otu19857	0.0	1.0	0.0	1.0	0.0	0.0	0.0	0.0	0.0	0.0	2.0	2.0	0.0	0.0	0.0	0.0	0.0	0.0	0.0	0.0	0.0	0.0	0.0	0.0	0.0	3.0	0.0	0.0	0.0	0.0	2.0	2.0	2.0	3.0	0.0	0.0	3.0	3.0	4.0	0.0	0.0	4.0	0.0	5.0	0.0	2.0	0.0	0.0	0.0
otu19914	1.0	0.0	2.0	4.0	0.0	1.0	2.0	0.0	3.0	3.0	0.0	0.0	0.0	0.0	3.0	0.0	0.0	0.0	0.0	0.0	0.0	0.0	0.0	0.0	0.0	5.0	0.0	0.0	0.0	0.0	4.0	2.0	2.0	0.0	0.0	1.0	0.0	0.0	1.0	4.0	0.0	0.0	0.0	0.0	0.0	0.0	0.0	0.0	0.0
otu20628	0.0	0.0	0.0	0.0	0.0	0.0	0.0	0.0	0.0	0.0	0.0	0.0	0.0	0.0	2.0	6.0	5.0	0.0	0.0	2.0	1.0	0.0	2.0	2.0	0.0	0.0	0.0	0.0	0.0	0.0	0.0	2.0	2.0	2.0	0.0	0.0	0.0	0.0	0.0	0.0	0.0	5.0	0.0	5.0	2.0	0.0	3.0	2.0	0.0
otu20838	10.0	1.0	0.0	2.0	4.0	0.0	0.0	0.0	0.0	1.0	0.0	0.0	0.0	0.0	0.0	0.0	0.0	0.0	0.0	0.0	0.0	0.0	0.0	0.0	0.0	2.0	20.0	2.0	0.0	0.0	0.0	0.0	0.0	0.0	0.0	0.0	0.0	0.0	0.0	0.0	0.0	0.0	0.0	0.0	0.0	0.0	0.0	0.0	0.0
otu23872	0.0	0.0	0.0	0.0	0.0	0.0	0.0	0.0	46.0	0.0	0.0	0.0	0.0	0.0	0.0	0.0	0.0	0.0	0.0	0.0	0.0	0.0	0.0	2.0	0.0	0.0	0.0	0.0	0.0	0.0	0.0	0.0	0.0	0.0	0.0	0.0	0.0	0.0	0.0	0.0	0.0	0.0	0.0	0.0	0.0	0.0	0.0	0.0	0.0
otu25540	0.0	0.0	0.0	0.0	0.0	1.0	0.0	0.0	0.0	3.0	0.0	0.0	2.0	0.0	0.0	3.0	0.0	6.0	1.0	2.0	0.0	0.0	0.0	2.0	0.0	0.0	0.0	0.0	0.0	0.0	2.0	2.0	4.0	1.0	0.0	0.0	2.0	0.0	0.0	2.0	3.0	2.0	0.0	0.0	3.0	0.0	0.0	0.0	0.0
otu25730	0.0	0.0	0.0	0.0	0.0	0.0	0.0	7.0	2.0	1.0	2.0	0.0	0.0	1.0	3.0	0.0	2.0	0.0	0.0	0.0	0.0	0.0	0.0	0.0	0.0	0.0	0.0	0.0	4.0	0.0	0.0	2.0	0.0	1.0	2.0	0.0	0.0	4.0	7.0	3.0	0.0	0.0	0.0	0.0	0.0	0.0	0.0	0.0	0.0
otu30186	0.0	0.0	0.0	0.0	0.0	1.0	0.0	0.0	0.0	0.0	0.0	0.0	0.0	1.0	3.0	5.0	2.0	3.0	4.0	0.0	1.0	0.0	0.0	0.0	0.0	0.0	0.0	0.0	0.0	0.0	0.0	0.0	0.0	3.0	2.0	0.0	2.0	0.0	0.0	2.0	1.0	2.0	0.0	0.0	5.0	1.0	0.0	2.0	0.0
otu30430	0.0	0.0	0.0	0.0	0.0	0.0	0.0	3.0	0.0	0.0	2.0	6.0	0.0	1.0	0.0	4.0	2.0	0.0	4.0	8.0	0.0	0.0	0.0	0.0	0.0	0.0	0.0	0.0	0.0	0.0	0.0	0.0	0.0	0.0	0.0	3.0	2.0	1.0	0.0	0.0	0.0	0.0	2.0	0.0	0.0	0.0	0.0	0.0	0.0
otu34800	2.0	0.0	0.0	0.0	0.0	0.0	1.0	2.0	3.0	0.0	0.0	0.0	0.0	0.0	0.0	3.0	0.0	4.0	0.0	0.0	0.0	0.0	5.0	4.0	0.0	0.0	0.0	0.0	0.0	7.0	0.0	0.0	4.0	0.0	0.0	0.0	0.0	1.0	0.0	0.0	1.0	0.0	0.0	0.0	2.0	0.0	1.0	0.0	3.0
[truncated: 3,011 more rows]
[truncated: 2 more columns]
